# Supplementary material for: Comparison of RNA- and DNA-based 16S amplicon sequencing to find the optimal approach for the analysis of the uterine microbiome
Source: Sci Rep. 2025 May 16;15:17037. doi: 10.1038/s41598-025-00969-5 (PMC12084623; doi:10.1038/s41598-025-00969-5)
Supplement: Supplementary file 12 — Supplementary Material 12 [file 41598_2025_969_MOESM12_ESM.xlsx]

## Sheet: Table S3
Table S3: Amplicon sequence variants (ASVs) obtained for sequences from all samples with ASV ID and taxonomic assignment
		Method	DNA	RNA	DNA	RNA	DNA	RNA	DNA	RNA	DNA	RNA	DNA	RNA	DNA	RNA	DNA	RNA	DNA	RNA	DNA	RNA	DNA	RNA	DNA	RNA	DNA	RNA	DNA	RNA
		Sample ID	DNA_E1_ES_02_S6	RNA_E1_ES_02_S15	DNA_E1_ES_09_S1	RNA_E1_ES_09_S23	DNA_E4_E_03_S19	RNA_E4_E_03_S16	DNA_E4_E_05_S13	RNA_E4_E_05_S9	DNA_E4_E_07_S7	RNA_E4_E_07_S5	DNA_E4_E_09_S17	RNA_E4_E_09_S2	DNA_E4_E_12_S11	RNA_E4_E_12_S14	DNA_E4_F_01_S28	RNA_E4_F_01_S24	DNA_E4_U_01_S26	RNA_E4_U_01_S29	DNA_E4_U_03_S30	RNA_E4_U_03_S25	DNA_E4_U_05_S27	RNA_E4_U_05_S10	DNA_E4_U_15_S3	RNA_E4_U_15_S21	DNA_E4_U_16_S12	RNA_E4_U_16_S18	DNA_E4_U_17_S4	RNA_E4_U_17_S20
#ASV ID / number ASVs detected	Taxon	Confidence/no. of ASVs	782	1396	1426	1813	839	2080	888	1723	868	1202	834	1387	966	1626	728	1561	963	1645	1591	2665	668	1228	1564	4688	1324	2768	1039	1335
00032a901f90c4c669e16b86d5be4f31	d__Bacteria; p__Actinobacteriota; c__Actinomycetia; o__Actinomycetales; f__Dermatophilaceae_390796	0.994821	0	0	0	0	0	0	0	0	0	0	0	0	0	0	0	0	0	0	0	0	0	0	0	105	0	0	0	0
00035a63d3d48ce339a0e8f61ad00dbc	d__Bacteria; p__Proteobacteria; c__Alphaproteobacteria; o__Sphingomonadales; f__Sphingomonadaceae; g__Sphingomicrobium_483265; s__Sphingomicrobium sinipercae	0.898333	0	0	0	0	0	0	0	0	0	0	0	0	0	0	38	0	0	0	0	0	0	0	0	0	0	0	0	0
000361c028906d72d94ed2b2e1a93229	d__Bacteria	1	0	0	0	0	0	0	0	0	0	0	0	0	0	0	0	0	0	0	0	216	0	0	0	0	0	0	0	0
000829ca1318164eeac49b7b32fd7de2	d__Bacteria; p__Proteobacteria; c__Alphaproteobacteria; o__Rhodobacterales; f__Rhodobacteraceae; g__Amaricoccus; s__Amaricoccus kaplicensis	0.887463	0	0	0	0	0	0	0	0	0	0	0	0	0	1050	0	0	0	0	0	0	0	0	0	0	0	0	0	0
0008b644c914c94afe9544fc43b9cf63	d__Bacteria; p__Proteobacteria; c__Alphaproteobacteria; o__Rhizobiales_A_504705; f__Xanthobacteraceae_503485; g__Bradyrhizobium	0.995094	0	0	0	0	0	0	0	0	0	0	0	0	0	0	0	0	0	0	0	374	0	0	0	0	0	0	0	0
00097bc2d251e0ec94902aa4380b0bbe	d__Bacteria; p__Firmicutes_D; c__Bacilli; o__Lactobacillales; f__Carnobacteriaceae; g__Carnobacterium_A_320743	0.909161	0	0	0	0	0	19	0	0	0	0	0	0	0	0	0	1471	0	0	0	0	0	0	0	0	0	1402	0	0
0009bb93c7873b04b4de330eb07f142f	d__Bacteria; p__Bacteroidota; c__Bacteroidia; o__Chitinophagales; f__Chitinophagaceae_966727; g__Niabella; s__Niabella aquatica	0.703176	0	0	0	0	0	0	0	0	0	0	0	0	0	0	0	0	0	0	0	6	0	0	0	192	0	0	0	0
000f737744f1ba92df2dc6f71e71d8eb	d__Bacteria; p__Actinobacteriota; c__Actinomycetia; o__Actinomycetales; f__Dermabacteraceae; g__Brachybacterium	0.999832	0	0	0	0	0	0	0	0	0	0	0	0	0	0	0	0	0	0	0	0	0	0	0	68	0	0	0	0
000f7772f5d3005f01336deb721e5482	d__Bacteria; p__Bacteroidota; c__Bacteroidia; o__Sphingobacteriales; f__Sphingobacteriaceae; g__Mucilaginibacter_A; s__Mucilaginibacter_A gynuensis	0.757404	0	0	0	0	0	0	0	0	0	0	0	0	0	0	0	0	0	0	0	0	0	33	0	0	0	0	0	0
00123be78ec7713c4467876fe9eff18f	d__Bacteria	0.999696	0	0	0	0	0	0	0	0	0	0	0	0	0	0	0	0	0	0	0	0	0	0	0	0	0	20	0	0
00134382db0dbd74cbae8322807ac99d	d__Bacteria; p__Proteobacteria; c__Gammaproteobacteria; o__Burkholderiales_592524; f__Burkholderiaceae_A_574758	0.988368	0	0	0	0	0	0	0	0	0	0	0	0	0	0	0	0	0	0	0	0	0	0	0	0	0	111	0	0
00199048401c2cf72974d537612daf6d	d__Bacteria; p__Firmicutes_A; c__Clostridia_258483; o__Oscillospirales; f__CAG-272	0.984519	0	0	0	0	0	0	0	0	0	0	0	32	0	0	0	0	0	0	0	0	0	0	0	0	0	0	0	0
001a90f83816b1f3ded6315d5a3ac2e2	d__Bacteria; p__Firmicutes_D; c__Bacilli; o__Lactobacillales	0.742975	0	0	0	0	0	0	0	0	0	0	0	0	0	0	0	0	0	0	0	0	0	0	0	0	0	76	0	0
001aff2230467fb1654c10615e034cb4	d__Bacteria; p__Bacteroidota; c__Bacteroidia; o__Sphingobacteriales; f__Sphingobacteriaceae; g__Sphingobacterium	0.999781	0	499	0	0	0	0	0	0	0	0	0	0	0	0	0	0	0	0	0	0	0	0	0	0	0	0	0	0
001d8b86747483d3302c1c51ae064476	d__Bacteria; p__Actinobacteriota; c__Actinomycetia; o__Mycobacteriales; f__Mycobacteriaceae; g__Corynebacterium	0.999991	0	0	0	0	0	0	0	0	0	0	0	0	0	0	1640	0	0	0	0	0	0	0	0	0	0	0	0	0
001dc63784e3355c8b4beb65121701ec	d__Bacteria; p__Bacteroidota; c__Bacteroidia; o__Cytophagales; f__Hymenobacteraceae; g__Hymenobacter_910554; s__Hymenobacter seoulensis	0.724885	0	0	0	0	0	0	0	0	0	0	0	0	0	0	73	0	0	0	0	0	0	0	0	0	0	0	0	0
00208987ed71ff61fc805ef0d7b83294	d__Bacteria; p__Patescibacteria	0.752943	0	0	0	0	0	0	0	0	0	0	0	0	0	0	0	0	0	0	0	0	0	0	0	0	0	0	0	687
002438c1bd2f80c09f5ac8fa5fb24ed2	d__Bacteria; p__Firmicutes_A; c__Clostridia_258483; o__Oscillospirales; f__Oscillospiraceae_88309	0.997592	0	0	0	0	0	0	0	0	0	0	0	0	0	0	0	0	0	0	0	8	0	0	0	98	0	0	0	0
002557194b241bec3ae005ae1bb88fd2	d__Bacteria	0.774314	0	397	0	0	0	0	0	0	0	0	0	0	0	0	0	0	0	0	0	0	0	0	0	0	0	0	0	0
002ae1fac6043cd6ffa31519951dde2e	d__Bacteria; p__Firmicutes_A; c__Clostridia_258483; o__Lachnospirales; f__Lachnospiraceae	0.950874	0	0	0	7	0	0	0	0	0	0	0	0	0	0	0	0	0	0	0	14	0	0	0	245	0	0	0	0
0032f31e4b9cc98e3eab62f03e995c32	d__Bacteria; p__Proteobacteria; c__Gammaproteobacteria; o__Pseudomonadales_650612; f__Cellvibrionaceae; g__Gilvimarinus	0.976365	0	0	0	0	0	0	0	0	0	0	0	0	0	0	0	0	0	0	0	68	0	0	0	0	0	0	0	0
00361a2219dd8c64659ec615db8f2148	d__Bacteria; p__Proteobacteria; c__Alphaproteobacteria; o__Sphingomonadales; f__Sphingomonadaceae; g__Sphingobium_A_485959; s__Sphingobium_A_485959 xanthum	0.854286	0	0	0	0	0	0	0	0	0	0	0	0	0	0	0	0	0	0	0	0	0	0	0	99	0	0	0	0
0036e9a7f453f8806817af49b0245929	d__Bacteria; p__Firmicutes_D; c__Bacilli; o__Bacillales_A; f__Planococcaceae; g__Planococcus	0.785481	0	0	0	0	0	0	0	0	0	0	0	0	0	0	0	0	0	0	0	0	0	0	109	0	0	0	0	0
0042029930ed1ce3bb1480a587281e35	d__Bacteria; p__Campylobacterota; c__Campylobacteria; o__Campylobacterales; f__Arcobacteraceae; g__Aliarcobacter; s__Aliarcobacter aquimarinus	0.89879	0	0	0	21	0	0	0	0	0	0	0	0	0	0	0	0	0	0	0	124	0	0	0	2756	0	21	0	0
00423e22aebf8850c70d620550c02536	d__Bacteria; p__Firmicutes_D; c__Bacilli; o__Mycoplasmatales; f__Mycoplasmoidaceae; g__RUG11194; s__RUG11194 sp902789825	0.97368	0	0	0	0	0	0	0	0	0	0	0	1183	0	0	0	0	0	0	0	0	0	0	0	0	0	0	0	0
0044fd65924ac70d049b852cb8abefe2	d__Bacteria; p__Firmicutes_D; c__Bacilli; o__Bacillales_A; f__Planococcaceae; g__Planococcus	0.794678	0	0	0	0	0	0	0	0	0	0	0	0	0	0	0	0	0	0	0	0	0	0	0	219	0	0	0	0
00484c02d78740329e7b4c3cf426b5c4	d__Bacteria; p__Proteobacteria; c__Gammaproteobacteria; o__Pseudomonadales_650611; f__Pseudomonadaceae; g__Pseudomonas_E_647464	0.809446	0	0	0	0	0	0	0	0	0	0	0	0	70	0	0	0	0	0	0	0	0	0	0	0	0	0	0	0
00486f6f590f54819475729b66c26832	d__Bacteria; p__Actinobacteriota; c__Actinomycetia; o__Actinomycetales; f__Brevibacteriaceae; g__Brevibacterium	0.999998	0	0	0	0	0	0	0	0	0	0	0	0	0	0	0	0	0	0	0	0	0	0	0	0	0	0	143	0
004c7cc3b465882eee26421675b29292	d__Bacteria; p__Firmicutes_D; c__Bacilli; o__Bacillales_A; f__Planococcaceae; g__Chryseomicrobium_303841	0.9373	0	0	0	327	0	0	0	0	0	0	0	0	0	0	0	0	0	0	0	0	0	0	0	0	0	0	0	0
004db84019d51768fbd9f0c929f57776	d__Bacteria; p__Firmicutes_D; c__Bacilli; o__Staphylococcales; f__Salinicoccaceae; g__Jeotgalicoccus_A_310962	0.729139	0	0	0	0	0	0	0	0	0	0	0	0	0	0	0	0	0	0	0	0	0	0	0	271	0	0	0	0
004e2b8c0a002deb22040d513d6a9fa7	d__Bacteria; p__Firmicutes_D; c__Bacilli; o__Lactobacillales; f__Vagococcaceae; g__Vagococcus_B	0.717659	0	0	0	0	0	0	119	0	0	0	0	0	0	0	0	0	0	0	0	0	0	0	0	0	0	0	0	0
0053ceb43952eb75ec4c7095671d4594	d__Bacteria; p__Firmicutes_D; c__Bacilli; o__Bacillales_A; f__Planococcaceae; g__Planococcus	0.861257	0	0	0	0	0	0	178	0	0	0	0	0	0	0	0	0	0	0	0	0	0	0	0	0	0	0	0	0
0054fac36846568837edc51646561120	d__Bacteria; p__Actinobacteriota; c__Actinomycetia; o__Propionibacteriales; f__Nocardioidaceae; g__Nocardioides_A_392796	0.905787	0	0	0	0	0	0	0	0	0	0	0	0	0	376	0	0	0	68	1061	73	0	0	367	1616	0	233	0	0
005870c62aa151639530c4e11e0a6848	d__Bacteria; p__Proteobacteria; c__Alphaproteobacteria; o__Rhizobiales_A_504705; f__Xanthobacteraceae_503485; g__Bradyrhizobium	0.994645	0	0	0	0	0	0	0	0	0	0	0	0	0	0	0	210	0	0	0	0	0	0	0	0	0	0	0	0
005a1fa775dcc027450bf26c8968c0c2	d__Bacteria; p__Actinobacteriota; c__Acidimicrobiia_401430; o__Acidimicrobiales; f__JAAYBP01; g__Aquihabitans; s__Aquihabitans daechungensis	0.948707	0	0	0	0	0	0	0	0	0	0	0	0	0	0	0	0	0	0	0	0	0	0	0	0	633	0	25	0
00672acd8708d64104117f00c57ec603	d__Bacteria; p__Bacteroidota; c__Bacteroidia; o__Flavobacteriales_877923; f__Weeksellaceae	1	1543	0	0	0	0	0	0	0	0	0	0	0	0	0	0	0	0	0	0	0	0	0	0	0	0	0	0	0
0068a68584f9aa21f9d7db473f2f2e8e	d__Bacteria; p__Firmicutes_A; c__Clostridia_258483; o__Peptostreptococcales; f__Anaerovoracaceae; g__CAG-238; s__CAG-238 sp900542245	0.988234	0	0	0	0	0	0	0	0	0	0	0	482	0	0	0	0	0	0	0	0	0	0	0	0	0	0	0	0
006a1361f4332e580386d221ef2a7e6c	d__Bacteria; p__Chloroflexota	0.718093	0	0	0	0	0	0	172	0	0	0	0	0	0	0	0	0	0	0	0	0	0	0	0	0	0	0	0	0
006eaa6766486844da6e49f34ebc13e8	d__Bacteria; p__Firmicutes_D; c__Bacilli; o__Erysipelotrichales; f__Erysipelotrichaceae; g__Erysipelothrix	0.919725	5	0	35	13	0	12	0	0	0	0	0	0	4	0	0	0	0	0	5553	0	0	0	80	0	0	0	0	0
00711b5d417f2fc7c614c3eaa037ed8d	d__Bacteria; p__Proteobacteria; c__Gammaproteobacteria; o__Pseudomonadales_660879; f__Moraxellaceae	1	0	0	0	0	0	0	0	0	0	0	0	0	0	0	0	0	0	0	158	0	0	0	0	0	0	0	0	0
0074ec7532659da5dffd9d0473c216c0	d__Bacteria; p__Cyanobacteria; c__Cyanobacteriia; o__Cyanobacteriales; f__Chroococcaceae; g__Chalicogloea; s__Chalicogloea cavernicola	0.98545	0	0	0	237	0	0	0	0	0	0	0	0	0	0	0	0	0	0	0	0	0	0	0	0	0	0	0	0
00773bee7abf63c1343289a6f0e284cf	d__Bacteria; p__Desulfobacterota_I; c__Desulfovibrionia; o__Desulfovibrionales; f__Desulfovibrionaceae; g__Bilophila; s__Bilophila wadsworthia	0.999996	0	0	0	0	0	0	0	0	107	0	0	0	0	0	0	0	0	0	0	0	0	0	0	0	0	0	0	0
0079ebc1cf6a03c7e7a3f710399241ed	d__Bacteria; p__Firmicutes_A; c__Clostridia_258483; o__Saccharofermentanales; f__Saccharofermentanaceae; g__Saccharofermentans	0.934185	0	0	0	1845	0	8	0	0	0	0	0	0	0	0	0	0	0	0	0	0	0	0	0	0	0	0	0	0
007ae0a4139f127f455c1c9a401e6b83	d__Bacteria; p__Proteobacteria; c__Gammaproteobacteria; o__Pseudomonadales_660879; f__Moraxellaceae; g__Acinetobacter; s__Acinetobacter beijerinckii	0.983755	0	0	0	0	0	0	0	0	0	0	0	0	0	0	0	0	0	0	0	0	0	0	0	118	0	0	0	0
007b1c7dcd0276bf54c4520d2c548e62	d__Bacteria; p__Bacteroidota; c__Bacteroidia; o__Chitinophagales; f__Chitinophagaceae_966727	0.996853	0	0	63	0	0	23	0	0	0	0	198	0	0	65	0	26	58	0	0	0	26	46	24	0	47	0	80262	0
0080a8e1fefefccea536f925c9e2f18d	d__Bacteria; p__Proteobacteria; c__Gammaproteobacteria; o__Enterobacterales_A_737866; f__Enterobacteriaceae_A	0.998704	0	0	0	0	0	0	0	0	0	0	0	0	0	0	0	0	0	0	0	0	162	0	0	0	0	0	0	0
0083f1f1e9f18d4832f032a34d4fb336	d__Bacteria; p__Firmicutes_A; c__Clostridia_258483; o__Lachnospirales; f__Lachnospiraceae	0.997581	0	0	0	0	0	0	0	0	0	0	0	0	0	0	0	0	0	0	0	0	0	0	0	112	0	0	0	0
0087394afe8b751e6ea3fcd4e6da6c0d	d__Bacteria; p__Proteobacteria; c__Alphaproteobacteria; o__Acetobacterales; f__Acetobacteraceae; g__Acidocella; s__Acidocella aquatica	0.911244	0	0	0	0	0	0	451	0	0	0	0	0	0	0	0	0	0	0	0	0	0	0	0	0	0	0	0	0
008c9fdfe3dba2b2121b4df96df858da	d__Bacteria; p__Bacteroidota; c__Bacteroidia	0.996948	0	0	81	0	0	0	0	0	0	0	0	0	0	0	0	0	0	0	93	0	0	0	1268	0	0	0	0	0
008e57aa0a4663375a013e223b6bbd89	d__Bacteria; p__Bacteroidota; c__Bacteroidia; o__Bacteroidales; f__Marinilabiliaceae; g__JC017; s__JC017 sp004296775	1	0	0	186	0	0	0	0	0	0	0	0	0	0	0	0	0	0	0	0	0	0	0	0	0	0	0	0	0
0093989b78d436d4dee03bb0b01eebac	d__Bacteria; p__Firmicutes_D; c__Bacilli; o__Bacillales_A; f__Planococcaceae; g__Planococcus	0.796514	0	0	0	0	0	0	0	0	0	0	0	0	0	0	0	0	0	0	0	0	0	0	0	0	542	0	0	0
0094364fd5f83c7320ecb937bff62b34	d__Bacteria; p__Firmicutes_D; c__Bacilli; o__Paenibacillales; f__Paenibacillaceae_367444; g__Cohnella; s__Cohnella laeviribosi	0.99214	0	0	0	0	0	0	0	0	0	0	0	0	0	0	0	0	0	0	0	0	0	0	0	0	0	9	0	524
0096b599fe61cd148ba5a801c3919638	d__Bacteria; p__Proteobacteria; c__Gammaproteobacteria; o__Enterobacterales_A_737866; f__Enterobacteriaceae_A	0.983153	0	0	0	0	0	0	0	0	0	0	0	0	0	0	95	0	0	0	0	0	0	0	0	0	0	0	0	0
0099043ee61f8380c1f4c446b478e1b9	d__Bacteria; p__Firmicutes_D; c__Bacilli; o__RF39; f__UBA660; g__UBA6448; s__	0.996003	0	0	0	0	0	0	0	0	0	0	0	0	0	0	0	0	0	0	0	13	0	0	0	105	0	0	0	0
009d08ef7cfde342fb99da8bdbf88ef2	d__Bacteria; p__Actinobacteriota; c__Actinomycetia; o__Actinomycetales; f__Microbacteriaceae	0.939108	0	0	0	0	0	0	0	0	0	0	0	0	0	0	0	0	0	0	1198	0	0	0	0	0	0	0	0	0
009ff37727ea3c4525637ba470cc9d21	d__Bacteria; p__Firmicutes_A; c__Clostridia_258483; o__Christensenellales; f__CAG-74; g__SFMI01	0.990699	0	0	0	0	0	0	0	0	0	0	0	0	0	566	0	0	0	0	0	0	0	0	0	0	0	0	0	0
00a06fc471c8fb6cb6b3ead1d5deac8a	d__Bacteria; p__Proteobacteria; c__Gammaproteobacteria; o__Burkholderiales_597441; f__Neisseriaceae_563222; g__Neisseria_563205	0.997891	0	0	0	0	0	0	0	0	0	0	0	0	0	0	0	0	0	0	0	0	0	0	0	0	1002	0	68	0
00a46ea0768d2bfe3bc31dbedc74c5c4	d__Bacteria; p__Proteobacteria; c__Alphaproteobacteria; o__Rhizobiales_A_504721; f__Hyphomicrobiaceae; g__Hyphomicrobium_A	0.979914	0	0	0	0	0	0	0	0	0	0	0	0	0	0	0	0	0	0	0	0	0	0	0	204	0	0	0	0
00a9e3e6a1f3994ef177eda5dd1d1e5c	d__Bacteria; p__Firmicutes_A; c__Clostridia_258483; o__Oscillospirales; f__CAG-272	0.96007	0	0	0	0	0	0	0	0	0	0	0	124	0	0	0	0	0	0	0	0	0	0	0	0	0	0	0	0
00adfdf44e3bcf89966273cf9285b398	d__Bacteria; p__Proteobacteria; c__Alphaproteobacteria; o__Rhodobacterales; f__Rhodobacteraceae	0.940089	0	0	94	0	0	0	0	0	0	0	0	0	0	0	0	0	0	0	91	0	0	0	1476	0	0	0	0	0
00b3fb65b572eabac6a68c76a52071e1	d__Bacteria; p__Proteobacteria; c__Alphaproteobacteria; o__Rhizobiales_A_504705; f__Beijerinckiaceae; g__Methylobacterium	0.999823	0	0	0	0	0	0	0	0	0	0	0	0	0	0	0	0	0	0	0	0	0	0	0	0	0	0	0	163
00be13a07212b60c8a16a8bd9dcbfc9f	d__Bacteria; p__Firmicutes_D; c__Bacilli; o__RFN20; f__CAG-826	0.995073	0	0	0	0	301	0	0	0	0	0	0	0	0	0	0	0	0	0	0	0	0	0	0	0	0	0	0	0
00becdc15950d46e1bcca227103a18be	d__Bacteria; p__Actinobacteriota; c__Actinomycetia; o__Actinomycetales; f__Dermabacteraceae; g__Brachybacterium	0.999625	0	0	0	0	0	0	0	0	0	0	0	0	0	0	0	0	0	0	0	0	243	0	0	0	0	0	0	0
00c07a5d2cfdfebb73d4582218e5dbcb	d__Bacteria; p__Proteobacteria; c__Alphaproteobacteria; o__Rhizobiales_A_504705; f__Xanthobacteraceae_503485; g__Bradyrhizobium	0.994296	0	0	0	0	0	133	0	0	0	0	0	0	0	0	0	0	0	0	0	0	0	0	0	0	0	0	0	0
00c1814fbc0d18452f806ec33f03af04	d__Bacteria; p__Proteobacteria; c__Gammaproteobacteria; o__Pseudomonadales_660879; f__Moraxellaceae; g__Acinetobacter; s__Acinetobacter sp000632455	0.840589	0	175	0	0	0	0	0	0	0	0	0	0	0	0	0	0	0	0	0	0	0	0	0	0	0	0	0	0
00c45272e2a8d3b53993ce1c4fbb5b44	d__Bacteria	1	0	0	0	0	0	0	183	0	0	0	0	0	0	0	0	0	0	0	0	0	0	0	0	0	0	0	0	0
00ca3a6ff7a72da638a05a0bfb445ffb	d__Bacteria; p__Proteobacteria; c__Gammaproteobacteria; o__Pseudomonadales_660879; f__Moraxellaceae	1	0	0	0	0	0	0	0	0	0	554	0	0	0	0	0	0	0	0	0	0	0	0	0	0	0	0	0	0
00cd6b427cbf033d28e3bd085a269c2e	d__Bacteria; p__Bacteroidota; c__Bacteroidia; o__Sphingobacteriales; f__Sphingobacteriaceae; g__Pedobacter_887417	0.821424	0	0	0	0	0	0	0	0	0	0	0	0	0	0	0	0	0	0	0	0	0	0	733	0	0	0	0	0
00cec5da657649a9cf33aefc4df666af	d__Bacteria; p__Bacteroidota; c__Bacteroidia; o__Flavobacteriales_877923; f__Weeksellaceae; g__Chryseobacterium_796614	0.90113	0	0	0	0	0	0	0	0	0	0	0	0	0	0	0	0	0	0	0	0	0	0	0	0	0	27	0	0
00cf93ed8a659a157856aab925485725	d__Bacteria; p__Proteobacteria; c__Alphaproteobacteria; o__Rhizobiales_A_502138; f__Devosiaceae; g__Arsenicitalea; s__Arsenicitalea aurantiaca	0.776147	33	0	0	0	0	0	0	0	0	0	0	0	3604	0	0	0	0	0	0	0	0	0	0	0	0	0	0	0
00d1f6faf5dffaf90ab061aaa1c3ddd0	d__Bacteria; p__Firmicutes_A; c__Clostridia_258483; o__Lachnospirales; f__Lachnospiraceae	0.999983	0	0	0	20	0	0	0	0	0	0	0	0	0	0	0	0	0	0	0	35	0	0	0	1049	0	0	0	0
00d40359480a9773a5a0550cdec23aa2	d__Bacteria; p__Campylobacterota; c__Campylobacteria; o__Campylobacterales; f__Campylobacteraceae; g__Campylobacter_B; s__Campylobacter_B portucalensis	0.993851	0	0	0	0	0	0	0	0	207	0	0	0	0	0	0	0	0	0	0	0	0	0	0	0	0	0	0	0
00d60ff5787d8f823684d17d32b2136b	d__Bacteria; p__Firmicutes_A; c__Clostridia_258483; o__Christensenellales; f__UBA1242; g__UMGS2069; s__	0.998186	0	0	0	0	0	0	0	0	0	0	0	0	0	0	0	0	0	0	0	10	0	0	0	231	0	0	0	0
00da025f3b16bf375024ad87b39e6a42	d__Bacteria; p__Firmicutes_A; c__Clostridia_258483; o__Tissierellales; f__Peptoniphilaceae; g__Helcococcus; s__Helcococcus sueciensis	0.832805	0	0	0	0	0	0	0	0	0	749	0	0	0	0	0	0	0	0	0	0	0	0	0	0	0	0	0	0
00ddd45a5cee9d58ffe1eb9468d40d83	d__Bacteria; p__Firmicutes_A; c__Clostridia_258483; o__Eubacteriales_258471; f__Eubacteriaceae_258449; g__Eubacterium_O_258270; s__Eubacterium_O_258270 limosum	0.722292	0	0	0	0	0	939	0	0	0	0	0	0	0	0	0	16	0	0	0	0	0	0	0	0	0	0	0	0
00dfad0560f9bbee4ea207e4976d7996	d__Bacteria; p__Patescibacteria	0.729913	0	0	0	0	0	0	0	0	0	0	0	0	0	0	0	0	0	0	0	372	0	0	0	0	0	0	0	0
00e1ad846e6c13af3575fbcd7a0ec08e	d__Bacteria; p__Bacteroidota; c__Bacteroidia; o__Cytophagales; f__Spirosomaceae	1	0	0	0	0	0	0	0	0	0	0	0	0	0	0	0	0	0	0	0	0	0	0	0	0	0	29	0	0
00e419a9b16ad9acb4bcec885c484cc7	d__Bacteria; p__Bacteroidota; c__Bacteroidia; o__Bacteroidales; f__UBA932; g__Cryptobacteroides; s__Cryptobacteroides pullicola	0.90763	0	0	0	0	0	0	0	0	0	0	0	0	0	0	0	0	0	0	0	0	0	0	0	0	0	0	790	0
00eb3a6af18374f9da9b84217737fdea	d__Bacteria; p__Proteobacteria; c__Alphaproteobacteria	0.999502	0	0	0	0	0	0	0	0	0	0	0	0	0	0	0	0	0	0	0	9	0	0	0	192	0	0	0	0
00edda10844ccc8479a885c3942690b2	d__Bacteria	1	0	0	0	0	0	0	0	0	0	0	0	0	0	0	0	0	0	0	0	0	0	92	0	0	0	0	0	0
00ee6f5a4bcfb0dc17cf04d6a58cab9b	d__Bacteria; p__Proteobacteria; c__Gammaproteobacteria; o__Pseudomonadales_639862; f__Halomonadaceae_639862; g__Kushneria	0.831236	0	0	0	0	0	0	0	110	0	0	0	0	0	0	0	0	0	0	0	0	0	0	0	0	0	0	0	0
00f95bcd13587095e81829eaef128055	d__Bacteria; p__Proteobacteria; c__Alphaproteobacteria; o__Rhodobacterales; f__Rhodobacteraceae; g__Paracoccus	0.832243	0	0	0	0	0	0	0	0	0	0	0	0	0	0	0	0	0	0	0	0	0	0	33	0	0	0	0	0
00fa25ddeea13cb5da6c64bbb9cba7d2	d__Bacteria; p__Proteobacteria; c__Alphaproteobacteria; o__Rhizobiales_A_504705; f__Xanthobacteraceae_503485; g__Bradyrhizobium	0.995322	0	0	0	0	0	0	0	0	0	176	0	0	0	0	0	0	0	0	0	0	0	0	0	0	0	0	0	0
00fa331b13cf71af9c2fab3b06410783	d__Bacteria; p__Firmicutes_A; c__Clostridia_258483; o__Oscillospirales; f__CAG-272	0.729161	0	0	0	0	0	0	0	0	0	0	0	0	0	0	0	0	0	0	0	6	0	0	0	109	0	0	0	0
00fa527fa9e642833ceb502c932712df	d__Bacteria; p__Proteobacteria; c__Gammaproteobacteria; o__Enterobacterales_A_737866; f__Aeromonadaceae; g__Aeromonas; s__Aeromonas veronii_666751	0.952326	0	0	0	0	0	0	0	0	0	0	0	0	0	0	0	0	0	0	0	0	0	0	0	209	0	7	0	0
00fb62d7e92f46a71247fd0bbee61de1	d__Bacteria; p__Actinobacteriota; c__Actinomycetia; o__Mycobacteriales; f__Mycobacteriaceae; g__Corynebacterium	0.999971	0	0	0	0	0	0	0	0	0	0	0	0	0	0	0	0	0	0	0	97	0	0	0	0	0	0	0	0
00fc7a04b74e38c6c2d9d8edd7d8c577	d__Archaea; p__Halobacteriota; c__Methanomicrobia; o__Methanomicrobiales; f__Methanocorpusculaceae; g__Methanocorpusculum	0.999998	0	0	0	0	0	0	0	0	0	0	136	0	0	0	0	0	0	0	0	0	0	0	0	0	0	0	0	0
00ff348c7c855eb1aa12a73764e0e8e8	d__Bacteria; p__Bacteroidota; c__Bacteroidia; o__Bacteroidales; f__UBA932; g__Cryptobacteroides; s__Cryptobacteroides pullicola	0.957906	0	0	0	0	0	0	0	0	0	0	0	0	0	0	0	0	0	0	0	0	0	0	0	0	0	0	200	0
010028a20846709b0f080e33451fb0e1	d__Bacteria; p__Firmicutes_A; c__Clostridia_258483; o__Lachnospirales; f__Lachnospiraceae	0.999524	0	0	0	0	0	0	0	0	0	0	0	0	0	0	0	26	0	0	0	0	0	0	0	0	0	0	0	0
010464f2a56c41ce769d810639244fca	d__Bacteria; p__Firmicutes_A; c__Clostridia_258483; o__Lachnospirales; f__Lachnospiraceae	0.999991	0	0	0	0	0	0	0	0	0	0	0	0	0	0	0	0	0	0	0	0	0	0	0	70	0	0	0	0
0105f02492e1ffb41d6f81d205147a12	d__Bacteria; p__Proteobacteria; c__Gammaproteobacteria; o__Enterobacterales_A_737866; f__Enterobacteriaceae_A	0.999046	0	0	0	0	0	0	0	0	0	0	0	0	0	0	0	0	0	0	0	71	0	0	0	140	0	0	0	150
010fd00c59f6f925e4cbf4e696badcd8	d__Bacteria; p__Actinobacteriota; c__Actinomycetia; o__Propionibacteriales; f__Nocardioidaceae	0.999992	0	0	0	0	0	0	0	0	0	0	0	0	0	0	0	0	0	0	0	0	0	0	0	0	0	70	0	0
0112869cbb9affbac5085b65c61cfacb	d__Bacteria; p__Fusobacteriota; c__Fusobacteriia; o__Fusobacteriales_993521; f__Fusobacteriaceae_993521; g__Fusobacterium_C; s__Fusobacterium_C gastrosuis	0.970007	0	0	0	0	0	0	0	0	0	0	0	0	0	0	0	0	0	0	0	0	478	0	0	0	0	0	0	0
0118f05b321437d90b95d11b49c98c48	d__Bacteria; p__Proteobacteria; c__Alphaproteobacteria; o__Rhizobiales_A_504705; f__Xanthobacteraceae_503485; g__Bradyrhizobium	0.995025	0	0	0	0	0	0	0	0	0	0	0	71	0	0	0	0	0	0	0	0	0	0	0	0	0	0	0	0
0120c3929b71f026a857215a0f3dc215	d__Bacteria; p__Spirochaetota; c__Spirochaetia; o__Treponematales; f__Treponemataceae; g__Treponema_D	0.998126	0	0	0	0	0	0	0	0	0	0	0	0	0	0	0	0	0	0	0	15	0	0	0	306	0	0	0	0
0121d0dfc4d595e71387daecf4da83a7	d__Bacteria; p__Firmicutes_A; c__Clostridia_258483; o__Oscillospirales; f__Oscillospiraceae_88309	0.997213	0	0	0	0	213	0	0	0	0	0	0	0	0	0	0	0	0	0	0	0	0	0	0	0	0	0	0	0
01240e3af8ed616e617fe36fb30e2628	d__Bacteria; p__Bacteroidota; c__Bacteroidia	0.992185	0	0	0	14	0	0	0	0	0	0	0	0	0	0	0	0	0	0	0	48	0	0	0	396	0	0	0	0
0124e47cac3e4a39bb6b79bf66095b0d	d__Bacteria	0.93869	0	0	0	0	0	0	0	0	0	0	0	0	0	0	0	0	0	0	0	0	63	0	0	0	0	0	0	0
012e9eda98c0788fb5b6194b113a6398	d__Bacteria; p__Proteobacteria; c__Gammaproteobacteria; o__Burkholderiales_592524; f__Burkholderiaceae_A_574758; g__Massilia	0.99504	0	0	147	0	0	0	0	0	0	0	0	0	0	0	0	0	0	0	116	0	0	0	1760	0	0	0	0	0
012f13432cbe105a362020f7a43660fc	d__Bacteria; p__Bacteroidota; c__Bacteroidia; o__Bacteroidales; f__Porphyromonadaceae; g__Porphyromonas_A_859426; s__Porphyromonas_A_859426 somerae	0.804972	0	0	0	0	0	0	0	0	0	0	0	0	0	0	0	119	0	0	0	0	0	0	0	0	0	0	0	0
012f260689bd0ff12ad9836ccfed5d54	d__Bacteria; p__Bacteroidota; c__Bacteroidia; o__Chitinophagales; f__Chitinophagaceae_966727; g__Flavihumibacter; s__Flavihumibacter profundi	0.840951	0	0	0	0	0	11	0	171	0	0	0	0	0	0	0	0	0	0	0	0	0	0	0	0	0	0	0	0
012ff86a657ca0ef38df64d78824a9b5	d__Bacteria; p__Actinobacteriota; c__Actinomycetia; o__Actinomycetales; f__Cellulomonadaceae; g__Cellulosimicrobium	0.887139	0	0	0	0	0	0	0	0	0	0	0	0	0	53	0	0	0	0	0	0	0	0	0	0	0	0	0	0
013238be7371231f71a9633def261e88	d__Bacteria; p__Firmicutes_A; c__Clostridia_258483; o__Lachnospirales; f__Lachnospiraceae; g__Paralachnospira; s__	0.704662	0	0	0	0	0	56	0	0	0	0	0	0	0	0	0	0	0	0	0	0	0	0	0	0	0	0	0	0
0133246afd261096d5a58adeed41c9af	d__Bacteria; p__Bacteroidota; c__Bacteroidia; o__Bacteroidales; f__Porphyromonadaceae; g__Porphyromonas_A_859426; s__Porphyromonas_A_859426 somerae	0.712044	0	0	0	0	0	0	0	0	0	0	0	0	0	0	519	0	0	0	0	0	0	0	0	0	0	0	0	0
01342fb83784e7b7213fab6311ec1291	d__Bacteria; p__Actinobacteriota; c__Acidimicrobiia_401430; o__Acidimicrobiales; f__Ilumatobacteraceae; g__Ilumatobacter_A; s__Ilumatobacter_A coccineus_A_400748	0.703124	0	0	0	0	0	0	0	0	0	0	0	0	0	0	0	0	0	0	0	0	0	0	0	191	0	0	0	0
01353923e2e6219198b8d092099e0d9f	d__Bacteria; p__Firmicutes_D; c__Bacilli; o__Lactobacillales; f__Carnobacteriaceae; g__Carnobacterium_A_320743	0.911629	0	0	0	0	0	0	0	0	0	0	0	0	0	0	0	0	0	0	0	0	0	0	0	0	0	54	0	0
01367d4a902e7e70d99eb8aa95a2d49f	d__Bacteria; p__Bacteroidota; c__Bacteroidia; o__Chitinophagales; f__Chitinophagaceae_966727	0.999929	0	0	0	0	0	0	0	0	0	0	0	0	0	1477	0	0	0	0	0	0	0	0	0	207	0	0	0	0
013ad6ce1ccaaf88559ee258b2e24d7c	d__Bacteria; p__Actinobacteriota; c__Actinomycetia; o__Mycobacteriales; f__Mycobacteriaceae; g__Corynebacterium	0.999994	1236	0	0	0	0	0	0	0	0	0	0	0	0	0	0	0	0	0	0	0	0	0	0	0	0	0	0	0
013b9a7c8d41c408ff56adee0c57c966	d__Bacteria; p__Proteobacteria; c__Gammaproteobacteria; o__Burkholderiales_592522; f__Burkholderiaceae_A_592522	0.999735	0	0	0	0	0	0	0	0	0	0	0	0	0	0	0	0	0	0	0	0	0	0	0	31	0	0	0	0
0146ed91fd7e04789a30be801e666d61	d__Bacteria; p__Firmicutes_A; c__Clostridia_258483; o__Tissierellales; f__Peptoniphilaceae; g__Anaerococcus; s__Anaerococcus tetradius	0.871879	0	0	0	0	0	20	0	106	0	0	0	0	0	79	0	0	0	0	0	0	0	0	0	0	0	0	0	0
0148a04e41aedf035c33e020a48a3726	d__Bacteria; p__Proteobacteria; c__Gammaproteobacteria; o__Enterobacterales_A_737866; f__Enterobacteriaceae_A	0.998616	0	0	0	0	0	97	0	1104	0	78	0	102	0	0	0	0	0	0	0	739	0	0	0	0	0	0	0	0
014a47c8a3ce00dae56a7fa5a257a3fd	d__Bacteria; p__Firmicutes_A; c__Clostridia_258483; o__Lachnospirales; f__Lachnospiraceae	0.991095	0	0	69	0	0	0	0	0	0	0	0	0	0	0	0	0	0	0	73	0	0	0	1029	0	0	0	0	0
014ef9583dfcfe02e4672005ac812aa5	d__Bacteria; p__Firmicutes_A; c__Clostridia_258483; o__Lachnospirales; f__Lachnospiraceae	0.989399	0	0	0	0	0	0	0	0	0	0	0	0	0	0	0	0	0	0	0	0	0	0	0	230	0	0	0	0
015069a4a1c482dc3079f629a83cb074	d__Bacteria; p__Firmicutes_A; c__Clostridia_258483; o__Lachnospirales; f__Lachnospiraceae	0.999973	0	0	0	391	0	0	0	0	0	0	0	0	0	0	0	0	0	0	0	0	0	0	0	7	0	0	0	0
01512a6fda213e3603a8ade8200f5759	d__Bacteria; p__Proteobacteria; c__Alphaproteobacteria; o__Rhizobiales_A_504705; f__Xanthobacteraceae_503485; g__Bradyrhizobium	0.995182	0	0	0	0	0	0	0	0	0	0	0	0	0	0	0	0	0	0	0	282	0	734	0	0	0	0	0	0
0154111672ecac2245f8bc692d130537	d__Bacteria; p__Actinobacteriota; c__Thermoleophilia; o__Solirubrobacterales; f__Solirubrobacteraceae_405341; g__Solirubrobacter	0.999784	0	0	0	0	0	0	0	0	0	0	0	0	0	0	0	0	0	0	0	0	0	0	0	211	0	0	0	0
0158a6762cff074ec64d97cf8bfc16a2	d__Bacteria; p__Bacteroidota; c__Bacteroidia; o__Bacteroidales; f__Marinilabiliaceae; g__JC017; s__JC017 sp004296775	1	0	0	0	0	0	0	0	0	0	0	0	0	0	0	0	0	0	0	0	0	0	0	44	0	0	0	0	0
0159ff1d43bde8e9049924d2e79ba6e3	d__Bacteria; p__Firmicutes_A; c__Clostridia_258483; o__Christensenellales; f__CAG-74; g__Limiplasma; s__	0.973226	0	0	0	137	0	0	0	0	0	0	0	0	0	0	0	0	0	0	0	0	0	0	0	0	0	0	0	0
015d0c53a5d666f96e77700289d4cbf4	d__Bacteria; p__Bacteroidota; c__Kapabacteria; o__OLB7; f__OLB7; g__OLB7	0.975179	0	0	0	0	0	0	0	0	0	0	0	0	0	231	0	0	0	0	0	0	0	0	0	0	0	0	0	0
015de845974cc0bbd681acee3b946c22	d__Bacteria; p__Bacteroidota; c__Bacteroidia; o__Sphingobacteriales; f__Sphingobacteriaceae; g__Sphingobacterium; s__Sphingobacterium kyonggiense	0.894062	0	0	0	0	0	0	0	0	0	0	0	0	0	0	0	0	0	0	0	0	0	0	0	0	0	72	0	0
015e087fdb6d9241f2e2ec459b40828a	d__Bacteria; p__Firmicutes_A; c__Clostridia_258483; o__Tissierellales; f__Peptoniphilaceae	0.889848	0	0	0	0	0	0	0	0	0	0	0	0	0	0	0	0	0	0	0	0	0	0	0	21	0	39	0	0
015e32d8a5bb70708ca2d99b0c871503	d__Bacteria; p__Firmicutes_A; c__Clostridia_258483; o__Lachnospirales; f__Lachnospiraceae; g__Bilifractor; s__Bilifractor porci	0.858537	0	0	0	0	0	0	0	0	0	0	0	0	0	0	0	0	0	0	0	0	0	0	0	33	0	0	0	0
0169e0977098e87339708ceaaec3cc09	d__Bacteria; p__Bacteroidota; c__Bacteroidia; o__Bacteroidales; f__UBA932; g__Cryptobacteroides	0.943972	0	0	692	0	0	0	0	0	0	0	0	0	0	0	0	0	0	0	0	0	0	0	0	0	0	0	0	0
0169ff5dff271129d56f3ec75e224b73	d__Bacteria; p__Actinobacteriota; c__Actinomycetia; o__Mycobacteriales; f__Mycobacteriaceae; g__Corynebacterium; s__Corynebacterium oculi	0.711424	0	0	0	0	0	0	0	0	0	0	0	0	0	0	0	0	0	0	0	0	0	136	0	0	0	0	0	0
016cf1c8021f8f2f948de2649d1b2605	d__Bacteria; p__Firmicutes_D; c__Bacilli; o__Bacillales_A; f__Planococcaceae; g__Kurthia	0.753471	0	0	0	0	0	0	0	0	0	0	0	0	0	52	0	0	0	0	0	0	0	0	0	0	0	0	0	0
016df6b958335bd56e0daf2b1893e433	d__Bacteria; p__Firmicutes_D; c__Bacilli	0.999682	0	0	0	0	0	0	0	0	0	0	0	0	0	0	0	0	0	0	0	0	0	0	0	0	0	28	0	0
016e2cd4733cfb877c93dc0ad7b2c6a7	d__Bacteria; p__Actinobacteriota; c__Actinomycetia; o__Mycobacteriales; f__Mycobacteriaceae; g__Corynebacterium	0.995965	0	0	0	0	0	0	0	0	0	0	0	75	0	0	0	0	0	0	0	0	0	0	0	0	0	0	0	0
01705cdea3ed588c0b2ac9a04353c348	d__Bacteria; p__Proteobacteria; c__Gammaproteobacteria; o__Burkholderiales_592524; f__Burkholderiaceae_A_574758; g__Massilia	0.98042	0	0	0	0	0	0	0	0	0	447	0	0	0	14	0	0	0	0	0	0	0	0	0	0	0	0	0	0
0170899493d5b937f82186bb6742a76e	d__Bacteria; p__Actinobacteriota; c__Actinomycetia; o__Mycobacteriales; f__Mycobacteriaceae; g__Corynebacterium	0.999992	0	0	0	0	0	0	0	0	0	0	0	0	0	0	0	0	0	0	1072	0	0	0	0	0	0	0	0	0
017436fd80e76ba48a329e6c2201c33c	d__Bacteria; p__Actinobacteriota; c__Actinomycetia; o__Actinomycetales; f__Dermatophilaceae_390796	0.999978	0	0	0	0	0	340	0	3383	0	0	0	0	0	0	0	0	0	0	0	0	0	0	0	0	0	2	0	0
0177745451a974122c61fef8b413c498	d__Bacteria; p__Proteobacteria; c__Gammaproteobacteria; o__Pseudomonadales_650611; f__Pseudomonadaceae; g__Denitrificimonas	0.951752	0	0	0	0	0	0	0	0	0	0	0	0	0	0	0	0	0	0	0	0	0	0	0	0	0	0	0	77
017a191edc28116edc46f7fd8a706f3c	d__Bacteria; p__Firmicutes_A; c__Clostridia_258483; o__Oscillospirales; f__Ruminococcaceae	0.991623	0	0	0	0	0	0	0	0	0	0	0	0	0	0	0	0	0	0	0	0	0	0	0	34	0	0	0	0
017acc78809e085920c96d10fa44e263	d__Bacteria; p__Proteobacteria; c__Gammaproteobacteria; o__Pseudomonadales_660879; f__Moraxellaceae; g__Acinetobacter	0.999969	0	20	0	2	0	0	0	2	0	0	10	0	0	0	0	0	0	0	0	4	0	0	0	5	0	26	0	0
0190ee27a8586a303148c420eba701d5	d__Archaea; p__Thermoplasmatota; c__Thermoplasmata_1773; o__Methanomassiliicoccales; f__Methanomethylophilaceae; g__MX-02; s__MX-02 sp006954405	0.848905	0	0	0	0	0	0	0	0	0	0	0	29	0	0	0	0	0	0	0	0	0	0	0	0	0	0	0	0
01941b658c27d6977ef04d3aa76a1df7	d__Bacteria; p__Proteobacteria; c__Alphaproteobacteria; o__Rhizobiales_A_501059; f__Rhizobiaceae_A_501059; g__Ensifer; s__Ensifer adhaerens	0.913481	0	0	0	0	0	1682	0	0	0	0	0	0	0	0	0	24	0	0	0	0	0	0	0	0	0	0	0	0
01954cf7aebc10d45612f237903df8e7	d__Bacteria; p__Proteobacteria; c__Gammaproteobacteria; o__Enterobacterales_A_737866; f__Aeromonadaceae; g__Aeromonas; s__Aeromonas veronii_666751	0.998233	0	0	0	40	0	0	0	0	0	0	0	0	0	0	0	0	0	0	0	0	0	0	0	0	0	30	0	9
01997bc7d9f1b972e368c9271a50d9f2	d__Bacteria; p__Firmicutes_A; c__Clostridia_258483; o__Oscillospirales; f__Oscillospiraceae_88309	0.986474	0	0	0	0	0	0	0	0	0	0	0	0	0	0	0	0	0	0	0	0	0	0	0	176	0	0	0	0
0199c6a623928082d73a9b240d7933ae	d__Bacteria; p__Proteobacteria; c__Gammaproteobacteria; o__Pseudomonadales_660879; f__Moraxellaceae; g__Alkanindiges; s__Alkanindiges hongkongensis	0.93554	0	0	0	0	0	51	0	432	0	0	0	0	0	0	0	0	0	0	0	0	0	0	0	0	0	0	0	0
0199eb1e5b40b26e82f2d58455576002	d__Bacteria; p__Bacteroidota; c__Bacteroidia; o__Bacteroidales	0.946751	0	0	0	0	0	960	0	0	0	0	0	0	0	0	0	16	0	0	0	14	0	0	0	415	0	0	0	0
019c6638d0f1a3694965d950e920787c	d__Bacteria; p__Proteobacteria; c__Alphaproteobacteria; o__Rhizobiales_A_504705; f__Beijerinckiaceae; g__Methylobacterium; s__Methylobacterium haplocladii	0.760571	0	0	0	0	0	0	0	0	0	0	0	0	0	0	0	0	0	41	0	0	0	0	0	0	0	0	0	0
019cc9b934f5b4e6ffaab1e885080000	d__Bacteria; p__Chloroflexota; c__Chloroflexia; o__Thermomicrobiales; f__; g__; s__	0.999986	0	0	10	0	0	0	0	0	0	0	13	0	0	0	0	0	0	0	0	0	3	0	0	0	7	0	9302	0
019e0dc843177c8a2f13a9c6eaa3bb4c	d__Bacteria; p__Bacteroidota; c__Bacteroidia; o__Bacteroidales; f__P3	0.728977	0	0	389	0	0	0	0	0	0	0	0	0	0	0	0	0	0	0	0	0	0	0	0	0	0	0	0	0
019e626de05ed98b3e257a16ee474817	d__Bacteria; p__Bacteroidota; c__Bacteroidia	0.988258	0	0	0	0	0	0	0	0	0	0	0	0	0	0	0	0	0	0	0	0	0	0	0	102	0	0	0	0
01a2407ba10eb36d9aa2cf4a76ddcb7e	d__Bacteria; p__Firmicutes_A; c__Clostridia_258483; o__Peptostreptococcales; f__Anaerovoracaceae	0.997849	0	0	0	54	0	0	0	0	0	0	0	0	0	0	0	0	0	0	0	0	0	0	0	0	0	0	0	0
01a9c8f0a4133b961f5aaa52567af497	d__Bacteria; p__Actinobacteriota; c__Actinomycetia; o__Streptosporangiales; f__Streptosporangiaceae	0.999945	0	0	18	0	0	0	0	0	0	0	0	0	0	0	0	0	0	0	25	0	0	0	268	0	0	0	0	0
01ad9d9a0443664d358b4ee466517c62	d__Bacteria; p__Firmicutes_A; c__Clostridia_258483; o__Lachnospirales; f__Lachnospiraceae; g__Agathobacter_164119; s__	0.919136	0	0	0	0	0	0	0	0	0	0	0	0	0	0	0	0	0	70	0	0	0	0	0	0	0	0	0	0
01aded0673d6309c168b92dcff24d6f8	d__Bacteria; p__Proteobacteria; c__Alphaproteobacteria; o__Rhizobiales_A_504705; f__Xanthobacteraceae_503485; g__Bradyrhizobium	0.995361	0	0	0	0	0	0	0	0	0	0	0	0	0	0	0	0	0	0	0	204	0	0	0	0	0	0	0	0
01b214f2cc8f8ef0042ec9eca57c814c	d__Bacteria; p__Firmicutes_D; c__Bacilli; o__RF39; f__UBA660; g__UBA5026; s__	0.94911	0	0	0	83	0	0	0	0	0	0	0	0	0	0	0	0	0	0	0	0	0	0	0	0	0	0	0	0
01bb0f805da9b794b9eecbe80ad31883	d__Bacteria; p__Firmicutes_A; c__Clostridia_258483; o__Oscillospirales; f__Oscillospiraceae_88309	0.936081	0	0	0	0	0	0	0	0	0	0	0	0	0	0	0	0	0	0	0	0	0	0	0	0	0	0	0	177
01bbd0e46e39c018059abe68d4663ba5	d__Bacteria; p__Bacteroidota; c__Bacteroidia; o__Flavobacteriales_877923; f__Weeksellaceae; g__Kaistella	0.763868	0	0	0	0	0	0	0	0	0	0	0	0	560	0	0	0	0	0	0	0	0	0	0	0	0	0	0	0
01bce8408a22f6b12bf9599324b974f7	d__Bacteria; p__Proteobacteria; c__Alphaproteobacteria; o__Rhizobiales_A_504705; f__Beijerinckiaceae; g__Methylobacterium; s__Methylobacterium sp001424705	0.750469	0	0	0	0	0	0	0	0	0	0	0	0	0	0	0	0	0	0	236	0	0	0	0	0	0	0	0	0
01be38909b7a5648ad98874607f8e391	d__Bacteria; p__Bacteroidota; c__Bacteroidia; o__Sphingobacteriales; f__Sphingobacteriaceae; g__Pedobacter_887417	0.996524	0	830	0	0	0	0	0	0	0	0	0	0	0	0	0	0	0	0	0	0	0	0	0	0	0	0	0	0
01c5f77d1452718737b6811c227e7c72	d__Bacteria; p__Bacteroidota; c__Bacteroidia; o__Bacteroidales; f__Marinilabiliaceae; g__JC017; s__JC017 sp004296775	0.999999	0	0	0	0	0	0	278	0	0	0	0	0	0	0	0	0	0	0	0	0	0	0	0	0	0	0	0	0
01c8fab8a2cc974d823bf89d5421daa8	d__Bacteria; p__Bacteroidota; c__Bacteroidia; o__Bacteroidales; f__Porphyromonadaceae; g__Porphyromonas_A_859426; s__Porphyromonas_A_859426 sp900120395	0.999984	0	0	0	0	0	0	0	0	0	0	0	0	0	0	0	0	0	0	0	0	0	41	0	0	0	0	0	0
01ca287f2abc989fb2c0fdd3983b9a12	d__Bacteria; p__Firmicutes_A; c__Clostridia_258483; o__Acetivibrionales	0.719797	0	0	0	0	0	0	0	0	0	0	0	0	0	0	0	0	0	0	0	0	0	0	0	0	0	22	0	0
01cd3f754d862671f20ae7f2392b16d7	d__Bacteria; p__Bacteroidota; c__Bacteroidia; o__Bacteroidales; f__Marinilabiliaceae; g__JC017; s__JC017 sp004296775	1	0	0	0	0	0	0	0	0	0	0	0	0	0	0	0	0	0	0	0	0	0	0	42	0	0	0	0	0
01cdb88e9d1354a68416196e8a8b9990	d__Bacteria; p__Bacteroidota; c__Bacteroidia; o__Bacteroidales; f__Bacteroidaceae; g__Prevotella; s__Prevotella sp902801425	0.999282	0	0	0	0	0	0	0	0	0	0	0	0	0	0	0	0	0	0	0	12	0	0	0	90	0	0	0	0
01d77e9a9b6883f8c26beae30f3d5007	d__Bacteria; p__Proteobacteria; c__Alphaproteobacteria; o__Caulobacterales; f__Caulobacteraceae; g__Brevundimonas	0.999857	0	0	0	0	0	0	0	0	0	0	0	377	0	0	0	0	0	0	0	0	0	0	0	0	0	0	0	0
01da871a1c83159a4ca93d57dd07dc9a	d__Bacteria; p__Proteobacteria; c__Gammaproteobacteria; o__Pseudomonadales_660879; f__Moraxellaceae; g__Acinetobacter	0.999969	0	0	0	0	0	0	0	0	0	0	0	0	0	0	0	0	0	0	0	0	0	187	0	0	0	101	0	0
01df5c65e4977d04ff2509ad0d4268f6	d__Bacteria; p__Proteobacteria; c__Alphaproteobacteria; o__Rhizobiales_A_501059; f__Rhizobiaceae_A_501059; g__Ensifer; s__Ensifer adhaerens	0.999739	0	0	0	0	0	0	0	0	0	0	0	0	0	0	0	0	0	0	0	0	0	0	0	0	0	32	0	0
01e40c1664a546838b83b628d022f266	d__Bacteria; p__Firmicutes_D; c__Bacilli; o__Acholeplasmatales; f__Anaeroplasmataceae; g__Anaeroplasma	0.99646	0	0	0	0	0	0	0	0	0	0	0	0	0	0	0	0	0	0	0	0	0	0	0	0	0	3	0	130
01ecbcce0ec410cc71dccb5e37add596	d__Bacteria; p__Campylobacterota; c__Campylobacteria; o__Campylobacterales; f__Campylobacteraceae; g__Campylobacter_B; s__Campylobacter_B portucalensis	0.917242	0	0	0	0	0	0	0	0	0	130	0	0	0	0	0	0	0	0	0	0	0	0	0	0	0	0	0	0
01ef569168e8457f97b3700a5200798f	d__Bacteria; p__Actinobacteriota; c__Actinomycetia; o__Mycobacteriales; f__Geodermatophilaceae	0.848244	0	0	0	0	0	0	0	0	0	0	0	0	0	0	0	0	0	0	0	0	0	0	0	0	0	20	0	0
01f02bf33d82300470d29387c62b3a3b	d__Bacteria; p__Bacteroidota; c__Bacteroidia; o__Cytophagales; f__Hymenobacteraceae	0.999997	0	0	0	0	0	0	0	0	0	0	0	0	6	0	0	0	106	0	0	0	0	0	0	0	0	0	0	0
01f116297a70b12db62afab425f8fe48	d__Bacteria; p__Proteobacteria; c__Gammaproteobacteria; o__Pseudomonadales_660879; f__Moraxellaceae	1	0	0	0	0	0	0	0	0	0	0	0	0	0	0	0	0	0	0	0	0	0	0	134	0	0	0	0	0
01f19c8108b44b0e8fa946e889dd9907	d__Bacteria; p__Proteobacteria; c__Alphaproteobacteria; o__Rhizobiales_A_504705; f__Beijerinckiaceae; g__Methylobacterium	0.999995	0	0	0	0	0	0	0	0	0	0	0	0	0	0	0	0	0	870	0	0	0	0	0	0	0	0	0	0
01f8be457992d3a4ff3b3491fe98dacc	d__Bacteria; p__Bacteroidota; c__Bacteroidia; o__Bacteroidales	0.906443	0	0	0	0	0	0	0	0	0	0	0	0	0	0	0	0	0	0	0	8	0	0	0	106	0	0	0	0
01fe54a58e239c5d0e0da7ffb6cef747	d__Bacteria; p__Patescibacteria; c__Paceibacteria; o__Paceibacterales; f__Staskawiczbacteraceae; g__GWA2-37-10; s__	1	0	21	0	0	0	0	0	0	0	0	0	0	0	0	0	0	0	0	0	0	0	0	0	0	0	0	0	0
02000f522ccde2d42a199d0e20582aeb	d__Bacteria; p__Actinobacteriota; c__Actinomycetia; o__Mycobacteriales; f__Mycobacteriaceae; g__Corynebacterium; s__Corynebacterium pilbarense	0.814099	0	0	0	0	0	2075	0	0	0	0	0	0	0	0	0	39	0	0	0	0	0	0	0	0	0	0	0	0
0202a124994ae1dfa65d8ce8c691e088	d__Bacteria	0.964625	0	0	0	0	0	0	0	0	0	0	0	0	0	222	0	0	0	0	0	0	0	0	0	0	0	0	0	0
0203e8117af104c97c287e92c3c97f9f	d__Bacteria; p__Fibrobacterota; c__Fibrobacteria; o__Fibrobacterales; f__Fibrobacteraceae; g__Fibrobacter	1	0	0	0	0	0	0	0	0	0	0	0	0	0	0	0	0	0	0	0	0	0	0	0	207	0	0	0	0
0204a03f5fb9eab301eb23999330d1bb	d__Bacteria; p__Firmicutes_A; c__Clostridia_258483; o__Lachnospirales; f__Lachnospiraceae	0.999962	0	0	0	0	0	12	0	0	0	0	0	0	0	0	0	522	0	0	0	0	0	0	0	0	0	0	0	0
02072a564488263963860859e6b51ede	d__Bacteria; p__Bacteroidota; c__Bacteroidia; o__Bacteroidales; f__Bacteroidaceae; g__Paraprevotella	0.843974	0	0	189	0	0	0	0	0	0	0	0	0	0	0	0	0	0	0	0	0	0	0	0	0	0	0	0	0
0207cd3aca6954d4dee31e9087c00cdc	d__Bacteria; p__Actinobacteriota; c__Actinomycetia; o__Mycobacteriales; f__Mycobacteriaceae; g__Corynebacterium	0.999964	0	0	0	0	0	0	0	0	0	0	0	0	0	0	0	0	0	0	97	0	0	0	0	0	0	0	0	0
020a532ccb0471ac0aaee63f30c7f373	d__Bacteria; p__Proteobacteria; c__Alphaproteobacteria; o__Rhodobacterales; f__Rhodobacteraceae	0.999538	0	0	0	0	0	0	0	0	0	0	0	0	0	123	0	0	0	0	0	0	0	0	0	0	0	0	0	0
020a8e00f7cbfc02adb1c387fa4ac7cf	d__Bacteria; p__Bacteroidota; c__Bacteroidia; o__Bacteroidales	0.875584	0	0	0	0	0	0	0	0	0	0	0	0	0	0	0	0	0	0	0	0	0	0	0	280	0	0	0	0
020c205e523deeff56f00ccf6cea46df	d__Bacteria; p__Bacteroidota; c__Bacteroidia	0.97788	0	0	0	0	0	0	0	0	0	0	0	0	0	0	0	0	0	0	0	0	0	0	0	702	0	0	0	0
020d1155a5c9524d592e2fc1662e6e74	d__Bacteria; p__Proteobacteria; c__Alphaproteobacteria; o__Sphingomonadales; f__Sphingomonadaceae	0.999954	0	0	0	0	0	0	0	0	0	0	0	0	0	0	0	0	0	0	0	0	0	0	0	133	0	0	0	0
020f2b92b099ffb1fe52e295ed01009c	d__Bacteria; p__Firmicutes_D; c__Bacilli; o__Staphylococcales; f__Staphylococcaceae; g__Staphylococcus	0.935205	0	0	0	0	0	0	0	191	0	0	0	0	0	0	0	0	0	0	0	0	0	0	0	0	0	0	0	0
020f7b05964ffdf3b6264d6ad83239a9	d__Bacteria; p__Actinobacteriota; c__Actinomycetia; o__Propionibacteriales; f__Propionibacteriaceae; g__Acidipropionibacterium	0.972569	0	0	0	0	0	129	0	0	0	0	0	0	0	0	0	0	0	0	0	0	0	0	0	0	0	0	0	0
0213f65d055af9929ee19af3a714dfc2	d__Bacteria; p__Actinobacteriota; c__Actinomycetia; o__Streptomycetales_400645; f__Streptomycetaceae_400641; g__Streptomyces_G_399870; s__Streptomyces_G_399870 albolongus	0.999766	0	0	0	0	0	0	0	0	0	0	0	0	0	0	0	0	0	0	0	0	0	0	0	94	0	0	0	0
0216108b6dcea99f0918c2b08541fd7b	d__Bacteria; p__Firmicutes_A; c__Clostridia_258483; o__Oscillospirales; f__Oscillospiraceae_88309	0.999545	0	0	0	0	0	0	0	0	0	0	0	0	0	0	0	0	0	0	0	0	0	0	0	0	0	27	0	123
02177495150b41a859a68fab532f7736	d__Bacteria; p__Firmicutes_D; c__Bacilli; o__Lactobacillales; f__Aerococcaceae; g__Abiotrophia; s__Abiotrophia massiliensis	0.755926	0	0	0	0	0	0	0	0	0	0	0	0	0	0	0	490	0	0	0	0	0	0	0	0	0	0	0	0
02221392cb47ae5cd33b32f9546289d0	d__Bacteria; p__Proteobacteria; c__Alphaproteobacteria; o__Sphingomonadales; f__Sphingomonadaceae; g__Allosphingosinicella; s__Allosphingosinicella sp003347635	0.94065	0	0	0	0	0	0	0	0	0	0	0	0	0	0	0	0	0	0	0	0	0	0	0	150	0	0	0	0
02223c12f3ab2ffc035ff328bb672bdf	d__Bacteria; p__Firmicutes_A; c__Clostridia_258483; o__Lachnospirales; f__Lachnospiraceae; g__Lacrimispora	0.741315	0	0	0	0	0	0	0	0	0	0	0	0	0	0	0	0	0	0	0	288	0	0	0	0	0	0	0	0
0222f93d7243bfa0071f1edde4e32897	d__Bacteria; p__Bacteroidota; c__Bacteroidia; o__Flavobacteriales_877923; f__Weeksellaceae; g__Cloacibacterium; s__Cloacibacterium caeni	0.746904	0	0	0	0	0	0	0	0	0	0	0	0	0	0	0	0	0	0	61	0	0	0	0	0	0	0	0	0
02245b5be0d1c22a0a5b6ecf1f311b6f	d__Bacteria; p__Firmicutes_D; c__Bacilli; o__Lactobacillales; f__Enterococcaceae	0.932957	0	0	0	0	0	0	0	0	0	0	0	0	0	0	0	0	0	0	0	0	0	0	0	160	0	0	0	0
022549ab82199bb9851bedee4856e2d0	d__Bacteria; p__Bacteroidota; c__Bacteroidia; o__Bacteroidales; f__UBA932; g__Cryptobacteroides; s__Cryptobacteroides sp902787255	0.863445	0	0	0	0	0	0	0	0	0	0	0	0	0	0	0	0	0	0	75	0	0	0	395	0	0	0	0	0
02256ba8359fd9f5aa04ed65b4dadcc2	d__Bacteria; p__Myxococcota_A_473307; c__Myxococcia; o__Myxococcales; f__Myxococcaceae	1	0	0	0	0	0	109	0	1159	0	0	0	0	0	0	0	0	0	0	0	0	0	0	0	0	0	0	0	0
0225df9b0ba2a58ba6022a2f5691a985	d__Bacteria; p__Firmicutes_A; c__Clostridia_258483; o__Oscillospirales; f__CAG-272	0.727701	0	0	65	258	0	0	0	0	0	0	0	0	0	0	0	0	0	0	53	0	0	0	1109	90	0	0	3	0
02283e9bea3185327a74ab3ffe15440f	d__Bacteria; p__Firmicutes_A; c__Clostridia_258483; o__Oscillospirales; f__Acutalibacteraceae; g__RUG420; s__RUG420 sp900317085	0.760418	0	0	0	0	0	81	0	0	0	0	0	0	0	0	0	0	0	0	0	0	0	0	0	0	0	0	0	0
022ae3f0747205316964267c5cb6bb23	d__Bacteria; p__Bacteroidota; c__Bacteroidia; o__Bacteroidales	0.712548	0	0	0	0	0	0	0	0	0	0	0	0	0	0	0	0	0	0	0	13	0	0	0	185	0	0	0	0
0232bf011e0cfef6aa40b4d5b26205c3	d__Bacteria; p__Firmicutes_A; c__Clostridia_258483; o__Oscillospirales; f__Oscillospiraceae_88309	0.944392	0	0	0	0	0	0	0	0	0	0	0	0	0	0	0	0	0	0	0	0	0	0	0	69	0	0	0	0
02335c39da7d960e56fa19a8df3bc2bc	d__Bacteria; p__Actinobacteriota; c__Actinomycetia; o__Actinomycetales; f__Micrococcaceae; g__Kocuria	0.807038	0	0	0	0	0	0	0	0	0	0	0	0	0	0	0	0	0	0	0	0	0	0	0	0	50	0	0	0
02382fa08852cc6ec8c2ec02111199cb	d__Bacteria; p__Firmicutes_A; c__Clostridia_258483; o__Clostridiales; f__Clostridiaceae_222000; g__Clostridium_T; s__Clostridium_T saccharoperbutylacetonicum	0.80088	0	0	0	179	0	0	0	0	0	0	0	0	0	0	0	849	0	0	0	0	0	0	0	0	0	0	0	0
023bb3d7d863f16d1495df8aaa4aa63d	d__Bacteria; p__Actinobacteriota	0.99915	0	0	0	0	0	0	0	0	0	0	0	0	0	0	0	0	0	52	0	0	0	0	0	0	0	0	0	0
023c92c7b0cffc7c1333e7af83543c2d	d__Bacteria; p__Bacteroidota; c__Bacteroidia; o__Bacteroidales; f__UBA932; g__Cryptobacteroides; s__Cryptobacteroides sp902789245	0.746927	0	0	0	0	0	62	0	0	0	0	0	0	0	0	0	0	0	0	0	0	0	0	0	0	0	0	0	0
023e3459ace127e974973f1884d278aa	d__Bacteria; p__Bacteroidota; c__Bacteroidia; o__Bacteroidales; f__Porphyromonadaceae; g__Porphyromonas_A_859423; s__Porphyromonas_A_859423 pasteri	0.973411	0	0	0	0	0	0	0	0	0	0	0	0	186	0	0	0	0	0	0	0	0	0	0	0	0	0	0	0
0247d84daddae84446deab1915da3a2b	d__Bacteria; p__Firmicutes_A; c__Clostridia_258483; o__Oscillospirales; f__Oscillospiraceae_88309	0.934791	0	0	0	0	0	0	0	0	0	0	0	47	0	0	0	0	0	0	0	0	0	0	0	0	0	0	0	0
024ae4af5498c3a5505eed99e8caf187	d__Bacteria; p__Bacteroidota; c__Bacteroidia	0.998188	0	0	0	0	0	42	0	609	0	0	0	0	0	0	0	0	0	0	0	0	0	0	0	0	0	0	0	0
024b3a47218d277d1526d39cb450e6a0	d__Bacteria; p__Proteobacteria; c__Gammaproteobacteria; o__Burkholderiales_597441; f__Neisseriaceae_563222	0.998591	0	0	0	0	0	0	0	0	0	0	0	0	0	0	0	0	0	0	0	0	0	135	0	0	0	0	0	0
024c0fbc13850fb9ab58e71121098582	d__Bacteria; p__Bacteroidota; c__Bacteroidia; o__Sphingobacteriales; f__Sphingobacteriaceae	0.999999	77	0	0	0	0	0	0	0	0	0	0	0	0	0	0	0	0	0	0	0	0	0	0	0	0	0	0	0
024e575df9be3549162ee43074745e35	d__Bacteria; p__Proteobacteria; c__Alphaproteobacteria; o__Sphingomonadales; f__Sphingomonadaceae; g__Sphingomonas_L_486704; s__Sphingomonas_L_486704 yunnanensis	0.748414	0	0	0	0	0	0	0	0	0	41	0	0	0	0	0	0	0	0	0	0	0	0	0	0	0	0	0	0
0250e31ca5ec7b78224e97210146ee6e	d__Bacteria; p__Firmicutes_D; c__Bacilli; o__Lactobacillales; f__Carnobacteriaceae; g__Alkalibacterium	0.850614	0	0	0	0	0	91	0	951	0	0	0	0	0	0	0	0	0	0	0	0	0	0	0	0	0	0	0	0
02544316ef08792bc7de13bc246212fa	d__Bacteria; p__Bacteroidota; c__Bacteroidia; o__Bacteroidales; f__Marinilabiliaceae; g__JC017; s__JC017 sp004296775	1	0	0	0	0	0	0	0	0	0	0	0	0	0	0	0	0	0	0	0	0	0	0	236	0	0	0	0	0
025654940cac513b8cb4c7851fa82e3c	d__Bacteria; p__Verrucomicrobiota; c__Verrucomicrobiae; o__Opitutales; f__Opitutaceae	0.996607	0	0	0	0	0	0	0	0	0	0	0	0	0	0	0	0	0	0	0	9	0	0	0	64	0	0	0	0
0258fc8b4398f40fc002d39a783fc12e	d__Bacteria; p__Actinobacteriota; c__Actinomycetia; o__Mycobacteriales; f__Mycobacteriaceae; g__Corynebacterium; s__Corynebacterium maris	0.988353	0	0	0	0	0	0	0	0	0	0	0	0	0	0	0	0	89	0	0	0	0	0	0	0	0	0	0	0
025a71b596a68098c77521e46e54644f	d__Bacteria; p__Patescibacteria; c__Saccharimonadia; o__Saccharimonadales	1	0	0	31	0	0	0	0	0	0	0	0	0	0	0	0	0	0	0	4327	0	0	0	67	0	0	0	0	0
025b40d9f89eda881a582b84c404d530	d__Bacteria; p__Myxococcota_A_473307; c__Polyangia_463783; o__Polyangiales; f__Polyangiaceae	0.994565	0	0	0	0	0	0	0	0	0	0	0	0	0	0	0	0	0	0	0	0	0	0	0	141	0	0	0	0
0260c3659f3b908f720e0aaa9dc1eeef	d__Bacteria; p__Proteobacteria; c__Alphaproteobacteria	1	0	0	0	0	0	0	0	0	0	0	0	0	0	0	0	0	2407	0	0	0	0	0	0	0	0	0	0	0
02634e045f7ba257e301e6307b52c508	d__Bacteria; p__Bacteroidota; c__Bacteroidia	0.996516	0	0	0	0	0	0	0	0	0	0	0	0	0	0	0	0	0	0	0	0	0	0	0	122	0	0	0	0
026407b207842f2acb0a82a2c60a2b8e	d__Bacteria; p__Proteobacteria; c__Gammaproteobacteria; o__Burkholderiales_592522; f__Burkholderiaceae_A_592522	0.999877	0	0	0	0	0	0	0	0	0	0	0	0	0	1247	0	0	0	0	0	0	0	0	0	0	0	0	0	0
0265ce920653d69468e16f980ee4a38b	d__Bacteria; p__Bacteroidota; c__Bacteroidia; o__Sphingobacteriales; f__Sphingobacteriaceae	0.835662	0	0	0	0	0	0	0	0	0	0	0	0	0	0	0	0	0	0	0	0	0	106	0	0	0	0	0	0
0266f5ab4fd0a50056d133dc9524d5e3	d__Bacteria; p__Firmicutes_D; c__Bacilli; o__Lactobacillales; f__Lactobacillaceae; g__Pediococcus; s__Pediococcus stilesii	0.734382	0	0	0	0	0	0	0	0	0	0	0	11	0	0	0	0	0	0	0	93	0	0	0	0	0	0	0	0
02676fdfc63190cd25e13428d3127d8b	d__Bacteria	0.999999	0	0	92	0	0	0	0	0	0	0	0	0	0	0	0	0	0	0	61	0	0	0	1186	0	0	0	0	0
026db6ed93012b381a1c56dc1d22dc63	d__Bacteria; p__Firmicutes_A; c__Clostridia_258483; o__Oscillospirales; f__Oscillospiraceae_88309; g__Sporobacter; s__	0.902763	0	0	0	0	0	0	0	0	0	0	0	0	0	0	0	0	0	0	0	16	0	0	0	234	0	0	0	0
026f97092f867656fa0dcd90ce687b87	d__Bacteria; p__Proteobacteria; c__Alphaproteobacteria; o__Rhizobiales_A_504705; f__Beijerinckiaceae; g__Methylobacterium	0.999988	0	0	0	0	0	0	0	0	0	0	0	0	0	0	0	0	0	0	0	0	0	117	0	0	0	0	0	0
02714090effd168348f8031dc52cf751	d__Bacteria; p__Actinobacteriota; c__Actinomycetia; o__Mycobacteriales; f__Mycobacteriaceae; g__Corynebacterium	0.999949	0	0	0	0	1570	0	0	0	0	0	0	0	0	0	0	0	0	0	0	0	0	0	0	0	0	0	0	0
0273445087016de343d360364efee153	d__Bacteria; p__Bacteroidota; c__Bacteroidia; o__Flavobacteriales_877923; f__Weeksellaceae; g__Cloacibacterium	0.999883	98	0	0	0	0	0	0	0	0	0	0	0	0	0	0	0	0	0	0	0	0	0	0	0	0	0	0	0
027485adc5157854f85824c0f970a1be	d__Bacteria; p__Proteobacteria; c__Alphaproteobacteria; o__Rhizobiales_A_504705; f__Beijerinckiaceae; g__Methylobacterium; s__Methylobacterium sp001424705	0.791808	0	0	0	0	0	0	0	0	0	0	0	0	0	0	0	0	0	0	0	0	0	0	0	0	0	0	0	297
027667a73bee23d9a61186b50fb72fc3	d__Bacteria; p__Proteobacteria; c__Gammaproteobacteria; o__Pseudomonadales_650611; f__Pseudomonadaceae; g__Pseudomonas_A; s__Pseudomonas_A stutzeri_D_648421	0.79413	0	0	0	0	0	0	0	78	0	0	0	0	0	0	0	0	0	0	0	0	0	0	0	0	0	0	0	0
0278b0ca76db02847065d7484932e271	d__Bacteria; p__Firmicutes_A; c__Clostridia_258483; o__Oscillospirales; f__Oscillospiraceae_88309; g__Limivicinus; s__	0.961421	0	0	0	0	0	0	0	0	0	0	0	0	0	0	0	126	0	0	0	0	0	0	0	0	0	0	0	0
027ce93519a10ce8fe52c897b9c80007	d__Bacteria; p__Bacteroidota; c__Bacteroidia	0.966958	0	0	107	0	0	0	0	0	0	0	0	0	0	0	0	0	0	0	99	51	0	0	1743	1276	1256	159	44	0
0282efe296b21b0df07e49b58dd9a820	d__Bacteria; p__Proteobacteria; c__Alphaproteobacteria; o__Sphingomonadales; f__Sphingomonadaceae; g__Sphingomonas_L_486704; s__Sphingomonas_L_486704 yunnanensis	0.824734	0	0	0	0	0	0	0	101	0	0	0	0	0	0	0	0	0	0	0	0	0	0	0	0	0	0	0	0
0287074c47060ce45343437686055fef	d__Bacteria; p__Firmicutes_A; c__Clostridia_258483; o__Lachnospirales; f__Lachnospiraceae; g__Agathobacter_164119; s__	0.826715	0	0	0	0	0	0	0	0	0	0	0	0	0	0	0	0	0	0	0	0	0	0	0	100	0	0	0	0
0287659208a94dce1965098529fdba45	d__Bacteria; p__Proteobacteria; c__Alphaproteobacteria; o__Sphingomonadales; f__Sphingomonadaceae; g__Sphingobium_A_485959	0.924714	0	0	0	0	0	0	0	0	0	0	0	0	0	0	0	0	0	0	0	0	0	91	0	0	0	0	0	0
02880bca12c185a77358ab268fc9d74a	d__Bacteria; p__Proteobacteria; c__Gammaproteobacteria; o__Burkholderiales_592522; f__Burkholderiaceae_A_592522	0.979932	0	0	8	0	0	0	0	0	17	0	0	0	0	0	0	0	1760	0	0	0	0	0	0	0	0	0	5297	0
028b46c6d437f7c146b2390cebd0f849	d__Bacteria; p__Proteobacteria; c__Gammaproteobacteria; o__Burkholderiales_592522; f__Burkholderiaceae_A_592522	0.999983	0	0	0	0	0	0	0	0	0	0	0	0	0	0	0	0	0	0	0	0	0	0	0	0	0	134	0	0
0296107f5b4a1669273f6946d7d87a4b	d__Bacteria; p__Firmicutes_A; c__Clostridia_258483; o__Tissierellales; f__Peptoniphilaceae; g__Peptoniphilus_A	0.999999	0	0	0	5	0	0	0	0	0	0	0	0	0	0	0	0	0	0	0	0	0	0	0	18	0	0	0	0
02978dd174a623f7ccb7f17c116a234d	d__Bacteria; p__Proteobacteria; c__Gammaproteobacteria; o__Pseudomonadales_650612; f__Cellvibrionaceae; g__Cellvibrio	0.999986	0	0	103	0	0	0	0	0	0	0	0	0	0	0	0	0	0	0	79	24	0	0	1231	296	0	0	0	0
029890a6ff856df4d4f4a74acfe848bc	d__Bacteria; p__Proteobacteria; c__Gammaproteobacteria	0.999697	0	0	0	0	0	0	0	0	0	0	0	0	0	0	0	0	0	0	0	0	0	0	0	20	0	0	0	0
029899410d5c87489400f08dadee4c6d	d__Bacteria	1	0	0	0	0	0	0	0	0	0	0	0	0	4512	0	0	0	0	0	0	0	0	0	0	0	0	0	0	0
029b1ce2b86ce698ac93dd46a2694acf	d__Bacteria; p__Firmicutes_A; c__Clostridia_258483; o__Oscillospirales; f__Oscillospiraceae_88309	0.980438	0	0	0	0	0	0	0	0	0	0	0	0	0	0	0	0	0	0	0	0	0	0	0	57	0	0	0	0
02a1700ff833e8feed31881576b5af19	d__Bacteria; p__Myxococcota_A_473307; c__Myxococcia; o__Myxococcales; f__Myxococcaceae	0.999971	0	0	0	0	0	0	0	0	0	0	0	0	0	0	0	0	0	0	0	0	0	0	0	141	0	0	0	0
02a1c23360f91a094a065ec0963f8ece	d__Bacteria; p__Proteobacteria; c__Gammaproteobacteria; o__Enterobacterales_A_737866; f__Enterobacteriaceae_A	0.960835	0	0	0	0	0	0	0	0	0	0	0	0	0	0	0	0	0	0	120	0	0	0	0	0	0	0	0	0
02a45a056a54f6ce76221a90853f2580	d__Bacteria; p__Proteobacteria; c__Gammaproteobacteria; o__Burkholderiales_592522; f__Burkholderiaceae_A_592522	0.99986	0	104	0	0	544	0	0	0	0	0	0	0	0	0	0	0	0	0	0	0	0	0	0	0	0	0	0	0
02a61030aa26334c0bab74d5c15868d2	d__Bacteria; p__Bacteroidota; c__Bacteroidia	0.983936	0	0	0	0	26	0	0	0	0	0	0	0	0	0	0	0	0	0	0	0	0	0	0	0	0	0	0	0
02a7953158c938496b582c80f812868e	d__Bacteria; p__Firmicutes_D; c__Bacilli; o__Staphylococcales; f__Staphylococcaceae; g__Staphylococcus	0.936135	0	0	0	0	0	0	0	0	0	0	0	0	0	292	0	0	0	0	0	0	0	0	0	0	0	0	0	251
02ae13f4c4cdbe392248c632d861cb64	d__Bacteria; p__Proteobacteria; c__Alphaproteobacteria; o__Rhizobiales_A_504705; f__Xanthobacteraceae_503485; g__Bradyrhizobium	0.995359	0	0	0	0	0	0	0	1001	0	0	0	0	0	0	0	0	0	0	0	0	0	0	0	0	0	0	0	0
02b11a1e0b6a9e9cc717157dd14ebf3c	d__Bacteria; p__Firmicutes_A; c__Clostridia_258483; o__Tissierellales; f__Peptoniphilaceae; g__Helcococcus; s__Helcococcus sueciensis	0.799598	0	0	0	0	0	0	0	0	0	0	0	0	0	0	194	0	0	0	0	0	0	0	0	0	0	0	0	0
02b15bf27cb6fa5a76b04805428d9be4	d__Bacteria; p__Firmicutes_D; c__Bacilli	0.988681	0	0	0	0	0	0	0	0	0	0	0	0	0	0	0	0	0	0	0	0	0	0	0	114	0	0	0	0
02b1bb12dca0e310c66cbdb8e0c4129d	d__Bacteria; p__Firmicutes_D; c__Bacilli; o__Staphylococcales; f__Salinicoccaceae	0.722752	0	0	0	0	0	0	0	0	0	0	0	0	0	0	0	0	387	0	0	0	0	0	0	0	0	0	0	0
02bac7886e411f3ea26f6b3e32980b1a	d__Bacteria; p__Bacteroidota; c__Bacteroidia; o__Bacteroidales; f__Paludibacteraceae; g__RF16	0.832843	0	0	0	0	0	0	0	0	0	0	0	0	0	0	0	0	0	0	0	0	0	0	213	0	0	0	0	0
02bf28013d18e8e3a2d8fd3dc4344367	d__Bacteria; p__Proteobacteria; c__Alphaproteobacteria; o__Rhizobiales_A_504705; f__Xanthobacteraceae_503485; g__Bradyrhizobium	0.995213	0	0	0	0	0	0	0	0	0	35	0	0	0	0	0	0	0	0	0	79	0	0	0	0	0	0	0	0
02cc0fca63fa4077da1e9b022b48977f	d__Bacteria; p__Firmicutes_D; c__Bacilli; o__Lactobacillales; f__Carnobacteriaceae; g__Atopostipes; s__	0.988882	0	0	0	0	0	0	0	0	0	0	0	0	133	0	0	0	0	0	0	0	0	0	0	0	0	0	0	0
02cc5c32baa908811a753270a075a86f	d__Bacteria; p__Actinobacteriota; c__Actinomycetia; o__Actinomycetales; f__Micrococcaceae; g__Rothia	0.987709	0	0	0	0	0	0	0	0	0	0	0	0	0	0	0	0	0	0	0	0	0	0	151	0	0	0	0	0
02d4e5954ab28682b5a9f3091c687b13	d__Bacteria; p__Proteobacteria; c__Alphaproteobacteria; o__Rhizobiales_A_504705; f__Beijerinckiaceae; g__Methylobacterium; s__Methylobacterium komagatae	0.996655	0	0	0	389	0	0	0	0	0	0	0	0	0	0	0	0	0	0	0	0	0	0	0	0	0	0	0	0
02da9ccf510776ce03ebe9b1985c5b59	d__Bacteria; p__Bacteroidota; c__Bacteroidia; o__Bacteroidales; f__UBA932; g__Cryptobacteroides; s__Cryptobacteroides pullicola	0.993278	0	0	123	0	0	0	0	0	0	0	0	0	0	0	0	0	0	0	108	9	0	0	1662	341	0	0	0	0
02dab02b21a389962c1d227e9646736a	d__Bacteria; p__Firmicutes_D; c__Bacilli; o__RFN20; f__CAG-826; g__UBA2450	0.996213	0	0	0	0	0	0	0	0	0	0	0	0	0	0	0	0	0	196	0	0	0	0	0	0	0	0	0	0
02db6ded5d8125da9f34392cfc9d4f3a	d__Bacteria; p__Bacteroidota; c__Bacteroidia; o__Flavobacteriales_877923; f__Weeksellaceae; g__Cloacibacterium; s__Cloacibacterium caeni	0.725303	0	0	0	0	0	0	0	0	0	0	0	0	0	0	0	0	0	0	283	0	0	0	0	0	0	0	0	0
02debc2631168c0e97b781f260c565d5	d__Bacteria; p__Proteobacteria; c__Alphaproteobacteria; o__Sphingomonadales; f__Sphingomonadaceae	0.99987	0	0	0	0	0	0	0	0	0	0	0	0	0	248	0	0	0	0	0	0	0	0	0	0	0	0	0	0
02e1dc23b3b00362f54ca0e961de62cf	d__Bacteria; p__Proteobacteria; c__Gammaproteobacteria	0.999144	0	0	0	0	0	0	0	48	0	18	0	0	0	0	0	0	0	0	0	0	0	0	0	0	0	0	0	0
02e297ad0765207690eb41e0ca5e2145	d__Bacteria; p__Actinobacteriota; c__Actinomycetia; o__Mycobacteriales; f__Mycobacteriaceae; g__Corynebacterium	0.999949	0	0	0	0	62	0	0	0	0	0	0	0	0	0	0	0	0	0	0	0	0	0	0	0	0	0	0	0
02e3197f6ae53c55b581e23f031ef723	d__Bacteria; p__Firmicutes_D; c__Bacilli; o__Lactobacillales; f__Aerococcaceae	0.983523	0	0	0	0	0	0	0	0	0	0	0	0	0	0	0	0	0	0	0	0	0	0	0	0	95	0	0	0
02e3d38e6afbf17c668b9acae6d8d046	d__Bacteria; p__Firmicutes_D; c__Bacilli	0.999898	3199	3608	0	0	0	0	0	0	0	0	0	0	0	0	0	0	0	297	0	0	0	0	0	0	0	0	0	0
02e65c98abb0d4b610f4599a528f9552	d__Bacteria; p__Bacteroidota; c__SZUA-365; o__SZUA-365; f__SZUA-365; g__BM516; s__BM516 sp002869275	0.981958	0	0	0	0	0	0	0	0	0	4	0	0	0	4	0	0	0	1106	0	0	0	0	0	0	0	0	0	0
02e6b1da9787484438974d883ce9209d	d__Bacteria; p__Firmicutes_A; c__Clostridia_258483	0.721395	0	0	0	0	0	607	0	0	0	0	0	0	0	0	0	0	0	0	0	0	0	0	0	0	0	0	0	0
02ea6b50bc3fe8ce6239b969fab872ee	d__Bacteria; p__Proteobacteria; c__Alphaproteobacteria; o__Sphingomonadales; f__Sphingomonadaceae; g__Sphingomonas_L_486704	0.987885	0	0	0	0	0	0	0	0	0	0	0	0	0	0	0	0	325	0	0	0	0	0	0	0	0	0	0	0
02ed47725ffcfe3da3902a042786ac39	d__Bacteria; p__Proteobacteria; c__Gammaproteobacteria; o__Burkholderiales_597441; f__Neisseriaceae_563222; g__Neisseria_563205	0.997964	0	0	0	0	0	0	0	0	0	0	0	0	0	0	0	332	0	0	0	0	0	0	0	0	0	0	0	0
02ee38bdecd81bac6f072beeb1aac750	d__Bacteria; p__Actinobacteriota; c__Actinomycetia; o__Mycobacteriales; f__Mycobacteriaceae; g__Corynebacterium	0.999994	135	0	0	0	0	0	0	0	0	0	0	0	0	0	0	0	0	0	0	0	0	0	0	0	0	0	0	0
02ef687db6d46ce54b0689143b71cf46	d__Bacteria; p__Firmicutes_A; c__Clostridia_258483; o__Oscillospirales; f__Oscillospiraceae_88309	0.959666	0	0	0	0	0	0	0	0	0	0	648	0	0	0	0	0	0	0	0	0	0	0	0	0	0	0	0	0
02ef6fca90b1e26168b0bcc897b52ff0	d__Bacteria; p__Firmicutes_A; c__Clostridia_258483; o__Lachnospirales; f__Lachnospiraceae; g__Coprococcus_A_121497; s__	0.998576	0	0	111	0	0	0	0	0	0	0	0	0	0	0	0	0	0	0	95	0	0	0	1881	25	0	0	0	0
02f51c992235fb201b929bd8938a8fa2	d__Bacteria; p__Proteobacteria; c__Gammaproteobacteria; o__Pseudomonadales_660879; f__Moraxellaceae	1	0	0	0	0	0	0	0	0	0	525	0	0	0	0	0	0	0	0	0	0	0	0	0	0	0	0	0	0
03003b4c61a56cc2057f8f6006c8c8d6	d__Bacteria; p__Campylobacterota; c__Campylobacteria; o__Campylobacterales; f__Campylobacteraceae; g__Campylobacter_B; s__Campylobacter_B portucalensis	0.975934	0	0	0	0	0	0	0	0	0	39	0	0	0	0	0	0	0	0	0	0	0	0	0	0	0	0	0	0
030146d5fe2c20f16aca40b2261108f4	d__Bacteria; p__Firmicutes_A; c__Clostridia_258483; o__Oscillospirales; f__Acutalibacteraceae; g__Eubacterium_R	0.996468	0	0	0	0	0	0	0	0	0	0	0	0	0	0	0	0	0	0	9	0	0	0	0	186	0	0	0	0
030221d2a59394debc146737d718e3e9	d__Bacteria	1	47	0	0	0	0	0	0	0	0	0	0	0	0	0	0	0	0	0	0	0	0	0	0	0	0	0	0	0
03030b93505962b2d0c08db2bd3dc327	d__Bacteria; p__Bacteroidota; c__Bacteroidia; o__Cytophagales; f__Hymenobacteraceae	0.736702	0	0	0	0	0	0	0	0	0	0	0	0	0	0	0	0	0	0	0	4	0	0	0	33	0	0	0	0
03058167d9571b73b3b486e276e7fa2f	d__Bacteria; p__Firmicutes_A; c__Clostridia_258483; o__Lachnospirales; f__Lachnospiraceae; g__UBA4292; s__UBA4292 sp902790095	0.979359	0	0	0	0	0	0	0	0	0	0	0	0	0	0	0	0	0	0	0	0	0	0	27	0	0	0	0	0
03062049ffcdefb90837ea3834fc19ba	d__Bacteria; p__Campylobacterota; c__Campylobacteria; o__Campylobacterales; f__Campylobacteraceae; g__Campylobacter_B; s__Campylobacter_B portucalensis	0.999932	0	0	0	0	0	0	0	0	0	0	0	0	0	0	0	0	0	0	0	0	720	0	0	0	0	0	0	0
030860302a320476b6bee459406f476f	d__Bacteria; p__Bacteroidota; c__Bacteroidia; o__Bacteroidales; f__Paludibacteraceae; g__RF16; s__RF16 sp900320865	0.961589	0	0	0	0	0	0	0	0	0	0	0	0	0	0	0	0	0	0	0	0	0	0	0	0	0	47	0	0
030bba3335dd8182bf52532c25708154	d__Bacteria; p__Bacteroidota; c__Bacteroidia; o__Chitinophagales; f__Chitinophagaceae_966727	0.998252	0	0	0	0	0	0	0	0	0	0	0	0	0	0	0	0	0	0	0	417	0	0	0	0	0	0	0	0
030f20ae4baf44b7de2d76abab372f20	d__Bacteria; p__Proteobacteria; c__Gammaproteobacteria; o__Pseudomonadales_660879; f__Moraxellaceae; g__Acinetobacter; s__Acinetobacter beijerinckii	0.720627	0	0	0	0	0	0	0	0	0	0	0	0	0	0	0	0	0	112	0	0	0	0	0	0	0	0	0	0
03109b06ccf1e198b765b16aa3dabd35	d__Bacteria; p__Proteobacteria; c__Alphaproteobacteria; o__Sphingomonadales; f__Sphingomonadaceae	0.999918	0	0	0	0	0	0	0	0	0	0	0	0	0	0	0	0	0	0	0	28	0	0	0	538	0	0	0	0
03134923731d7bdd3d8ba93d230e083a	d__Bacteria; p__Proteobacteria; c__Gammaproteobacteria; o__Burkholderiales_597432; f__Rhodocyclaceae; g__Aromatoleum	0.711411	0	1413	0	0	0	0	0	0	0	0	0	0	0	0	0	0	0	0	0	0	0	0	0	0	0	0	0	0
03146edf85a4a07a34e555975eecc0e9	d__Bacteria; p__Firmicutes_D; c__Bacilli; o__Bacillales_A; f__Planococcaceae; g__Sporosarcina	0.770771	0	0	0	0	0	0	0	0	0	0	0	0	0	0	0	0	0	0	0	95	0	0	0	0	0	0	0	0
031890ee6d35453ce1dad6ae4c89e52d	d__Bacteria; p__Firmicutes_A; c__Clostridia_258483; o__Oscillospirales; f__Oscillospiraceae_88309; g__ER4; s__	0.822206	0	0	37	0	0	205	0	0	0	0	0	2146	9	0	0	0	0	0	3291	1037	0	19	76	0	0	0	0	0
031b46529873176395cc340b21786b1d	d__Bacteria; p__Bacteroidota; c__Bacteroidia; o__Flavobacteriales_877923; f__Weeksellaceae; g__Chryseobacterium_796614	0.802122	156	0	0	0	0	0	0	0	0	0	0	0	0	0	0	0	0	0	0	0	0	0	0	0	0	0	0	0
03208e160f50616649ecc4a5aa41694b	d__Bacteria; p__Firmicutes_D; c__Bacilli	0.754589	0	0	0	0	0	0	0	0	0	0	0	0	0	0	0	0	0	0	0	0	0	0	96	0	0	0	0	0
0324bd2cee26a88b918decbfe4a5451a	d__Bacteria; p__Actinobacteriota; c__Thermoleophilia; o__Solirubrobacterales; f__Solirubrobacteraceae_405341; g__Conexibacter; s__Conexibacter stalactiti	0.882375	0	0	0	0	0	0	0	0	0	0	0	0	0	0	0	0	0	400	0	0	0	0	0	0	0	0	0	0
0327ddaab816dd507181e2ff8143d36d	d__Bacteria; p__Proteobacteria; c__Gammaproteobacteria; o__Enterobacterales_A_737866; f__Enterobacteriaceae_A	0.998289	0	0	473	0	0	1012	0	1441	0	0	0	840	0	0	0	0	0	0	316	718	3813	0	4772	0	0	0	0	669
032a5ff52d1d8bca5f2d10d0e6b28e8f	d__Bacteria; p__Proteobacteria; c__Alphaproteobacteria; o__Rhizobiales_A_504705; f__Beijerinckiaceae; g__Methylobacterium	0.999749	0	0	0	0	0	0	0	0	0	104	0	0	0	0	0	0	0	0	0	0	0	0	0	0	0	0	0	0
032b3badaee6eb6380f43f4bff545244	d__Bacteria; p__Desulfobacterota_G_459546; c__Desulfuromonadia; o__Geobacterales	0.995822	0	0	0	0	0	4	0	95	0	0	0	0	0	178	2	0	0	0	0	0	0	0	0	0	0	0	0	0
032b97d5343d23fb1b7963c2b4d35a63	d__Bacteria; p__Cyanobacteria; c__Cyanobacteriia; o__Cyanobacteriales; f__Coleofasciculaceae_23681; g__PCC7113; s__	0.999932	0	119	0	0	0	0	0	0	0	0	0	0	0	0	0	0	0	0	0	0	0	0	0	0	0	0	0	0
032d82f9d9980093614f7afa60aad579	d__Bacteria; p__Bacteroidota; c__Bacteroidia; o__Bacteroidales; f__F082; g__Limimorpha; s__Limimorpha sp001543395	0.756546	0	0	0	0	0	0	0	0	0	0	0	0	0	0	0	0	0	0	0	0	0	0	0	121	0	0	0	0
033487a79df98a82dc33452351cdaa5b	d__Bacteria; p__Myxococcota_A_473307; c__UBA9042; o__UBA9042; f__; g__; s__	0.999882	0	0	0	304	0	0	0	0	0	0	0	0	0	0	0	0	0	0	0	0	0	0	0	0	0	0	0	0
0334d5b9897517ec7887c32ac5ed8245	d__Bacteria; p__Proteobacteria; c__Gammaproteobacteria; o__Enterobacterales_A_737866; f__Enterobacteriaceae_A	0.99194	0	0	0	0	0	0	0	0	0	0	0	0	0	0	0	0	0	0	0	0	0	42	0	0	0	0	0	0
03350cb3abd4bb6e708f3f2f6d7d383a	d__Bacteria; p__Firmicutes_A; c__Clostridia_258483; o__Lachnospirales; f__Lachnospiraceae; g__Bilifractor	0.712189	0	0	0	0	0	0	0	0	0	0	0	0	0	0	0	0	0	0	0	12	0	0	0	217	0	0	0	0
03398677b646dd0899cf41248c6f61ae	d__Bacteria; p__Proteobacteria; c__Alphaproteobacteria; o__Rhizobiales_A_502138; f__Devosiaceae; g__Devosia_A_502124; s__Devosia_A_502124 sp001426345	0.78655	0	0	0	534	0	0	0	0	0	0	0	0	0	0	0	0	0	0	0	0	0	0	0	0	0	0	0	0
033ec7339d21eb6404b49a4b243d17ee	d__Bacteria; p__Bacteroidota; c__Bacteroidia; o__Bacteroidales; f__Paludibacteraceae	0.766443	0	0	0	0	0	0	0	0	0	0	0	308	0	0	0	0	0	0	0	0	0	0	0	0	0	0	0	0
034106605433b60e5cf6d1fad0802f2f	d__Bacteria; p__Acidobacteriota; c__Blastocatellia; o__Pyrinomonadales; f__Blastocatellaceae_430966; g__Blastocatella; s__	0.991838	0	0	0	0	0	39	0	451	0	0	0	0	0	0	0	0	0	0	0	0	0	0	0	0	0	0	0	0
03492fd774ea21910e6bffe33985f359	d__Bacteria; p__Firmicutes_A; c__Clostridia_258483; o__Tissierellales; f__Peptoniphilaceae; g__Peptoniphilus_B_226367	0.995687	0	0	0	0	0	0	0	0	0	0	0	0	0	0	0	0	0	0	0	0	67	0	0	0	0	0	0	0
0355c2e64f0e3cb6ff1c67838e653100	d__Bacteria; p__Bacteroidota; c__Bacteroidia; o__Bacteroidales; f__Marinilabiliaceae; g__JC017; s__JC017 sp004296775	1	0	0	0	0	0	0	0	0	0	0	0	0	0	0	0	0	0	0	0	0	0	0	0	296	0	0	0	0
0355cd0d9ec1266f09bb466d9c9721b6	d__Bacteria; p__Firmicutes_A; c__Clostridia_258483; o__Oscillospirales; f__Oscillospiraceae_88309	0.963858	0	0	0	161	0	0	0	0	0	0	0	0	0	0	0	0	0	0	0	0	0	0	0	0	0	119	0	0
0355e6cda3cb267132609ad3c052b12f	d__Bacteria; p__Proteobacteria; c__Gammaproteobacteria; o__Xanthomonadales_613062; f__Rhodanobacteraceae_613062; g__Dyella_B; s__Dyella_B jejuensis	0.737315	0	0	0	0	0	0	0	0	0	0	35	0	0	0	0	0	0	0	0	0	0	0	0	0	0	0	0	0
035634c8ee9c8c48df5a4e64b4a074c7	d__Bacteria; p__Firmicutes_A; c__Clostridia_258483; o__Peptostreptococcales; f__Peptostreptococcaceae_256921	0.99456	0	0	0	0	0	0	0	0	0	0	0	0	0	791	0	0	0	0	0	0	0	0	0	0	0	0	0	0
0359e51979a5bbe9a0ff30b4859e0c75	d__Bacteria; p__Firmicutes_D; c__Bacilli	0.999995	0	0	0	0	0	0	0	0	0	0	0	0	0	0	0	0	0	0	0	61	0	0	0	19	0	0	0	0
0360da01a9ee9e8e85e4fbbd71f091e0	d__Bacteria; p__Firmicutes_A; c__Clostridia_258483; o__Tissierellales; f__Peptoniphilaceae	0.919921	0	0	0	0	0	0	0	0	0	0	0	0	0	0	219	0	0	0	0	0	0	0	0	0	0	0	0	0
036462f65945ce297124ddc99d6c826b	d__Bacteria; p__Actinobacteriota; c__Actinomycetia; o__Actinomycetales; f__Dermabacteraceae; g__Brachybacterium	0.999846	0	0	0	0	0	100	0	844	0	0	0	0	0	0	0	0	0	0	0	307	0	0	0	4524	0	212	0	0
036547a809db5199db304e00770fd16f	d__Bacteria; p__Proteobacteria; c__Gammaproteobacteria; o__PWYM01; f__PWYM01; g__PWYM01; s__	0.926956	0	0	0	0	0	0	0	0	0	0	0	0	0	0	0	0	0	0	0	0	0	0	0	164	0	0	0	0
036bebc84e21417cd1592892f339370b	d__Bacteria; p__Bacteroidota; c__Bacteroidia; o__Sphingobacteriales; f__Sphingobacteriaceae; g__Pedobacter_887417	0.898575	0	0	0	0	0	0	0	0	0	48	0	0	0	0	0	0	0	0	0	0	0	0	0	0	0	0	0	0
036e806d4ad0a41a8785ca55a3bbe6f1	d__Bacteria; p__Firmicutes_D; c__Bacilli; o__Lactobacillales; f__Enterococcaceae	0.976509	155	0	0	0	0	0	0	0	0	0	0	0	0	0	0	0	0	0	0	0	0	0	0	0	0	0	0	0
0374f7adbb9828a1431e04bc2deb577b	d__Bacteria; p__Bacteroidota; c__Bacteroidia; o__Bacteroidales; f__WCHB1-69; g__RUG11690; s__	0.999999	0	0	0	0	0	0	0	0	0	0	0	0	0	0	0	38	0	0	0	0	0	0	0	0	0	0	0	0
0378dcc7eeaa64d08d1df7e9686c3dc1	d__Bacteria; p__Proteobacteria; c__Gammaproteobacteria; o__Enterobacterales_A_737866; f__Enterobacteriaceae_A	0.996571	0	0	0	0	0	0	0	0	0	0	0	0	0	0	0	0	0	420	0	0	0	0	0	0	0	0	0	0
03864f7387866aba578cf06858b497bf	d__Bacteria; p__Proteobacteria; c__Gammaproteobacteria	0.997361	0	0	0	0	0	0	0	0	0	0	0	0	0	0	0	0	156	0	0	0	0	0	0	0	0	0	0	0
038a2191d4159138d3965c3a8d2fd884	d__Bacteria; p__Bacteroidota; c__Bacteroidia; o__Bacteroidales; f__UBA932; g__Cryptobacteroides; s__Cryptobacteroides sp902785575	0.99534	0	0	0	0	0	0	0	0	0	0	0	0	0	103	0	0	0	0	0	0	0	0	0	0	0	0	0	0
038b5e29f349722ece427eba3b8c19a6	d__Bacteria; p__Bacteroidota; c__Bacteroidia; o__Flavobacteriales_877923; f__Flavobacteriaceae; g__Flavobacterium	0.999942	0	0	0	156	0	0	0	0	0	0	0	0	0	0	0	0	0	0	0	0	0	0	0	0	0	0	0	0
038d2ccd2067a26952a3f770cfeceb75	d__Bacteria; p__Proteobacteria; c__Alphaproteobacteria; o__Sphingomonadales; f__Sphingomonadaceae; g__Sphingobium_A_485959	0.732262	0	0	0	0	0	0	0	0	0	0	0	0	0	0	0	0	0	0	0	0	0	0	0	62	0	0	0	0
038d307a4d5a224e3072d2b686c88248	d__Bacteria; p__Firmicutes_A; c__Clostridia_258483; o__Lachnospirales; f__Lachnospiraceae	0.99903	0	0	0	0	0	0	0	0	0	0	0	0	0	0	0	0	0	0	0	0	0	0	0	210	0	0	0	0
039131c5792ae1ca5cc84537e6b1ab6f	d__Bacteria; p__Proteobacteria; c__Alphaproteobacteria; o__Sphingomonadales; f__Sphingomonadaceae; g__Sphingobium_A_485959	0.928044	0	0	0	0	543	0	0	0	0	0	0	0	0	0	0	0	0	0	0	0	0	0	0	0	0	0	0	0
0395b179c5d4590e299e3c6a978d437c	d__Bacteria; p__Bacteroidota; c__Bacteroidia; o__Bacteroidales; f__Marinilabiliaceae; g__JC017; s__JC017 sp004296775	0.999984	0	0	0	0	0	2565	0	0	0	0	0	0	0	0	0	0	0	0	0	0	0	0	0	0	0	0	0	0
03962db95d6f50b88a6c110e85968a42	d__Bacteria; p__Proteobacteria; c__Gammaproteobacteria; o__Burkholderiales_592522; f__Burkholderiaceae_A_592522	0.999977	0	0	0	0	0	0	0	0	0	0	0	0	0	0	0	0	0	30	0	0	0	0	0	0	0	0	0	0
0396a837e0b3d4ff1d0f9b90ad552bb0	d__Bacteria; p__Actinobacteriota; c__Actinomycetia; o__Streptosporangiales; f__Streptosporangiaceae; g__Actinocorallia	0.998892	0	0	0	0	0	64	0	761	0	0	0	0	0	0	0	0	0	0	0	0	0	0	4	0	0	0	0	0
039aa10851da48633b422764ba7a8659	d__Bacteria; p__Proteobacteria; c__Gammaproteobacteria; o__Pseudomonadales_660879; f__Moraxellaceae; g__Acinetobacter; s__Acinetobacter beijerinckii	0.905356	0	0	60	0	0	59	0	854	0	339	0	0	0	192	0	0	0	217	0	0	0	0	634	125	0	0	0	81
039c32fae1e0f6499caa34e07153ab80	d__Bacteria; p__Actinobacteriota; c__Acidimicrobiia_401430; o__Acidimicrobiales; f__JAAYBP01; g__Aquihabitans; s__Aquihabitans daechungensis	0.989585	21	0	0	0	0	76	0	807	0	6	0	0	4733	2467	0	0	10	0	16	0	0	0	0	0	0	0	0	0
039e2d6fd12478a2edd96c5c1364d978	d__Bacteria; p__Actinobacteriota; c__Thermoleophilia; o__Solirubrobacterales; f__Solirubrobacteraceae_405308; g__Baekduia	0.731286	0	0	0	1020	0	0	0	0	0	0	0	0	0	0	0	0	0	0	0	0	0	0	0	0	0	0	0	0
03a2267aa73ff1db9812ebedd8ed321f	d__Bacteria; p__Bacteroidota; c__Bacteroidia; o__Bacteroidales; f__Porphyromonadaceae; g__Porphyromonas_A_859426; s__Porphyromonas_A_859426 somerae	0.918539	0	0	0	0	0	0	0	0	78	0	0	0	0	0	0	0	0	0	0	0	0	0	0	0	0	0	0	0
03a23f5f0b00a3931d8735458ce316ab	d__Bacteria; p__Firmicutes_A; c__Clostridia_258483; o__Lachnospirales; f__Lachnospiraceae; g__Bilifractor; s__Bilifractor porci	0.80323	0	0	0	0	0	0	0	0	0	0	0	0	0	0	0	0	0	0	0	0	0	0	0	86	0	0	0	0
03a396432dcf5bb7bbabca0830501824	d__Bacteria; p__Chloroflexota; c__Chloroflexia; o__Thermomicrobiales; f__; g__; s__	0.99998	0	0	0	0	0	0	0	0	0	0	0	0	0	0	0	0	0	0	0	0	0	0	0	0	0	0	320	0
03a3978c1d01fd36df1c46126a795c12	d__Bacteria; p__Proteobacteria; c__Gammaproteobacteria; o__Pseudomonadales_660879; f__Moraxellaceae; g__Acinetobacter; s__Acinetobacter sp001647675	0.995815	0	0	0	0	0	0	0	0	0	0	0	0	0	73	0	0	0	0	0	0	0	0	0	0	0	0	0	0
03a700cc0c8a33462226d10b77d6727d	d__Bacteria; p__Bacteroidota; c__Bacteroidia; o__Flavobacteriales_877923; f__Weeksellaceae; g__Faecalibacter; s__Faecalibacter macacae	0.93884	0	0	0	0	0	0	0	0	0	0	0	0	0	0	0	0	0	0	0	0	0	0	0	83	0	0	0	0
03a84bdea19db131bd816859dabfdb32	d__Bacteria; p__Proteobacteria; c__Alphaproteobacteria; o__Rhodobacterales; f__Rhodobacteraceae; g__Paracoccus	0.92684	0	0	0	0	0	0	0	0	0	0	0	0	0	677	0	0	0	0	0	0	0	0	0	0	0	0	0	0
03af2bfdf81d13873ee5b11a8ab166d4	d__Bacteria; p__Firmicutes_A; c__Clostridia_258483; o__Oscillospirales; f__Oscillospiraceae_88309	0.979229	0	0	0	268	0	0	0	0	0	0	0	0	0	0	0	0	0	0	0	0	0	0	0	0	0	0	0	0
03b0497aa6362b04472d98622b5e36af	d__Bacteria; p__Firmicutes_D; c__Bacilli	0.999889	0	0	0	0	0	0	0	0	0	0	0	0	0	0	0	0	0	0	245	0	0	0	0	0	0	0	0	0
03b12d07bf46ffa325dbb1149afa584b	d__Bacteria; p__Proteobacteria; c__Gammaproteobacteria; o__Xanthomonadales_616009; f__Xanthomonadaceae_616009; g__Luteimonas_C_615545; s__Luteimonas_C_615545 aestuarii	0.896721	0	2883	0	0	0	0	0	0	0	0	0	0	0	0	0	0	0	0	0	0	0	0	0	0	0	29	0	0
03b42e8b0678bcdfe1e1479d0e0240fa	d__Bacteria; p__Firmicutes_D; c__Bacilli; o__Staphylococcales; f__Staphylococcaceae; g__Staphylococcus	0.936715	0	0	0	0	0	0	0	47	0	0	0	0	0	0	0	0	0	0	0	0	0	0	0	0	0	0	0	0
03b56ee00b664cdac64fdb6b49c5d4bc	d__Bacteria; p__Firmicutes_A; c__Clostridia_258483; o__Peptostreptococcales; f__Filifactoraceae_235894; g__Acetoanaerobium; s__Acetoanaerobium sticklandii	0.91041	0	0	0	0	0	0	0	0	0	0	0	0	0	0	0	0	0	0	0	0	0	0	0	0	0	29	0	0
03b5f284d42b8fa6a284ba93680128b8	d__Bacteria; p__Proteobacteria; c__Alphaproteobacteria	1	0	1	0	0	0	0	10	0	0	0	8	0	0	0	0	0	0	0	0	0	0	0	0	0	4	0	0	0
03b968dc15a1f4eea3ac7ae2e9ae7502	d__Bacteria; p__Proteobacteria; c__Gammaproteobacteria; o__Burkholderiales_592522; f__Burkholderiaceae_A_592522	0.99413	0	0	0	0	0	0	0	0	0	0	0	0	0	0	0	0	0	0	0	0	0	0	0	217	0	0	0	0
03ba193f2f8cb887364f41d82d287604	d__Bacteria; p__Actinobacteriota; c__Actinomycetia; o__Actinomycetales; f__Dermatophilaceae_390796	0.999976	0	0	0	0	0	0	0	0	0	0	0	0	0	779	0	0	0	0	0	0	0	0	0	0	0	0	0	0
03c24651d5b98ef109e303585fa60f86	d__Bacteria; p__Firmicutes_A; c__Clostridia_258483; o__Oscillospirales; f__CAG-272	0.976388	0	0	0	0	0	0	0	0	0	0	0	0	0	0	0	0	0	0	0	0	0	0	0	163	0	0	0	0
03c3f666912dda7e01ab496e558d08ee	d__Bacteria; p__Bacteroidota; c__Bacteroidia; o__Flavobacteriales_877923; f__Flavobacteriaceae; g__Flavobacterium	0.999755	0	0	0	0	0	0	0	0	0	0	0	0	0	0	0	0	0	0	0	0	0	0	0	0	0	47	0	0
03c3faae2489969712ce3be41174d4f1	d__Bacteria; p__Bacteroidota; c__Bacteroidia	0.974263	0	0	0	0	0	0	0	0	0	0	0	0	0	0	0	0	0	0	0	0	0	0	0	32	0	0	0	0
03c65e88c1e01c6d746eb97f3bd3ec14	d__Bacteria; p__Proteobacteria; c__Alphaproteobacteria; o__Rhodobacterales; f__Rhodobacteraceae	0.99765	0	61	0	0	0	0	0	0	0	0	0	0	0	0	0	0	0	0	0	0	0	0	0	0	0	0	0	0
03c71ca537dba56499f66b7636e7728e	d__Bacteria; p__Proteobacteria; c__Gammaproteobacteria; o__Pseudomonadales_650611; f__Pseudomonadaceae	0.999968	0	0	0	0	0	0	0	0	0	0	884	0	0	0	0	0	0	0	0	0	0	0	0	0	0	0	0	0
03c72317df9e15b859b9018487ac6749	d__Bacteria; p__Actinobacteriota; c__Actinomycetia; o__Actinomycetales; f__Micrococcaceae; g__Micrococcus; s__Micrococcus antarcticus	0.815845	0	0	0	0	0	0	0	0	0	0	0	0	0	0	0	0	0	0	0	0	0	0	0	0	0	0	31	0
03c8de8723dac02acdc237014cf119cd	d__Bacteria; p__Actinobacteriota; c__Actinomycetia; o__Actinomycetales; f__Dermabacteraceae; g__Brachybacterium	0.999854	0	0	0	0	0	0	0	0	0	0	0	0	0	2258	0	0	0	0	0	0	0	0	0	0	0	0	0	0
03c966b9cb9401282c674bb3736975f2	d__Bacteria; p__Firmicutes_D; c__Bacilli; o__RFN20; f__CAG-826; g__RUG14515; s__RUG14515 sp902798595	0.801125	0	0	0	29	0	0	0	0	0	0	0	0	0	0	0	0	0	0	0	0	0	0	0	0	0	0	0	0
03c9aa09f9a072f7b0212f669d39cdf4	d__Bacteria; p__Firmicutes_D; c__Bacilli; o__Bacillales_D_310495; f__Amphibacillaceae; g__Cerasibacillus; s__	0.931161	0	0	82	0	0	0	0	0	0	0	0	0	0	0	0	0	0	0	56	772	0	0	886	169	0	0	0	0
03d075435b789885649492ced9a44dd0	d__Bacteria; p__Fusobacteriota; c__Fusobacteriia; o__Fusobacteriales_993777; f__Leptotrichiaceae; g__Streptobacillus_993623; s__Streptobacillus canis	0.94877	0	0	0	0	0	0	0	0	0	0	0	0	0	0	0	972	0	0	0	0	0	0	0	0	0	0	0	0
03d355d4f1fdbbb8f03d8eee0bf39502	d__Bacteria; p__Proteobacteria; c__Gammaproteobacteria; o__Burkholderiales_592524; f__Burkholderiaceae_A_580492; g__Caballeronia	0.771489	0	0	0	0	0	0	0	0	0	0	0	0	0	0	0	0	0	0	0	0	0	253	0	0	0	0	0	0
03dad43fce38c6d98bb5e6e6a238264c	d__Bacteria; p__Fibrobacterota; c__Fibrobacteria; o__Fibrobacterales; f__Fibrobacteraceae; g__Fibrobacter	0.999998	0	0	0	0	0	0	0	0	0	0	0	0	0	0	0	0	0	0	0	0	0	0	0	93	0	0	0	0
03dc50c2a77f4dfc2ef0b0633fdd33ea	d__Bacteria; p__Proteobacteria; c__Gammaproteobacteria; o__Pseudomonadales_650611; f__Pseudomonadaceae; g__Pseudomonas_E_647464	0.98668	0	0	0	356	0	0	0	0	0	0	0	0	0	0	0	0	0	0	0	0	0	0	0	0	0	0	0	0
03deab545e55b77d9e5060ba495ebfae	d__Bacteria; p__Proteobacteria; c__Gammaproteobacteria; o__Pseudomonadales_660879; f__Moraxellaceae; g__Acinetobacter; s__Acinetobacter sp001647675	0.943396	0	0	0	0	0	112	0	0	0	0	0	0	0	0	0	0	0	0	0	0	0	0	0	0	0	0	0	0
03dedde0503738aea2f935cfb779e304	d__Bacteria; p__Firmicutes_D; c__Bacilli	0.999842	0	0	0	0	0	0	0	0	0	48	0	0	0	0	0	0	0	0	0	0	0	0	0	0	0	0	0	0
03e0cd83909d39784f18b111a0b7c53e	d__Bacteria; p__Actinobacteriota; c__Actinomycetia; o__Streptomycetales_400645; f__Streptomycetaceae_400641	0.986417	0	0	0	0	0	0	0	0	0	0	0	0	0	0	0	0	0	0	0	12	0	0	0	163	0	0	0	0
03eb46c66a4f5a89718e2a0d867b1870	d__Bacteria; p__Firmicutes_A; c__Clostridia_258483; o__Oscillospirales; f__Oscillospiraceae_88309	0.886168	0	0	0	0	0	0	0	0	0	190	0	0	0	0	0	0	0	0	0	0	0	0	0	0	0	0	0	0
03eed4343a53005c235b864588662d3b	d__Bacteria; p__Firmicutes_A; c__Clostridia_258483; o__Peptostreptococcales; f__Anaerovoracaceae	0.997395	0	0	0	0	0	0	0	0	0	0	0	0	0	0	0	0	0	210	0	0	0	0	0	0	0	0	0	0
03f0ff87fed9614a5d5e45d5ae707581	d__Bacteria; p__Firmicutes_A; c__Clostridia_258483; o__Tissierellales; f__Peptoniphilaceae	0.99966	0	0	0	0	0	0	0	0	0	0	0	0	0	0	0	0	0	0	0	0	0	315	0	0	0	0	0	0
03f8cedad176401714bea0f673d5c345	d__Bacteria; p__Bacteroidota; c__Bacteroidia; o__Cytophagales; f__Spirosomaceae; g__Dyadobacter_906144; s__Dyadobacter ginsengisoli	0.733013	0	0	0	0	0	0	0	0	0	0	0	0	0	0	509	0	0	0	0	0	0	0	0	0	0	0	0	0
03fd6b16fc65757961963425606750c2	d__Bacteria	1	0	0	30	12	0	0	0	0	0	0	0	0	0	0	0	0	0	0	28	41	0	0	530	810	0	0	0	0
03fe04f4006fb9d5ba82b4c6e9fe8867	d__Bacteria; p__Bacteroidota; c__Bacteroidia; o__Bacteroidales; f__UBA11471; g__UBA11471; s__UBA11471 sp000434215	0.998007	0	0	0	0	0	0	0	0	1520	183	0	0	0	0	0	0	0	0	0	0	0	0	0	0	0	0	0	0
04020ff96fd879e34c8a4df469f7b57d	d__Bacteria; p__Firmicutes_A; c__Clostridia_258483; o__Oscillospirales; f__Oscillospiraceae_88309	0.878996	0	0	163	0	0	0	0	0	0	0	0	0	0	0	0	0	0	0	0	0	0	0	0	0	0	0	0	0
04060784d9f422da4c570c80c632ce38	d__Bacteria; p__Proteobacteria; c__Alphaproteobacteria; o__Rhizobiales_A_504705; f__Xanthobacteraceae_503485; g__Bradyrhizobium	0.994753	0	0	0	0	0	0	0	0	0	0	0	0	0	0	0	0	0	0	0	1611	0	1866	0	0	0	0	0	0
040703c22a0b65ca7e120c6356a28621	d__Bacteria; p__Proteobacteria; c__Gammaproteobacteria; o__Pseudomonadales_650611; f__Pseudomonadaceae; g__Pseudomonas_E_647464	0.998216	0	0	0	0	0	0	0	0	0	0	0	0	0	0	0	0	0	0	0	0	0	0	0	0	0	0	365	0
04096e24308bf06100764e7244493e32	d__Bacteria; p__Proteobacteria; c__Gammaproteobacteria; o__Burkholderiales_592522; f__Burkholderiaceae_A_592522	0.995898	0	0	0	0	0	0	0	0	0	0	0	0	0	0	0	0	0	0	0	0	0	0	0	0	105	0	0	0
04099a905eae9fb6a13fd53a1ec45992	d__Bacteria; p__Deinococcota; c__Deinococci; o__Deinococcales; f__Deinococcaceae; g__Deinococcus_B; s__Deinococcus_B proteolyticus	0.99754	0	0	0	0	0	0	0	0	0	329	0	0	0	10	0	0	0	0	0	0	0	0	0	0	0	0	0	0
040ac93b2047f36754eaf1b7b2e2c3fb	d__Bacteria; p__Firmicutes_D; c__Bacilli; o__Bacillales_A; f__Planococcaceae	0.753651	0	0	0	0	0	0	0	109	0	0	0	0	0	0	0	0	0	0	0	0	0	0	0	0	0	0	0	0
040d6b6ea296a051b959ce86f331fe99	d__Bacteria; p__Firmicutes_A; c__Clostridia_258483; o__Lachnospirales; f__Lachnospiraceae	0.999225	0	1339	0	0	0	0	0	0	0	0	0	0	0	0	0	0	0	0	0	0	0	0	0	0	0	0	0	0
040e7ec859a8b453060db5c841d31f84	d__Bacteria; p__Firmicutes_C; c__Negativicutes; o__Acidaminococcales; f__Succinispiraceae; g__Succinispira; s__	0.996621	0	0	0	0	449	0	0	0	0	0	0	0	0	0	0	0	0	0	0	0	0	0	0	0	0	0	0	0
0412e6fabc4c52ca96f8ab9fdf93d61a	d__Bacteria; p__Proteobacteria; c__Alphaproteobacteria; o__Sphingomonadales; f__Sphingomonadaceae; g__Sphingomonas_L_486704	0.996714	0	0	0	0	0	0	0	0	0	0	0	0	0	0	0	0	0	910	0	0	0	0	0	0	0	0	0	0
041501f12644ae8efef36fc6de022a54	d__Bacteria; p__Proteobacteria; c__Alphaproteobacteria; o__Rhodobacterales; f__Rhodobacteraceae	0.997573	0	0	0	0	0	0	0	0	0	399	0	0	0	0	0	0	0	0	0	0	0	0	0	0	0	0	0	0
0416aa7d71ba4d85a3ed5e09059d5735	d__Bacteria; p__Firmicutes_D; c__Bacilli; o__RFN20; f__UBA1709; g__UBA1709; s__UBA1709 sp002317215	0.996226	0	0	0	0	0	0	0	0	0	0	0	0	0	0	0	0	0	0	0	0	0	0	0	58	0	0	0	0
04170b2238a74ebe628a47167f675e22	d__Bacteria; p__Actinobacteriota; c__Actinomycetia	0.999997	0	0	11074	0	0	0	0	0	0	0	0	0	0	0	0	6	0	14	14	0	0	0	8	0	0	0	3	7
0417816129a0611c4813edc0ed8d8023	d__Bacteria; p__Firmicutes_A; c__Clostridia_258483; o__Acetivibrionales	0.91907	0	0	0	0	0	0	0	0	0	0	0	0	0	0	0	0	0	0	0	404	0	0	0	0	0	0	0	0
0418be608c808791766336ecb1117533	d__Bacteria; p__Firmicutes_D; c__Bacilli	0.997081	0	0	0	0	0	0	0	0	0	0	267	0	0	0	0	0	0	0	0	0	0	0	0	0	0	0	0	0
04206f7fc51afca17791677c357f1a27	d__Bacteria; p__Proteobacteria; c__Alphaproteobacteria; o__Sphingomonadales; f__Sphingomonadaceae	0.9999	0	0	0	0	0	0	0	109	0	0	0	0	0	0	0	0	0	0	0	0	0	0	0	0	0	0	0	0
04228082d07cd4d4323335a892d20911	d__Bacteria; p__Proteobacteria; c__Alphaproteobacteria; o__Sphingomonadales; f__Sphingomonadaceae	0.999989	0	0	0	0	0	0	0	0	0	0	0	0	0	0	0	0	0	0	0	6	0	0	0	188	0	0	0	14
0423d0fb0dab09bff252812724763649	d__Bacteria; p__Firmicutes_A; c__Clostridia_258483; o__Oscillospirales; f__Oscillospiraceae_88309	0.845988	0	0	0	660	0	0	0	0	0	0	0	0	0	0	0	0	0	0	0	0	0	0	0	0	0	0	0	0
0423d50d0ff4834ced6292b9195add77	d__Bacteria; p__Proteobacteria; c__Alphaproteobacteria; o__Rhizobiales_A_504705; f__Beijerinckiaceae; g__Methylobacterium; s__Methylobacterium sp001424705	0.758265	0	0	0	0	0	0	0	0	0	0	0	0	0	0	0	0	0	321	0	0	0	0	0	0	0	0	0	0
0429c23dc41d510efc06656a64a97d45	d__Bacteria; p__Firmicutes_A; c__Clostridia_258483; o__Lachnospirales; f__Lachnospiraceae; g__Agathobacter_164119; s__	0.994109	0	0	0	0	0	0	0	0	0	0	0	0	0	0	0	0	0	0	0	0	0	0	0	88	0	0	0	0
042a0d3339f17cf4b5505729fa12b89b	d__Bacteria; p__Firmicutes_A; c__Clostridia_258483; o__Oscillospirales; f__Ruminococcaceae	0.995341	0	0	0	0	0	0	0	0	0	0	0	0	0	0	0	0	0	0	0	0	0	0	0	116	0	0	0	0
042b65d3f4b3549160d6d5b5828897c2	d__Bacteria; p__Actinobacteriota; c__Actinomycetia; o__Propionibacteriales; f__Nocardioidaceae; g__Nocardioides_A_392796; s__Nocardioides_A_392796 seonyuensis	0.881897	0	0	0	0	0	0	0	0	0	0	0	0	0	884	0	0	0	0	0	0	0	0	0	0	0	0	0	0
042d26c9b0c022364369989dc27e2b53	d__Bacteria; p__Actinobacteriota; c__Actinomycetia; o__Actinomycetales; f__Cellulomonadaceae; g__Cellulomonas	0.954921	0	0	0	997	0	0	0	0	0	0	0	0	0	0	0	0	0	0	0	0	0	0	0	16	0	0	0	0
042d7b62bc661bb17e894ccb3ebff0b1	d__Bacteria; p__Firmicutes_A; c__Clostridia_258483; o__Peptostreptococcales; f__Anaerovoracaceae; g__Bacilliculturomica; s__	0.93961	0	0	0	0	0	0	0	0	0	0	76	0	0	0	0	0	0	0	0	0	0	0	0	0	0	0	0	0
0432951186133db86bea4f80a7fa12e1	d__Bacteria; p__Cyanobacteria; c__Cyanobacteriia; o__Cyanobacteriales	0.853648	0	0	0	0	0	0	0	0	0	0	0	0	0	983	0	0	0	0	0	0	0	3	0	0	0	0	0	0
04334599e5a6d6ddf24539252e66de80	d__Bacteria; p__Firmicutes_A; c__Clostridia_258483	0.731048	0	0	0	1138	0	0	0	0	0	0	0	0	0	0	0	0	0	0	0	0	0	0	0	6	0	0	0	0
04388699ee963567328ea306e8df64bc	d__Bacteria; p__Bacteroidota; c__Bacteroidia; o__Bacteroidales; f__Bacteroidaceae	0.988812	0	0	133	2231	0	0	0	0	0	0	0	0	0	0	0	0	0	0	118	0	0	0	2074	0	0	0	0	0
04409c001c6161d6ec9900fccc781be1	d__Bacteria; p__Chloroflexota; c__Chloroflexia; o__Thermomicrobiales; f__; g__; s__	0.993339	0	0	0	0	0	12	41	209	0	0	0	0	523	0	0	0	0	0	0	0	0	0	0	0	1317	0	62	0
0441baec1df3720e41542980974b7993	d__Bacteria; p__Proteobacteria; c__Alphaproteobacteria	0.999852	0	0	0	0	0	0	0	0	0	0	0	0	0	0	0	0	0	0	0	0	0	0	0	47	0	0	0	0
0443c63335fe06037b18ce4b48192353	d__Bacteria; p__Planctomycetota; c__Planctomycetia; o__Pirellulales; f__Pirellulaceae	0.980968	0	0	0	0	0	0	201	0	0	0	0	0	0	0	0	0	0	0	0	0	0	0	0	0	0	0	0	0
0449852e6e80696063289a2e1fb6581c	d__Bacteria; p__Actinobacteriota; c__Actinomycetia; o__Mycobacteriales; f__Pseudonocardiaceae; g__Pseudonocardia	0.999146	0	0	0	0	0	0	0	0	0	0	0	0	0	0	0	0	0	22	0	0	0	0	0	0	0	0	0	0
0449f144f121c6055cbcbdb097dbcd4e	d__Bacteria; p__Proteobacteria; c__Gammaproteobacteria	0.999151	0	0	0	0	0	0	0	0	0	0	0	0	0	0	0	0	0	0	0	18	0	0	0	397	0	0	0	0
044ca2995fd56319fd83cbdf1f9222f5	d__Bacteria; p__Proteobacteria; c__Gammaproteobacteria; o__Pseudomonadales_660879; f__Moraxellaceae; g__Acinetobacter; s__Acinetobacter sp001647675	0.995564	0	0	0	0	0	0	0	193	0	0	0	0	0	0	0	0	0	0	0	0	0	0	0	0	0	0	0	0
044e7439164e57c3194627ff1c7603be	d__Bacteria; p__Cyanobacteria; c__Cyanobacteriia; o__Leptolyngbyales; f__Leptolyngbyaceae; g__Leptolyngbya	0.998546	0	0	0	0	0	0	0	0	0	0	0	0	0	277	0	0	0	0	0	0	0	0	0	0	0	0	0	0
04510bc9bf899ce9ab9fd095c85206b9	d__Bacteria; p__Proteobacteria; c__Gammaproteobacteria; o__Pseudomonadales_660879; f__Moraxellaceae; g__Acinetobacter; s__Acinetobacter sp001647675	0.995736	0	0	0	0	0	0	0	0	0	0	0	0	0	0	0	0	211	0	0	0	0	0	0	0	0	0	0	0
0451ed5a86339ede89048605e2ad9640	d__Bacteria	1	0	0	0	78	0	0	0	0	0	0	0	0	0	0	0	0	0	0	0	0	0	0	0	0	0	0	0	0
0452e00619028f628a02c71434e44ae3	d__Bacteria; p__Proteobacteria; c__Alphaproteobacteria; o__Micavibrionales; f__UBA2020; g__UBA2020; s__	0.998554	0	2701	0	0	0	0	0	0	0	0	0	0	0	0	0	0	0	2	0	0	0	0	0	0	0	0	0	0
045566a4d11b593f39e48c1e4a8e3136	d__Bacteria; p__Firmicutes_B_370539; c__Dehalobacteriia; o__Dehalobacteriales; f__Dehalobacteriaceae	0.726916	0	0	0	310	0	0	0	0	0	0	0	0	0	0	0	0	0	0	0	0	0	0	0	0	0	0	0	0
045695264ebd2305a0f0f1ef62b0d9e0	d__Bacteria; p__Proteobacteria; c__Gammaproteobacteria; o__Burkholderiales_595422; f__Burkholderiaceae_A_595422	0.990721	0	0	0	0	0	0	0	0	0	0	0	0	0	0	0	0	0	0	0	0	0	0	0	110	0	0	0	0
0456f1335b54362163c73ec09f457fbf	d__Bacteria; p__Proteobacteria; c__Gammaproteobacteria; o__Burkholderiales_592524; f__Burkholderiaceae_A_580492; g__Paraburkholderia_580243	0.997614	0	0	0	0	0	0	0	0	0	0	0	0	248	0	0	0	0	0	0	0	0	0	0	0	0	0	0	0
04574864c75097de2304f64ab2382231	d__Bacteria; p__Firmicutes_D; c__Bacilli; o__Staphylococcales; f__Staphylococcaceae; g__Staphylococcus	0.936056	0	0	0	0	0	0	0	0	0	0	0	0	0	0	0	0	0	0	0	0	0	0	0	106	0	0	0	0
04591dd1e4ebdd4f3bf7277d7a56f962	d__Bacteria; p__Proteobacteria; c__Gammaproteobacteria; o__Burkholderiales_595425; f__Burkholderiaceae_A_595425; g__Lautropia; s__Lautropia mirabilis	0.951668	0	0	0	62	0	0	0	0	0	0	0	0	0	0	0	0	0	0	0	0	0	0	0	0	0	0	0	0
045aff34bcff903519edb69fe9dba5f8	d__Bacteria; p__Actinobacteriota; c__Actinomycetia; o__Mycobacteriales; f__Mycobacteriaceae; g__Corynebacterium	0.99996	0	0	0	0	0	0	0	0	0	0	0	0	0	0	0	0	0	0	0	0	0	0	0	0	0	0	477	0
045c84bcf9728047ccf21671c764e134	d__Bacteria; p__Firmicutes_D; c__Bacilli; o__Staphylococcales; f__Staphylococcaceae; g__Staphylococcus	0.935222	0	0	0	0	0	0	0	0	0	0	0	0	0	0	0	0	0	0	0	0	0	0	55	0	0	0	0	0
045dc1e9259f317d049aa0e7cc4fdd3f	d__Bacteria	1	0	0	0	0	0	0	0	0	0	0	0	0	0	0	0	0	0	0	0	0	0	0	0	0	0	0	83	0
045e44b03a024cda93206708dc9673dc	d__Bacteria; p__Proteobacteria; c__Gammaproteobacteria; o__Burkholderiales_592522; f__Burkholderiaceae_A_592522; g__Hydrogenophaga_590395	0.93872	0	0	0	0	0	0	0	0	0	0	0	0	0	0	0	0	0	0	0	0	0	0	0	100	0	0	0	0
0461d3c45037d77cf33c093c49e168d9	d__Bacteria; p__Actinobacteriota; c__Actinomycetia; o__Actinomycetales; f__Microbacteriaceae	0.934413	0	0	0	0	0	0	0	0	0	0	0	0	0	0	0	0	0	0	150	0	0	0	0	0	0	0	0	0
0462d31ce2eec8ec6deab5d512564ed0	d__Bacteria; p__Proteobacteria; c__Gammaproteobacteria; o__Pseudomonadales_660879; f__Moraxellaceae; g__Acinetobacter	0.999969	0	0	0	0	0	0	0	0	0	0	0	0	0	0	0	265	0	0	0	0	0	0	0	0	0	0	0	0
0464e3e178af30de1a45eb50bd33ccd9	d__Bacteria; p__Firmicutes_D; c__Bacilli; o__Staphylococcales; f__Salinicoccaceae	0.920064	0	0	0	0	0	0	248	0	0	0	0	0	0	0	0	0	0	0	0	0	0	0	0	0	0	0	0	0
046770e58200d85248f4ce7148a90353	d__Bacteria; p__Bacteroidota; c__Bacteroidia	0.974557	0	0	0	5	0	0	0	0	0	0	0	0	0	0	0	0	0	0	0	17	0	0	0	214	0	0	0	0
04683c30ccc9f50ee9dabb2d2ef6d667	d__Bacteria; p__Bacteroidota; c__Bacteroidia; o__Chitinophagales; f__Chitinophagaceae_929731; g__Flavipsychrobacter_929086; s__	0.975109	0	0	0	0	0	0	0	0	0	0	0	0	0	0	0	0	0	517	0	0	0	0	0	0	0	0	0	0
046d225dcecf722b3bfc28cc784b77da	d__Bacteria; p__Bacteroidota; c__Bacteroidia; o__Sphingobacteriales; f__Sphingobacteriaceae	0.999999	0	0	0	0	0	0	0	0	0	0	0	0	0	0	0	0	0	0	0	0	0	0	0	0	0	76	0	0
0470baad2cdcbd918a178da0f81e4d17	d__Bacteria; p__Firmicutes_A; c__Clostridia_258483; o__Saccharofermentanales	0.988747	0	0	0	0	0	0	0	0	0	0	0	0	0	0	0	0	160	0	0	0	0	0	0	0	0	0	0	0
04795ffd0c0ba8856d25b7f22e6cbc63	d__Bacteria; p__Firmicutes_D; c__Bacilli; o__Mycoplasmatales; f__Mycoplasmoidaceae; g__RUG11194; s__RUG11194 sp902789825	0.981832	0	0	0	0	0	0	0	0	0	0	0	379	0	0	0	0	0	0	0	0	0	0	0	0	0	0	0	0
047d6ac5c4db3005de67f46a1a064249	d__Bacteria; p__Actinobacteriota; c__Actinomycetia; o__Actinomycetales; f__Beutenbergiaceae	0.957589	0	0	0	0	0	0	0	0	0	0	0	1163	0	0	0	0	0	0	0	0	0	8	0	0	0	0	0	0
04837c6501cdc3a666e2114751896810	d__Bacteria; p__Bacteroidota; c__Bacteroidia; o__Bacteroidales	0.940641	0	0	0	0	0	0	0	0	0	0	0	0	0	0	0	0	0	0	0	0	0	0	0	0	0	27	0	0
048b0a94aafe421fe531a40eeee0950b	d__Archaea; p__Methanobacteriota_A_1229; c__Methanobacteria; o__Methanobacteriales; f__Methanobacteriaceae; g__Methanobrevibacter_A	1	0	0	48	0	0	0	0	0	0	0	0	0	0	0	0	0	0	0	45	0	0	0	1148	884	2601	364	109	0
048d0cd0b3570a0cee79d725d0d3fd74	d__Bacteria; p__Proteobacteria; c__Alphaproteobacteria; o__Sphingomonadales; f__Sphingomonadaceae; g__Sphingobium_A_485959	0.929485	0	0	0	0	429	0	0	0	0	0	0	0	0	0	0	0	0	0	0	0	0	0	0	0	0	0	0	0
048eff9e29cc50e15dc824e09e116a8a	d__Bacteria; p__Firmicutes_A; c__Clostridia_258483; o__Oscillospirales; f__Oscillospiraceae_88309	0.789105	0	0	0	0	0	0	0	0	0	0	0	0	0	0	0	0	0	0	0	0	0	41	0	0	0	0	0	0
04953a5f6dba8de46e62a10efeb88f1c	d__Bacteria; p__Proteobacteria; c__Gammaproteobacteria; o__Burkholderiales_592524; f__Burkholderiaceae_A_574758; g__Massilia	0.981012	0	0	0	0	0	0	0	0	0	0	0	0	0	0	0	0	0	0	0	0	0	0	0	137	0	60	0	0
0497666170e8a4d2238fc98df6720daa	d__Bacteria; p__Firmicutes_A; c__Clostridia_258483; o__Christensenellales; f__CAG-74; g__Limiplasma; s__	0.960162	0	0	0	0	0	507	0	0	0	0	0	0	0	0	0	0	0	0	0	0	0	0	0	0	0	0	0	0
049a58bb5860640add010f13b32a4bd0	d__Bacteria; p__Proteobacteria; c__Alphaproteobacteria; o__Rhizobiales_A_504705; f__Xanthobacteraceae_503485; g__Bradyrhizobium	0.99497	0	127	0	0	0	0	0	0	0	0	0	0	0	1915	0	0	0	0	0	2317	0	2236	0	0	0	0	0	0
049a5e95014081d1be3020b8575c8acb	d__Bacteria; p__Proteobacteria; c__Gammaproteobacteria; o__Pseudomonadales_660879; f__Moraxellaceae	1	0	0	0	0	0	0	0	0	0	109	0	0	0	0	0	0	0	0	0	0	0	0	0	0	0	0	0	0
049d01c672475c76fd4a3fcb394cc86a	d__Bacteria; p__Firmicutes_D; c__Bacilli; o__Bacillales_D_310495; f__Amphibacillaceae; g__Cerasibacillus; s__	0.98405	0	0	0	0	0	0	0	0	0	0	0	0	0	0	0	0	0	0	0	0	0	0	0	141	0	0	0	0
049ef4c9799f7ea5cb72a8edbfc466e5	d__Bacteria; p__Firmicutes_A; c__Clostridia_258483; o__Lachnospirales; f__Lachnospiraceae	0.998669	0	0	0	0	0	0	0	0	0	0	0	0	0	0	0	0	0	0	0	0	0	0	0	0	0	0	0	29
04a13046c76a992a37162d0a89336e7b	d__Bacteria; p__Proteobacteria; c__Gammaproteobacteria; o__Pseudomonadales_660879; f__Moraxellaceae; g__Acinetobacter; s__Acinetobacter beijerinckii	0.772682	0	0	0	0	0	0	0	0	0	0	0	0	0	0	0	0	340	0	0	0	0	0	0	0	0	0	0	0
04a2b827b2a10807180ad125581f84bf	d__Bacteria; p__Bacteroidota; c__Bacteroidia; o__Sphingobacteriales; f__Sphingobacteriaceae	0.833083	0	0	0	0	0	0	0	0	0	0	0	0	0	0	0	0	0	0	0	0	0	330	0	207	0	0	0	0
04a301d113a082f36cdfbd6a303b45ab	d__Bacteria; p__Firmicutes_A; c__Clostridia_258483; o__Lachnospirales; f__Lachnospiraceae	0.966779	0	0	0	0	0	0	0	0	0	0	0	0	0	0	0	0	0	0	0	8	0	0	0	228	0	0	0	0
04a3f40fcec5bc351e9e6edf01e2bc0f	d__Bacteria; p__Bacteroidota; c__Bacteroidia; o__Bacteroidales; f__Porphyromonadaceae; g__Porphyromonas_A_859426; s__Porphyromonas_A_859426 somerae	0.887215	0	0	0	0	0	0	0	0	911	0	0	0	0	0	0	0	0	0	0	0	0	0	0	0	0	0	0	0
04a48e18cd91b81c3c6bef1b540cc5cf	d__Bacteria; p__Proteobacteria; c__Alphaproteobacteria; o__Rhizobiales_A_502138; f__Devosiaceae	0.993519	0	0	0	0	0	0	0	0	0	0	0	0	0	0	0	0	0	0	0	0	0	0	0	0	0	42	0	0
04a5ae9528cafe1d7c89dee8698fa8f7	d__Bacteria; p__Firmicutes_D; c__Bacilli; o__Bacillales_A; f__Planococcaceae; g__Sporosarcina	0.779124	0	0	0	0	0	0	0	65	0	0	0	0	0	0	0	0	0	0	0	0	0	0	0	0	0	0	0	0
04a63794e87008a59372aa5547da047c	d__Bacteria; p__Acidobacteriota; c__Acidobacteriae; o__Bryobacterales; f__Bryobacteraceae; g__Bog-159; s__Bog-159 sp003166475	0.730344	0	0	0	0	0	72	0	1086	0	0	0	0	0	0	0	0	0	0	0	0	0	0	0	0	0	0	0	0
04a8c82ffe3cc0e9e4a8d9e099486689	d__Bacteria; p__Actinobacteriota; c__Actinomycetia; o__Actinomycetales; f__Dermatophilaceae_390796	0.999395	0	0	0	0	0	0	0	0	0	0	0	0	64	0	0	0	0	0	0	0	0	0	0	0	0	0	0	0
04b4a59bb495aa75186bc7c9020cd165	d__Bacteria; p__Firmicutes_D; c__Bacilli; o__Bacillales_A; f__Planococcaceae; g__Planococcus	0.791502	0	0	0	0	0	0	0	0	0	0	0	0	0	0	0	0	0	0	0	0	0	0	0	80	0	0	0	0
04b6314b82d048d2b2bd108ab51cafaf	d__Bacteria; p__Bacteroidota; c__Bacteroidia; o__Bacteroidales; f__WCHB1-69; g__RUG11690; s__RUG11690 sp902771655	1	0	0	0	0	0	0	0	0	0	0	0	0	0	0	0	0	0	0	0	0	0	0	0	28	0	0	0	0
04b7fffdecf21057299fe0f1b6d4064c	d__Bacteria; p__Bacteroidota; c__Bacteroidia; o__Sphingobacteriales; f__Sphingobacteriaceae; g__Pedobacter_887417	0.999975	0	0	0	0	0	0	0	0	0	0	0	0	0	0	0	0	0	0	0	0	0	0	0	0	0	43	0	0
04be702b895fe5ed0568344daf564276	d__Bacteria	1	0	1092	0	164	0	0	1740	0	87	0	122	137	156	0	0	0	0	101	113	155	170	835	0	0	0	87	0	71
04bf9e2d90968365b40863bfbe84ba53	d__Bacteria; p__Actinobacteriota; c__Actinomycetia; o__Actinomycetales; f__Microbacteriaceae	0.993336	0	0	0	0	0	0	0	0	0	0	15	0	0	0	0	0	0	0	0	0	0	0	0	0	0	0	4578	0
04c02706a7447155b05286122fa19b05	d__Bacteria; p__Acidobacteriota; c__Thermoanaerobaculia; o__UBA5704; f__UBA5704	0.894289	0	0	0	0	0	0	0	49	0	0	0	0	0	0	0	0	0	0	0	0	0	0	0	0	0	0	0	0
04c4dd2b0efe939b1a3d2aad485c3803	d__Bacteria	1	0	0	0	0	181	0	0	0	0	0	0	0	0	0	0	0	0	0	0	0	0	0	0	0	0	0	0	0
04cac33b32ff5438aaaa52c1dd8c1977	d__Bacteria; p__Cyanobacteria; c__Cyanobacteriia; o__Cyanobacteriales; f__Chroococcidiopsidaceae_29158; g__Aliterella; s__Aliterella atlantica	0.993208	0	0	0	0	0	47	0	417	0	0	0	0	0	0	0	0	0	0	0	0	0	0	0	0	0	0	0	0
04ccc11bfc248735740dbdd567228009	d__Bacteria; p__Firmicutes_D; c__Bacilli; o__Staphylococcales; f__Salinicoccaceae	0.700411	0	0	0	0	0	0	0	0	0	0	0	0	0	0	0	0	241	0	0	0	0	0	0	0	0	0	0	0
04d09c908484c72777a644b740baedf2	d__Bacteria; p__Bacteroidota; c__Bacteroidia; o__Bacteroidales; f__Bacteroidaceae; g__Alloprevotella; s__Alloprevotella sp900095835	1	0	0	0	0	0	0	0	0	0	0	0	0	0	0	0	0	0	0	0	185	0	0	0	0	0	0	0	0
04d1937644dcc22a2eb4bf80263cd3b3	d__Bacteria; p__Actinobacteriota; c__Actinomycetia; o__Propionibacteriales; f__Nocardioidaceae; g__Nocardioides_A_392796; s__Nocardioides_A_392796 lentus	0.970236	0	0	0	0	0	0	0	0	0	0	0	0	0	0	0	0	0	0	0	0	0	0	0	26	0	0	0	0
04d1ca216e6cb3dc2d0431b0e3649480	d__Bacteria; p__Bacteroidota; c__Bacteroidia; o__Bacteroidales; f__UBA932; g__Cryptobacteroides; s__Cryptobacteroides sp902785575	0.99741	0	0	187	0	0	0	0	0	0	0	0	0	0	0	0	0	0	0	0	0	0	0	0	0	0	0	0	0
04d256dd4ac01cf86239c4e64a2d0e56	d__Bacteria; p__Bacteroidota; c__Bacteroidia; o__Bacteroidales; f__Porphyromonadaceae; g__Porphyromonas_A_859426; s__Porphyromonas_A_859426 somerae	0.857118	0	0	0	0	0	0	0	0	95	0	0	0	0	0	57	0	0	0	0	0	0	0	0	0	0	0	0	0
04d475410a5fa04b68f2f106fcdda229	d__Bacteria; p__Actinobacteriota; c__Actinomycetia; o__Actinomycetales; f__Quadrisphaeraceae; g__Quadrisphaera	0.997113	0	0	0	0	0	0	0	0	0	0	336	0	0	0	0	0	0	0	0	0	0	0	0	0	0	0	0	0
04d662cde7486d055f42839449b5d963	d__Bacteria; p__Bacteroidota; c__Bacteroidia; o__Bacteroidales; f__Paludibacteraceae; g__RF16; s__RF16 sp900320865	0.99319	0	0	0	0	0	0	0	0	0	0	0	121	0	0	0	0	0	0	0	0	0	0	0	0	0	0	0	0
04d6d44887de3dc26388351219566804	d__Bacteria; p__Firmicutes_D; c__Bacilli; o__Lactobacillales; f__Carnobacteriaceae; g__Carnobacterium_A_320743	0.893006	0	0	0	0	0	0	0	0	0	0	0	0	0	0	0	0	0	0	0	0	0	0	0	60	0	0	0	0
04da313e61adcc956eff7e7a666ba3ae	d__Bacteria; p__Proteobacteria; c__Alphaproteobacteria; o__Rhizobiales_A_501059; f__Rhizobiaceae_A_501059; g__Ensifer; s__Ensifer adhaerens	0.940141	0	0	0	0	0	44	0	336	0	0	0	0	0	0	0	0	0	0	0	0	0	0	0	0	0	0	0	0
04dd9c963c45e68c288e54a9475c1bcc	d__Bacteria; p__Proteobacteria; c__Gammaproteobacteria; o__Burkholderiales_592522; f__Burkholderiaceae_A_592522; g__Polaromonas; s__Polaromonas sp000013865	0.755553	0	0	0	0	0	0	0	0	0	0	0	106	0	0	0	0	0	0	0	0	0	0	0	0	0	0	0	0
04e065b69fd9c35bcedf90094e2b8c1a	d__Bacteria; p__Actinobacteriota; c__Actinomycetia; o__Mycobacteriales; f__Mycobacteriaceae; g__Corynebacterium	0.99999	0	0	0	0	0	0	0	0	0	0	0	0	0	0	0	0	0	0	857	0	0	0	0	0	0	0	0	0
04e12cfb275ef2813d66065c31933e05	d__Bacteria; p__Firmicutes_A; c__Clostridia_258483; o__Oscillospirales; f__Acutalibacteraceae; g__Fimenecus; s__Fimenecus sp004555265	0.999542	0	0	0	0	0	0	0	0	0	0	0	165	0	0	0	0	0	0	0	0	0	0	0	0	0	0	0	0
04e42c3657dc07e40ab55b3bb1f49ee9	d__Bacteria; p__Proteobacteria; c__Gammaproteobacteria; o__Burkholderiales_592524; f__Burkholderiaceae_A_580492; g__Paraburkholderia_580243	0.99731	0	0	0	0	0	0	0	0	0	0	0	0	2382	0	0	0	0	0	0	0	0	0	0	0	0	0	0	0
04e4e37ffffbe05463e4df6118831545	d__Bacteria; p__Actinobacteriota; c__Actinomycetia; o__Propionibacteriales; f__Propionibacteriaceae	0.999767	0	0	0	0	0	21	0	0	0	0	0	0	0	0	0	616	0	0	0	0	0	0	0	0	0	0	0	0
04e9ec88820ea70523ff238bf2a04060	d__Bacteria; p__Bacteroidota; c__Bacteroidia; o__Cytophagales; f__Hymenobacteraceae; g__Hymenobacter_910554; s__Hymenobacter rivuli	0.935249	0	0	0	0	0	104	0	1097	0	3137	0	0	0	45	0	0	0	0	0	0	0	0	0	0	0	0	0	0
04eca9e3e7ff9ea79d3c54f4fb13b6df	d__Bacteria; p__Firmicutes_A; c__Clostridia_258483; o__Oscillospirales; f__CAG-272	0.932444	0	0	366	0	0	0	0	0	0	0	0	0	0	0	0	0	0	0	0	0	0	0	0	0	0	0	0	0
04ee53d0df8cc6181197d04a4a1296b8	d__Bacteria; p__Proteobacteria; c__Alphaproteobacteria; o__Rhizobiales_A_504705; f__Beijerinckiaceae; g__Bosea	0.996173	0	0	0	0	0	0	0	0	0	0	0	0	0	33	0	0	0	0	0	0	0	0	0	0	0	0	0	0
04ee6e94276119cc51348b3edc902ded	d__Bacteria; p__Bacteroidota; c__Bacteroidia; o__Bacteroidales; f__Porphyromonadaceae; g__Porphyromonas_A_859426; s__Porphyromonas_A_859426 somerae	0.903534	0	0	0	208	0	0	0	0	0	0	0	0	0	0	0	0	0	0	0	0	0	0	0	0	0	0	0	0
04f171d8fa60ab92ec00a123d07e9f7d	d__Bacteria; p__Firmicutes_A; c__Clostridia_258483; o__Lachnospirales; f__Lachnospiraceae; g__Eubacterium_Q	0.963171	0	0	0	0	0	0	0	0	0	0	0	0	0	0	0	0	0	0	0	0	0	0	132	0	0	0	0	0
04f98a9085578aa9da5784ba854887a8	d__Bacteria; p__Firmicutes_D; c__Bacilli; o__Bacillales_A; f__Planococcaceae	0.768446	0	0	0	0	0	0	0	0	0	0	0	0	136	0	0	0	0	0	0	0	0	0	0	0	0	0	0	0
04ff4771b8e4f1810fe5ee8866dcb8a5	d__Bacteria	0.999955	0	0	0	0	0	0	0	0	0	0	0	0	0	0	0	0	0	0	0	0	0	0	0	48	0	0	0	0
050053ebae1693dd846c75be6858da17	d__Bacteria; p__Proteobacteria; c__Alphaproteobacteria; o__Sphingomonadales; f__Sphingomonadaceae; g__Sphingomonas_L_486704	0.915325	0	0	0	0	0	0	0	0	0	0	0	140	0	0	0	0	0	0	0	0	0	0	0	0	0	0	0	0
05063c0665403a9908d50f6c3ebe234f	d__Bacteria; p__Firmicutes_A; c__Clostridia_258483; o__Oscillospirales; f__Acutalibacteraceae; g__Fimenecus; s__Fimenecus sp004555265	0.999893	0	0	0	1282	0	0	0	0	0	0	0	0	0	0	0	0	0	0	0	0	0	0	0	0	0	0	0	0
0511e42787955542ed618a30b1fd6c6a	d__Bacteria; p__Proteobacteria; c__Gammaproteobacteria; o__Burkholderiales_592524; f__Burkholderiaceae_A_574758; g__Massilia	0.817319	0	0	0	0	0	12	0	147	0	0	0	0	0	0	0	0	0	0	0	0	0	0	0	0	0	0	0	0
0512a73e29cba711aea022eda3664ce0	d__Bacteria; p__Proteobacteria; c__Gammaproteobacteria; o__Pseudomonadales_660879; f__Moraxellaceae; g__Acinetobacter; s__Acinetobacter pittii_659518	0.864168	0	288	0	524	0	0	0	0	0	0	0	0	0	19	0	0	0	0	0	0	0	0	0	0	0	0	0	104
0512f98887db652ce11d1d568501fa9e	d__Bacteria; p__Proteobacteria; c__Alphaproteobacteria; o__Rhizobiales_A_504705; f__Xanthobacteraceae_503485; g__Bradyrhizobium	0.995567	0	0	0	0	0	143	0	0	0	0	0	0	0	0	0	0	0	0	0	0	0	0	0	0	0	0	0	0
051a1e4dc91b2b722dd643a1f9cf1810	d__Bacteria; p__Proteobacteria; c__Gammaproteobacteria; o__Pseudomonadales_660879; f__Moraxellaceae; g__Acinetobacter	0.999279	0	0	0	305	0	0	0	0	0	0	0	0	0	0	0	0	0	0	0	0	0	0	0	0	0	0	0	0
051ca33618a6920ce8d9349d12a15c56	d__Bacteria; p__Proteobacteria; c__Gammaproteobacteria; o__Pseudomonadales_660879; f__Moraxellaceae; g__Alkanindiges; s__Alkanindiges hongkongensis	0.917096	0	0	0	0	0	0	0	0	0	0	0	0	0	0	0	0	0	749	0	0	0	0	0	0	0	0	0	0
051f66765e90d97fbf98bb7eeec79b56	d__Bacteria; p__Proteobacteria; c__Alphaproteobacteria; o__Rhodobacterales; f__Rhodobacteraceae; g__Paracoccus	0.855034	331	0	0	0	0	0	0	0	0	0	0	0	0	0	0	0	0	0	0	0	0	0	0	0	0	0	0	0
0522325dd66b55eba020f5a9d92920f5	d__Bacteria; p__Firmicutes_A; c__Clostridia_258483; o__Oscillospirales; f__Ruminococcaceae	0.868948	0	0	0	0	0	0	0	0	0	0	0	0	0	0	0	0	0	0	0	337	0	0	0	0	0	0	0	0
05264964e68665fd32d0bf9845ea12af	d__Bacteria; p__Firmicutes_D; c__Bacilli; o__Lactobacillales	0.992995	0	0	0	0	0	0	0	0	0	0	0	0	0	0	0	0	0	0	0	211	0	0	0	0	0	0	0	0
0526675225c7756ddc36075c0e928ca1	d__Bacteria; p__Actinobacteriota; c__Actinomycetia; o__Actinomycetales; f__Micrococcaceae; g__Paeniglutamicibacter	0.897237	0	0	0	0	0	0	0	0	0	0	0	0	0	0	0	0	0	0	0	0	0	0	0	0	52	0	0	0
052778bc5bd8c443c59ecd84b39c5e9e	d__Bacteria	1	0	0	0	0	0	0	0	0	0	0	0	0	0	0	0	0	0	0	0	0	0	1025	0	0	0	0	0	0
0529efbe12ce3ef3dfea3d182bdf882a	d__Bacteria; p__Bacteroidota; c__Bacteroidia; o__Sphingobacteriales; f__Sphingobacteriaceae	1	0	0	0	0	0	0	0	0	0	0	0	0	0	0	0	0	0	0	0	0	0	0	0	0	0	100	0	0
052ba7abaeaa968c4f79e3f97d1f0a2f	d__Bacteria; p__Proteobacteria; c__Gammaproteobacteria; o__Pseudomonadales_650611; f__Pseudomonadaceae	0.999968	0	98	0	478	0	0	296	0	0	0	0	41	57	0	0	0	0	0	36	49	56	47	0	0	0	50	0	30
052d518cc6e2a843c3b6fa6d63a21c40	d__Bacteria; p__Bacteroidota; c__Bacteroidia; o__Bacteroidales; f__Bacteroidaceae; g__Prevotella	0.997388	0	0	0	0	0	0	0	0	0	0	0	0	0	0	0	0	0	0	0	0	0	0	0	85	0	0	0	0
052fab0874d3b2e4f6d9c8ca3311206f	d__Bacteria; p__Proteobacteria; c__Alphaproteobacteria; o__Rhodospirillales_505895; f__UXAT02; g__REEP01; s__REEP01 sp007695045	0.998286	0	0	0	0	0	0	0	0	0	0	0	0	0	0	0	0	0	57	0	0	0	0	0	0	0	0	0	0
0530466e078864a4001064aecd64cd00	d__Bacteria; p__Bacteroidota; c__Bacteroidia; o__Cytophagales; f__Hymenobacteraceae; g__Pontibacter_909912; s__Pontibacter arcticus	0.971019	0	0	0	0	0	0	0	0	0	0	0	0	3548	0	0	0	0	0	0	0	0	0	0	0	0	0	0	0
053174f3df44966e7190c678bba48737	d__Bacteria; p__Firmicutes_A; c__Clostridia_258483; o__Oscillospirales; f__CAG-272	0.985867	0	0	0	0	0	0	0	0	0	0	0	44	0	0	0	0	0	0	0	0	0	0	0	0	0	0	0	0
05324a77254f9c88f9ee5db22e39a329	d__Bacteria; p__Bacteroidota; c__Bacteroidia; o__Bacteroidales; f__UBA932; g__Cryptobacteroides; s__Cryptobacteroides sp902785575	0.998463	0	0	0	0	0	0	0	0	0	0	0	0	0	0	0	0	0	0	0	0	0	0	0	0	74	0	0	0
0533ac750af9d2c1d37c0d62774d2b53	d__Bacteria; p__Proteobacteria; c__Alphaproteobacteria; o__Sphingomonadales; f__Sphingomonadaceae; g__Sphingobium_A_485959	0.93265	0	0	0	0	379	0	0	0	0	0	0	0	0	0	0	0	0	0	0	0	0	0	0	0	0	0	0	0
0535d09aeb34d81ff88acc8d43d8c131	d__Bacteria; p__Firmicutes_D; c__Bacilli; o__Lactobacillales; f__Streptococcaceae; g__Streptococcus; s__Streptococcus mitis_AR_351037	0.998362	0	0	0	0	0	0	0	0	0	0	0	0	0	0	0	0	0	0	0	0	0	0	0	0	0	0	0	426
05376c845ccf6260d6d3ab969cce53f8	d__Bacteria; p__Firmicutes_C; c__Negativicutes; o__Acidaminococcales; f__Succinispiraceae; g__Succinispira; s__	0.824418	0	0	0	0	0	0	0	0	0	0	0	0	0	0	0	0	0	0	0	0	0	0	0	0	0	9	0	331
0538307eccd3b7d78ac80d1231ee45af	d__Bacteria; p__Firmicutes_A; c__Clostridia_258483; o__Oscillospirales; f__Oscillospiraceae_88309	0.721271	0	0	0	1060	0	0	0	0	0	0	0	0	0	0	0	0	0	0	0	0	0	0	0	0	0	0	0	0
053a8ba58674d38f59523afd553334eb	d__Bacteria; p__Actinobacteriota; c__Actinomycetia; o__Mycobacteriales; f__Mycobacteriaceae; g__Corynebacterium	0.999993	0	0	0	0	0	0	0	0	0	0	0	0	0	0	0	0	0	0	429	0	0	0	0	0	0	0	0	0
053b7881b9a36195a376adb914bc2e72	d__Bacteria; p__Firmicutes_D; c__Bacilli; o__Erysipelotrichales; f__Erysipelotrichaceae	0.943845	0	0	102	0	0	0	0	0	0	0	0	0	0	0	0	0	0	0	62	0	0	0	1257	0	0	0	0	0
054017490811780d1dee9c35189041d5	d__Bacteria; p__Proteobacteria; c__Gammaproteobacteria; o__Pseudomonadales_660879; f__Moraxellaceae; g__Acinetobacter; s__Acinetobacter sp001647675	0.889926	0	0	0	0	0	0	0	186	0	0	0	0	0	0	0	0	0	0	0	0	0	0	0	0	0	0	0	0
0541a5805ec3b45396bf56af01fe6d81	d__Bacteria; p__Patescibacteria; c__Saccharimonadia; o__Saccharimonadales; f__UBA4665; g__GCA-2746885; s__	0.967088	0	0	0	0	313	0	0	0	0	0	0	0	0	0	0	0	0	0	0	0	0	0	0	0	0	0	0	0
05422ae5ba5c59361c8f60cd77eff0b0	d__Bacteria; p__Bacteroidota; c__Bacteroidia; o__Bacteroidales	0.872131	0	0	0	0	0	36	0	309	0	0	0	0	0	0	0	0	0	0	0	0	0	0	0	0	0	48	0	0
0544e0fbaa197b9ba67b50452838997e	d__Bacteria; p__Campylobacterota; c__Campylobacteria; o__Campylobacterales; f__Campylobacteraceae; g__Campylobacter_B; s__Campylobacter_B portucalensis	0.977177	0	0	0	0	0	0	0	0	0	0	0	0	0	0	0	0	0	0	0	0	395	0	0	0	0	0	0	0
0549ac559b88107f58d1b4fa53e3c340	d__Bacteria; p__Firmicutes_D; c__Bacilli; o__Bacillales_A; f__Planococcaceae; g__Planococcus	0.792169	0	0	0	0	0	0	0	0	0	0	0	0	998	0	0	0	0	0	0	0	0	0	0	0	0	0	0	0
0549bc8483847b7ba720efc43cb4d118	d__Bacteria; p__Firmicutes_D; c__Bacilli; o__Bacillales_D_310495; f__Amphibacillaceae; g__Oceanobacillus	0.710874	0	0	0	0	0	0	0	0	0	0	0	0	0	0	0	0	0	0	0	0	0	0	0	22	0	0	0	0
054b4df5c20e95424c83d7dceefe1e85	d__Bacteria; p__Verrucomicrobiota; c__Verrucomicrobiae; o__Pedosphaerales; f__UBA1412; g__UBA1412; s__UBA1412 sp002308515	0.999998	0	34	0	0	0	0	0	0	0	0	0	0	0	0	0	0	0	0	0	0	0	0	0	0	0	0	0	0
054ce2c9e9f3a3ddfa44f27f9cf1e733	d__Bacteria; p__Firmicutes_D; c__Bacilli; o__Erysipelotrichales; f__Erysipelotrichaceae; g__RQZE01; s__RQZE01 sp003858585	0.996168	0	0	0	0	0	0	0	0	0	57	0	0	0	0	0	0	0	0	0	0	0	0	0	0	0	0	0	0
054ea4109959e41e2a22de2b9a170f3d	d__Bacteria; p__Firmicutes_D; c__Bacilli; o__Lactobacillales; f__Lactobacillaceae; g__Limosilactobacillus	0.996775	0	0	0	0	0	0	0	53	0	0	0	0	0	0	0	0	0	0	0	0	0	0	0	0	0	0	0	0
054f59b32c4b8d4a0e5da1412494b1b3	d__Bacteria	0.999762	0	0	0	0	0	0	164	0	0	0	0	0	0	0	0	0	0	0	0	0	0	0	0	0	0	0	0	0
05516e0ee581a2758208cc09270683e3	d__Bacteria; p__Actinobacteriota; c__Actinomycetia; o__Actinomycetales; f__Actinomycetaceae	0.987757	17	0	0	0	0	0	0	0	0	0	0	0	3230	1724	0	0	0	4	0	0	5	0	0	0	0	0	0	0
055254493c0ccf3b217349ab4cb99504	d__Bacteria; p__Firmicutes_D; c__Bacilli; o__Lactobacillales; f__Streptococcaceae; g__Streptococcus; s__Streptococcus mitis_AR_351037	0.997302	0	0	0	0	0	0	0	75	0	0	0	0	0	0	0	0	0	0	0	0	0	0	0	0	0	0	0	0
055459e82facc3b769d68622725a7fac	d__Bacteria; p__Proteobacteria; c__Gammaproteobacteria; o__Pseudomonadales_650611; f__Pseudomonadaceae; g__Pseudomonas_E_647464	0.968296	0	0	0	0	0	0	0	0	0	0	0	0	0	0	0	0	0	0	0	0	0	0	0	53	0	0	0	0
05546d3731ef91bd5124f7882ffd086b	d__Bacteria; p__Proteobacteria; c__Gammaproteobacteria; o__Burkholderiales_597432; f__Rhodocyclaceae	0.797136	0	0	0	0	0	0	0	0	0	0	0	0	0	0	0	294	0	0	0	0	0	0	0	176	0	0	0	0
0554db13ecc8c37a0c17e32817b54475	d__Bacteria; p__Bacteroidota; c__Bacteroidia; o__Chitinophagales; f__Saprospiraceae	0.837855	0	0	0	0	0	0	0	0	0	0	0	0	0	0	0	0	0	0	0	0	0	0	0	134	0	0	0	0
055abc064a34c9c34e98b68fca3ca491	d__Bacteria; p__Bacteroidota; c__Bacteroidia; o__Flavobacteriales_877923; f__Flavobacteriaceae; g__Flavobacterium	0.996921	0	0	0	0	0	0	0	0	0	0	0	0	0	0	0	0	0	0	0	0	0	0	0	48	0	0	0	0
056109fdcd948769c57402914b0b6058	d__Bacteria; p__Firmicutes_A; c__Clostridia_258483; o__Tissierellales; f__Peptoniphilaceae; g__Peptoniphilus_B_226367	0.99886	0	0	0	0	0	0	0	0	0	0	0	0	0	0	0	0	0	0	0	0	281	0	0	0	0	0	0	0
05625513427606f4d6533f85c6ec404d	d__Bacteria; p__Bacteroidota; c__Bacteroidia; o__Bacteroidales; f__Marinilabiliaceae; g__JC017; s__JC017 sp004296775	1	0	0	0	0	0	0	0	0	0	0	0	0	0	0	0	0	0	0	0	0	0	0	0	0	1781	0	75	0
05680508ca212d481f64c809fa9d5266	d__Bacteria; p__Firmicutes_D; c__Bacilli; o__Paenibacillales; f__Paenibacillaceae_367444; g__Paenibacillus_J_366882	0.995874	0	3145	0	2	0	0	0	0	0	3	4	0	0	0	0	0	0	0	0	0	0	0	0	0	0	0	0	0
056a5f5e0614af7df330951b6cdc10d8	d__Bacteria; p__Firmicutes_A; c__Clostridia_258483; o__Christensenellales; f__CAG-74; g__Limiplasma; s__	0.886487	0	0	0	0	0	0	0	0	0	0	0	0	0	0	0	0	0	0	282	0	0	0	0	0	0	0	0	0
056b58e28e8d5f4a24f6311b31925b42	d__Bacteria; p__Firmicutes_A; c__Clostridia_258483; o__Peptostreptococcales; f__Anaerovoracaceae; g__Bacilliculturomica; s__	0.994274	0	0	0	0	0	0	0	0	0	0	0	0	0	0	0	0	0	0	0	259	0	0	0	0	0	0	0	0
056c2e09d992a998c47690b43c2f93de	d__Bacteria; p__Actinobacteriota; c__Actinomycetia; o__Mycobacteriales; f__Pseudonocardiaceae	0.99863	0	0	0	0	0	0	0	0	0	0	0	0	0	0	0	0	0	0	0	0	0	0	0	0	0	0	0	288
056d0aa858e9f68a3210ba378e7b3fff	d__Bacteria; p__Proteobacteria; c__Gammaproteobacteria; o__Pseudomonadales_650611; f__Pseudomonadaceae	0.99999	0	0	0	0	0	0	0	0	0	0	0	0	0	0	0	0	0	0	0	0	0	0	40	0	0	0	0	0
0571636ca56bdf65a3355a8d21196d67	d__Bacteria; p__Firmicutes_C; c__Negativicutes; o__Selenomonadales; f__Selenomonadaceae_42771; g__Selenomonas_A	0.723404	0	0	0	0	0	0	0	0	0	0	0	0	0	0	0	0	0	0	0	0	0	0	0	24	0	0	0	0
0571722c4e459fb25c76476750e4fe9c	d__Bacteria; p__Proteobacteria; c__Gammaproteobacteria; o__Pseudomonadales_660879; f__Moraxellaceae; g__Acinetobacter; s__Acinetobacter sp001647675	0.943955	0	0	0	0	0	0	0	0	0	0	0	0	0	0	0	0	0	0	0	0	0	0	0	0	0	38	0	0
0575e932e6d4d9f0e31296c02a32ef87	d__Bacteria; p__Bacteroidota; c__Bacteroidia; o__Sphingobacteriales; f__Sphingobacteriaceae	0.999998	0	0	0	0	0	0	0	0	0	0	0	0	0	0	0	0	0	0	0	0	0	0	219	0	0	0	0	0
05798e874dbaa80ea04f6c29584249d6	d__Bacteria; p__Proteobacteria; c__Gammaproteobacteria; o__Pseudomonadales_650611; f__Pseudomonadaceae; g__Pseudomonas_E_648040	0.715758	0	0	0	231	0	0	0	0	0	0	0	0	0	0	0	0	0	0	0	0	0	0	0	0	0	0	0	0
057c99a7c6b5c2b20b673a5bbb9235e2	d__Bacteria; p__Actinobacteriota; c__Actinomycetia; o__Actinomycetales; f__Cellulomonadaceae; g__Actinotalea	0.877496	0	0	0	0	0	0	0	0	0	0	0	0	0	0	0	0	0	0	0	0	0	0	0	0	0	34	0	0
057e3058b5416022cb5670addfe7d1c9	d__Bacteria; p__Proteobacteria; c__Gammaproteobacteria; o__Pseudomonadales_660879; f__Moraxellaceae; g__Acinetobacter; s__Acinetobacter sp001647675	0.996266	0	0	0	0	0	0	0	0	0	0	0	0	0	0	0	0	0	0	0	0	0	0	0	0	0	50	0	0
05801dfddbb1bb231535ce752d3a418d	d__Bacteria; p__Proteobacteria; c__Gammaproteobacteria; o__Burkholderiales_592522; f__Burkholderiaceae_A_592522	0.999983	0	1	106	34	0	0	0	0	0	0	0	0	0	0	0	0	0	0	90	202	0	0	1073	3811	0	284	0	0
05819b3600d545350f82f71e5f478efe	d__Bacteria; p__Bacteroidota; c__Bacteroidia; o__Bacteroidales; f__Bacteroidaceae; g__Prevotella; s__Prevotella scopos	0.987979	20	0	0	0	0	0	0	0	0	0	0	0	0	0	0	0	0	0	0	0	0	0	0	0	0	0	0	0
05891a66f43fbce34b107ce9e3a304cf	d__Bacteria; p__Firmicutes_A; c__Clostridia_258483; o__Oscillospirales; f__Oscillospiraceae_88309; g__Flavonifractor; s__Flavonifractor plautii	0.886754	0	0	0	0	0	15	0	0	0	0	0	0	0	0	0	277	0	0	0	0	0	0	0	0	0	0	0	0
0589cefc4471491b7ec0bb9112327972	d__Bacteria; p__Proteobacteria; c__Alphaproteobacteria; o__Rhizobiales_A_501396; f__Rhizobiaceae_A_499470	0.88431	0	0	0	103	0	0	0	0	0	0	0	0	0	0	0	0	0	0	0	0	0	0	0	0	0	0	0	0
0589e8a7778f2fa0b7c61443d8238535	d__Bacteria; p__Bacteroidota; c__Bacteroidia; o__Chitinophagales; f__Chitinophagaceae_966727	0.998214	0	0	0	0	0	0	0	0	0	0	0	0	0	0	0	0	0	0	0	0	0	0	0	0	0	0	494	0
058b278754c006884bc821bc66e51af4	d__Bacteria; p__Firmicutes_D; c__Bacilli; o__Staphylococcales; f__Salinicoccaceae; g__Salinicoccus	0.813562	0	0	0	0	0	0	262	0	0	0	0	0	0	0	0	0	0	0	0	0	0	0	0	0	0	0	0	0
059249110d9ca7c56294642df2f3afdf	d__Bacteria; p__Proteobacteria; c__Gammaproteobacteria; o__Burkholderiales_592524; f__Burkholderiaceae_A_574758; g__Massilia	0.999283	0	0	0	62	0	0	0	0	0	0	0	0	0	0	0	0	0	0	0	0	0	0	0	0	0	0	0	0
05987b53608dda76bda9605ee2ac891a	d__Archaea; p__Methanobacteriota_A_1229; c__Methanobacteria; o__Methanobacteriales; f__Methanobacteriaceae; g__Methanobrevibacter_A	0.999999	0	0	0	0	0	0	0	0	0	0	0	0	0	0	0	0	0	0	0	0	0	0	0	0	0	0	0	307
0598d18ef8c37de7d777cc58f8c49ad4	d__Bacteria; p__Firmicutes_A; c__Clostridia_258483; o__Oscillospirales; f__CAG-272	0.956873	0	0	47	0	0	0	0	0	0	0	0	0	0	0	0	0	0	0	0	0	0	0	0	0	0	0	0	0
05a1bd0d0a0731562ea6ccf03f8c5adb	d__Bacteria; p__Actinobacteriota	0.999884	0	0	0	0	0	0	94	0	0	0	0	0	0	0	0	0	0	0	0	0	0	0	0	0	0	0	0	0
05aabe37b5721e036d6744b3ac95f0f5	d__Bacteria; p__Bacteroidota; c__Bacteroidia; o__Cytophagales; f__Hymenobacteraceae; g__Pontibacter_909912; s__Pontibacter arcticus	0.730609	0	0	0	0	0	0	0	0	0	0	0	0	0	0	0	0	0	0	0	0	0	0	0	79	0	0	0	0
05ab7c61c9cf6f486f254aea860d3dac	d__Bacteria; p__Firmicutes_D; c__Bacilli; o__Staphylococcales; f__Salinicoccaceae; g__Salinicoccus	0.828038	0	0	0	0	0	0	0	0	0	0	0	0	0	0	0	0	0	0	0	0	0	0	0	0	0	0	41	0
05ac258ef79c6021c84d5eca93ecb977	d__Bacteria; p__Firmicutes_A; c__Clostridia_258483; o__Peptostreptococcales; f__Anaerovoracaceae; g__Bacilliculturomica; s__	0.977887	0	0	0	0	0	0	0	0	0	0	0	0	0	0	0	0	0	0	0	6	0	0	0	167	0	0	0	0
05afb61b9dff136057f1a3a97e402906	d__Bacteria; p__Patescibacteria	0.727293	0	0	0	0	0	0	0	0	0	0	0	0	0	0	0	0	0	0	0	0	0	0	32	0	0	0	0	0
05b24d689f194d1be5e41549b298f978	d__Bacteria; p__Actinobacteriota; c__Actinomycetia; o__Actinomycetales; f__Dermabacteraceae; g__Brachybacterium	0.999391	0	0	0	0	0	0	0	0	0	0	0	0	0	0	0	0	115	0	0	0	0	0	0	0	0	0	0	0
05b42f4c063621fdc1d2bc08a9b63ba8	d__Bacteria; p__Firmicutes_A; c__Clostridia_258483; o__Lachnospirales; f__Lachnospiraceae	0.999562	0	0	0	0	0	0	0	0	0	0	0	0	0	0	0	0	0	0	0	0	0	0	0	28	0	0	0	0
05b7100ef2723dee472fb2288c98cc09	d__Bacteria; p__Proteobacteria; c__Gammaproteobacteria; o__Pseudomonadales_660879; f__Moraxellaceae; g__Acinetobacter; s__Acinetobacter sp001647675	0.92155	0	0	0	0	0	0	0	0	0	0	0	0	0	0	0	0	0	0	0	0	0	0	0	0	112	0	0	0
05bad9d02b155e37b557a24cbf2e87fd	d__Bacteria; p__Bacteroidota; c__Bacteroidia	0.982888	0	0	0	0	85	0	0	0	0	0	0	0	0	0	0	0	0	0	0	0	0	0	0	0	0	0	0	0
05baf7ae23d98c6a36e24e05fd146d8f	d__Bacteria; p__Actinobacteriota; c__Actinomycetia; o__Mycobacteriales; f__Mycobacteriaceae; g__Corynebacterium	0.999961	0	0	0	0	0	0	0	0	0	143	0	0	0	0	0	0	0	0	0	0	0	0	0	0	0	0	0	0
05bbc7e8929ddc48ef115dd228b59a0a	d__Bacteria; p__Firmicutes_D; c__Bacilli; o__Bacillales_A; f__Planococcaceae; g__Planococcus	0.866673	149	35	108	548	43	72	18791	336	611	23	0	24	18810	29	25	717	21864	0	111	41	3660	0	1113	253	6772	75	291	0
05bdf7dfa17a2f43e3b2cd269e89f147	d__Bacteria; p__Cyanobacteria; c__Cyanobacteriia; o__Cyanobacteriales	0.701708	0	0	0	0	0	0	0	0	0	0	0	0	0	0	0	0	0	0	0	0	0	0	0	93	0	0	0	0
05be8eebb6c637b88f26828119559628	d__Bacteria; p__Actinobacteriota; c__Actinomycetia; o__Actinomycetales; f__Actinomycetaceae	0.984193	0	990	0	451	0	0	0	0	0	0	0	0	0	0	0	0	0	0	0	0	0	0	0	0	0	0	0	0
05c04230d9e1e246e68be3ead8430601	d__Bacteria; p__Bacteroidota; c__Bacteroidia; o__Bacteroidales; f__UBA932; g__Cryptobacteroides; s__Cryptobacteroides pullicola	0.794188	0	0	0	0	0	0	0	0	0	0	0	57	0	0	0	0	0	0	0	0	0	0	0	0	0	0	0	0
05c7334924fdc03284b6ea6a8d2322f4	d__Bacteria; p__Firmicutes_D; c__Bacilli; o__Staphylococcales; f__Salinicoccaceae; g__Salinicoccus	0.791207	0	0	0	48	0	0	0	0	0	0	0	0	0	0	0	0	0	0	0	0	0	0	0	0	0	0	0	0
05cada0ec2c07021c26bc236c0f44cf3	d__Bacteria; p__Bacteroidota; c__Bacteroidia; o__Cytophagales; f__Hymenobacteraceae; g__Adhaeribacter; s__Adhaeribacter terreus	0.909928	0	0	0	87	0	0	0	0	0	0	0	0	0	0	0	0	0	0	0	0	0	0	0	0	0	0	0	0
05cbefa0016b5456bc10b50260b41c8f	d__Bacteria; p__Proteobacteria; c__Gammaproteobacteria; o__Pseudomonadales_660879; f__Moraxellaceae; g__Acinetobacter; s__Acinetobacter sp001647675	0.995497	0	0	0	0	0	0	0	0	0	0	0	0	0	0	0	0	0	0	0	0	0	29	0	0	0	0	0	0
05cd0970e056bba5aef9d66e0a709fdf	d__Bacteria; p__Firmicutes_A; c__Clostridia_258483; o__Oscillospirales; f__Oscillospiraceae_88309	0.976508	0	0	0	0	0	0	0	0	0	0	0	0	0	0	0	0	0	0	0	12	0	0	0	311	0	0	0	0
05cd250b776274d5471a4c6c5666a2e6	d__Bacteria; p__Proteobacteria; c__Gammaproteobacteria; o__Pseudomonadales_650611; f__Pseudomonadaceae; g__Pseudomonas_E_647464	0.994317	0	0	0	0	0	0	0	23	0	654	0	0	0	6	0	0	0	3	0	0	0	0	0	0	0	40	0	0
05d6f807b244e5ed1558675965fb5cfd	d__Bacteria; p__Proteobacteria; c__Alphaproteobacteria; o__Rhizobiales_A_501059; f__Rhizobiaceae_A_501059; g__Ensifer; s__Ensifer adhaerens	0.978376	0	0	0	0	0	0	0	0	0	0	0	0	0	620	0	0	0	0	0	0	0	0	0	0	0	0	0	0
05d734016d7e10a0334238479087ddf6	d__Bacteria; p__Proteobacteria; c__Gammaproteobacteria; o__Enterobacterales_A_737866; f__Succinivibrionaceae; g__WG-1; s__	0.993219	0	0	0	0	0	0	0	0	0	0	0	0	0	0	0	0	0	0	0	0	0	0	0	153	0	0	0	0
05e1314260b1ac9c60ba66bd5fbd8826	d__Bacteria; p__Bacteroidota; c__Bacteroidia; o__Bacteroidales; f__Paludibacteraceae; g__RF16; s__RF16 sp900320865	0.748626	0	0	0	0	0	0	0	0	0	0	0	0	0	0	0	0	0	0	0	0	1147	0	0	0	0	0	0	0
05e1fb4d8274bdd5c7bc578d744205e4	d__Bacteria; p__Firmicutes_A; c__Clostridia_258483; o__Oscillospirales; f__Oscillospiraceae_88309	0.981152	0	0	0	119	0	0	0	0	0	0	0	0	0	0	0	0	0	0	0	0	0	0	0	0	0	0	0	0
05e2853ebafb85f4499ccfe6f17c4cc6	d__Bacteria; p__Actinobacteriota	0.999882	0	0	0	0	0	0	302	0	0	0	0	0	0	0	0	0	0	0	0	0	0	0	0	0	0	0	0	0
05e337d1b4b3a11af9ca2d8dd8e77596	d__Bacteria; p__Firmicutes_D; c__Bacilli; o__Bacillales_D_310495; f__Amphibacillaceae	0.763996	0	0	0	0	0	53	0	462	0	0	0	0	0	0	0	0	0	0	0	0	0	0	0	0	0	0	0	0
05e61a330c34583aede135e0ba4e4dc9	d__Bacteria; p__Firmicutes_A; c__Clostridia_258483; o__Clostridiales; f__Clostridiaceae_222000; g__Youngiibacter; s__Youngiibacter multivorans	0.909273	0	0	0	0	0	0	0	0	0	0	0	0	0	0	0	0	91	0	0	0	0	0	0	0	0	0	0	0
05eb4ff6f2a7bd54eec11259de64897d	d__Bacteria; p__Actinobacteriota; c__Actinomycetia; o__Actinomycetales; f__Micrococcaceae; g__Micrococcus; s__Micrococcus antarcticus	0.84886	0	0	0	0	0	0	0	0	0	0	0	0	0	0	0	0	0	0	0	0	0	0	0	0	0	0	126	0
05eba1ffa51a535be3284bcd5ad47294	d__Bacteria; p__Actinobacteriota; c__Actinomycetia; o__Actinomycetales; f__Brevibacteriaceae; g__Brevibacterium; s__Brevibacterium yomogidense	0.783301	0	0	0	0	0	0	0	0	0	0	0	0	0	0	0	0	0	0	0	0	0	0	0	438	0	0	0	0
05ec5fca0cd9fa4e348514f8761a3e57	d__Bacteria; p__Proteobacteria; c__Gammaproteobacteria; o__Pseudomonadales_650611; f__Pseudomonadaceae; g__Pseudomonas_E_648040	0.782683	0	0	0	0	0	0	0	0	0	259	0	0	0	0	0	0	0	0	0	0	0	0	0	0	0	0	0	0
05ef2f554eb683988b9378880c8cab22	d__Bacteria; p__Proteobacteria; c__Gammaproteobacteria; o__Pseudomonadales_660879; f__Moraxellaceae; g__Moraxella_C_651924; s__Moraxella_C_651924 caviae	0.877086	0	0	0	0	0	0	0	0	0	0	0	0	0	0	0	0	0	692	0	0	0	0	0	0	0	0	0	0
05f056f8ae6581879ef8e7f005ffa812	d__Bacteria; p__Firmicutes_A; c__Clostridia_258483; o__Lachnospirales; f__Lachnospiraceae; g__Anaerobutyricum; s__Anaerobutyricum faecale	0.770383	0	0	0	0	0	0	0	0	0	0	0	0	0	0	0	0	0	0	0	19	0	0	0	466	0	0	0	0
05f18657350da9197879815ed996687a	d__Bacteria; p__Proteobacteria; c__Gammaproteobacteria; o__Burkholderiales_597432; f__Rhodocyclaceae; g__Thauera_A_597130	0.975071	0	264	0	53	0	0	0	0	0	0	0	0	0	0	0	0	0	0	0	0	0	0	0	0	0	0	0	0
05f396eb2a97db9c82e5f9d3fa049d34	d__Bacteria; p__Proteobacteria; c__Gammaproteobacteria; o__Burkholderiales_595422; f__Burkholderiaceae_A_595422	0.999999	0	0	0	0	432	0	0	0	0	0	0	0	0	0	16876	0	0	0	3188	0	0	0	76	0	0	0	0	0
05fafcc76412edec77c53f7dce960fc5	d__Bacteria; p__Actinobacteriota; c__Actinomycetia; o__Propionibacteriales; f__Propionibacteriaceae	0.999999	0	0	0	0	0	0	1898	0	207	0	0	0	7	0	0	0	0	0	0	0	621	0	0	0	0	0	0	0
060058b1b457fbff2ec958c204450d8d	d__Bacteria; p__Actinobacteriota; c__Actinomycetia; o__Actinomycetales; f__Micrococcaceae	0.99986	49	0	26	0	0	0	0	0	37	0	0	0	0	0	0	0	0	0	2324	0	47	0	44	0	2055	0	129	81
0601fc81f638fa0efafe700f370059ae	d__Bacteria; p__Actinobacteriota; c__Actinomycetia; o__Propionibacteriales; f__Nocardioidaceae; g__Aeromicrobium	0.996007	0	0	0	0	0	0	0	0	0	0	0	0	0	0	0	0	0	0	0	0	0	0	0	125	0	74	0	0
06028998fb1766644da33b47d72c73f3	d__Bacteria; p__Firmicutes_A; c__Clostridia_258483; o__Clostridiales; f__Clostridiaceae_222000; g__Youngiibacter; s__Youngiibacter multivorans	0.986072	0	0	0	0	0	29	12	460	0	11	12	11	0	805	0	0	0	0	0	0	0	0	0	0	6134	1706	267	119
060700e573454e8c83686826ccb32bff	d__Bacteria; p__Firmicutes_D; c__Bacilli; o__Staphylococcales	0.999389	0	0	0	0	0	0	0	0	0	0	0	0	168	0	0	0	0	0	0	0	0	0	0	0	0	0	0	0
060b6a2d4eb621b47c39169ea004179d	d__Bacteria; p__Firmicutes_A; c__Clostridia_258483; o__Peptostreptococcales; f__Anaerovoracaceae; g__Bacilliculturomica; s__	0.986917	0	0	0	0	0	0	0	0	0	0	14255	0	0	0	0	0	0	0	0	0	0	0	0	0	0	0	0	0
060d601334f39968501cadc259d86f31	d__Bacteria; p__Firmicutes_A; c__Clostridia_258483; o__TANB77; f__CAG-508; g__Merdicola; s__	0.999998	0	0	0	0	0	0	0	0	0	0	0	0	0	0	0	0	0	0	0	0	0	0	0	0	0	40	0	0
060fbbfcbe5ff07e08eb536b9ed9a742	d__Bacteria; p__Firmicutes_D; c__Bacilli; o__Lactobacillales	0.742585	0	0	0	0	0	0	0	0	0	0	0	0	0	0	0	0	0	0	0	0	0	0	0	0	286	0	0	0
060fd1c0b11a904f730bf1e751421067	d__Bacteria; p__Bacteroidota; c__Bacteroidia; o__Bacteroidales; f__UBA932; g__Cryptobacteroides; s__Cryptobacteroides pullicola	0.77668	0	0	0	0	0	0	0	0	0	0	0	0	0	0	0	42	0	0	0	0	0	0	0	0	0	0	0	0
06119ecfddc35c8f14f74af29fe6a604	d__Bacteria; p__Proteobacteria; c__Gammaproteobacteria; o__Steroidobacterales; f__Steroidobacteraceae; g__ZC4RG30; s__ZC4RG30 sp003242275	0.999937	0	0	0	0	0	0	0	0	0	0	0	0	0	0	0	0	0	0	0	9	0	0	0	67	0	0	0	0
0611c9cf4735a99832f734433e6aec61	d__Bacteria; p__Proteobacteria; c__Alphaproteobacteria; o__Rhizobiales_A_504705; f__Beijerinckiaceae; g__Methylobacterium	0.999848	0	485	0	0	0	0	0	0	0	0	0	0	0	0	0	0	0	0	0	0	0	0	0	0	0	0	0	0
0611d8a9579200098027f24062b06938	d__Bacteria; p__Proteobacteria; c__Alphaproteobacteria; o__Sphingomonadales; f__Sphingomonadaceae; g__Sphingomonas_L_486704	0.996665	0	0	0	0	0	0	0	0	0	0	0	0	0	0	0	0	0	0	0	0	0	0	0	0	0	72	0	0
0613bde02a9613b44da902008c6972b5	d__Bacteria; p__Proteobacteria; c__Gammaproteobacteria; o__Pseudomonadales_660879; f__Moraxellaceae; g__Acinetobacter; s__Acinetobacter beijerinckii	0.715305	0	0	0	0	0	0	0	0	0	0	33	0	0	0	0	0	0	0	0	0	0	0	0	0	0	0	0	0
06162f252f3d8f995a38adf84d5bfcbb	d__Bacteria; p__Bacteroidota; c__Bacteroidia; o__Bacteroidales; f__Porphyromonadaceae; g__Porphyromonas_A_859426; s__Porphyromonas_A_859426 somerae	0.773679	0	0	0	0	0	0	0	0	529	0	0	0	0	0	0	0	0	0	0	0	0	0	0	0	0	0	0	0
061b7309ab3687cfcdd48dc34440c154	d__Bacteria; p__Firmicutes_D; c__Bacilli	0.999706	0	0	0	32	0	0	0	0	0	0	0	0	0	0	0	0	0	0	0	0	0	0	0	0	0	0	0	0
061e9ddf00c12dd28b2146760c333701	d__Bacteria; p__Proteobacteria; c__Alphaproteobacteria; o__Rhizobiales_A_504705; f__Beijerinckiaceae; g__Methylobacterium; s__Methylobacterium sp001424705	0.828825	0	0	0	725	0	0	0	0	0	0	0	0	0	0	0	0	0	0	0	0	0	0	0	0	0	0	0	0
06224a80b8ec655082caaf83fab74093	d__Bacteria; p__Firmicutes_D; c__Bacilli; o__Staphylococcales; f__Staphylococcaceae	0.907092	0	0	0	0	0	0	0	0	0	0	0	0	0	0	0	0	0	542	0	0	0	0	0	0	0	0	0	0
06233c6bca9b017696828238a018a60a	d__Bacteria; p__Proteobacteria; c__Alphaproteobacteria; o__Rhizobiales_A_504705; f__Beijerinckiaceae; g__Microvirga	0.958972	0	0	0	0	0	0	0	0	0	0	0	0	0	0	0	0	0	0	0	0	0	0	0	0	1746	40	62	0
062520dac8eb2384c8c602feadae8ccb	d__Bacteria; p__Actinobacteriota; c__Actinomycetia; o__Mycobacteriales; f__Mycobacteriaceae; g__Corynebacterium	0.999952	0	0	0	0	0	0	831	0	0	0	0	0	0	0	0	0	0	0	0	0	0	0	0	0	0	0	0	0
062b0005ca3ffefb69419b8e76dd4431	d__Bacteria; p__Actinobacteriota; c__Actinomycetia; o__Mycobacteriales; f__Mycobacteriaceae; g__Corynebacterium	0.999758	0	0	0	0	0	0	0	0	0	0	0	131	0	0	0	0	0	0	0	0	0	0	0	0	0	0	0	0
062e39bc5d9eb0704e3d169c5000c273	d__Bacteria; p__Proteobacteria; c__Gammaproteobacteria; o__Thiohalomonadales; f__Thiohalomonadaceae_597800; g__; s__	0.766688	0	0	0	0	0	69	0	857	0	0	0	0	0	0	0	0	0	0	0	0	0	0	0	0	0	0	0	0
0630aec5f50b9682df35eb1033684477	d__Bacteria; p__Bacteroidota; c__Bacteroidia	0.975632	0	0	0	0	0	0	0	0	0	0	0	0	0	0	0	0	0	0	0	0	0	0	0	0	0	0	0	152
0633381406b70f2bc7e3b7d06e1dc30f	d__Bacteria; p__Firmicutes_D; c__Bacilli	0.999863	0	0	0	0	0	0	0	0	0	0	0	0	0	0	0	0	0	0	0	0	0	538	0	0	0	0	0	0
0635b85e9b56c3e3c4aed3c13a2f0d5b	d__Bacteria; p__Firmicutes_A; c__Clostridia_258483; o__Oscillospirales; f__Ethanoligenenaceae; g__Ethanoligenens; s__Ethanoligenens harbinense	0.999584	0	0	0	0	0	0	0	0	0	0	0	0	0	0	0	0	0	0	43	0	0	0	0	0	0	0	0	0
063b20dd70005e5f379908f6ec8a4397	d__Bacteria; p__Chloroflexota	0.726482	7	0	0	0	23	0	15103	0	0	8	0	0	4	0	12	0	8	0	9	0	0	0	0	0	13	0	0	0
063d7d4060beb63c7a1f2ae328fcd65e	d__Bacteria; p__Firmicutes_A; c__Clostridia_258483; o__Oscillospirales; f__Ruminococcaceae; g__Anaerofilum_73741; s__Anaerofilum faecale	0.907023	0	67	0	0	0	0	0	0	0	0	0	0	0	0	0	0	0	0	0	0	0	0	0	0	0	0	0	0
063ec4b3b7bb1ef01bd03f45ee81d1da	d__Bacteria; p__Bacteroidota; c__Bacteroidia; o__Bacteroidales; f__Bacteroidaceae; g__Paraprevotella; s__Paraprevotella sp003477995	0.822632	0	0	0	0	0	0	0	0	0	0	0	0	0	0	0	0	0	0	0	0	0	0	0	0	0	143	0	0
0643ec9ca4cab39244e9820d723d2577	d__Bacteria; p__Bacteroidota; c__Bacteroidia; o__Bacteroidales; f__UBA932; g__Cryptobacteroides; s__Cryptobacteroides pullicola	0.992816	0	0	0	0	0	0	0	0	0	0	0	0	0	0	0	0	0	0	0	13	0	0	0	205	0	0	0	0
0646c5262fd82a255ae71fc2e9d830dd	d__Bacteria; p__Proteobacteria; c__Alphaproteobacteria; o__Rhizobiales_A_501059; f__Rhizobiaceae_A_501059; g__Ensifer; s__Ensifer adhaerens	0.991154	0	0	0	0	0	0	0	0	0	0	0	0	0	239	0	0	0	0	0	0	0	0	0	0	0	0	0	0
06470c0f89c0787ce09a2e4d4304ab12	d__Bacteria; p__Firmicutes_D; c__Bacilli; o__Paenibacillales	0.878529	0	0	0	4	0	0	0	0	0	0	0	0	0	0	0	0	0	0	0	10	0	0	0	268	0	0	0	0
064a5c7beb5415e2d782e7bd3ef66251	d__Bacteria; p__Proteobacteria; c__Alphaproteobacteria; o__Rhodobacterales; f__Rhodobacteraceae; g__Paracoccus	0.978779	0	0	0	0	0	0	0	0	0	292	0	0	0	0	0	0	0	0	0	0	0	0	0	0	0	0	0	0
064eacee3efaf42223fda6961c9230f7	d__Bacteria; p__Campylobacterota; c__Campylobacteria; o__Campylobacterales; f__Campylobacteraceae; g__Campylobacter_B; s__Campylobacter_B portucalensis	0.972421	0	0	0	0	0	0	0	0	0	69	0	0	0	0	0	0	0	0	0	0	0	0	0	0	0	0	0	0
065408a028377f874048b429567e2ac9	d__Bacteria; p__Firmicutes_A; c__Clostridia_258483; o__Clostridiales; f__Clostridiaceae_222000	0.999523	0	0	0	0	0	0	0	103	0	0	0	0	0	0	0	0	0	0	0	0	0	0	0	0	0	0	0	0
06561da653d01f7b88e5a0e9cc6c54a4	d__Bacteria; p__Firmicutes_D; c__Bacilli; o__Bacillales_A; f__Planococcaceae; g__Planococcus	0.794848	0	0	0	0	0	0	0	0	0	0	0	0	0	0	0	0	0	0	0	0	0	0	0	0	114	0	0	0
065aa506bbe3b17c84a4378d612e2d76	d__Bacteria; p__Firmicutes_D; c__Bacilli; o__Bacillales_D_310495; f__Amphibacillaceae; g__Cerasibacillus; s__	0.983786	0	0	0	13	0	0	0	0	0	0	0	0	0	0	0	0	0	0	0	26	0	0	0	314	0	0	0	0
065e3872f4a3b92414c4b2e098e1cbc7	d__Bacteria; p__Bacteroidota; c__Bacteroidia; o__Flavobacteriales_877923; f__Weeksellaceae; g__Chryseobacterium_796614	0.853333	0	0	0	0	0	0	0	0	0	0	0	0	0	0	0	0	0	0	85	0	0	0	0	0	0	0	0	0
065ee65f7120e3fd4dade2d5bc70f84f	d__Bacteria; p__Proteobacteria; c__Gammaproteobacteria; o__Burkholderiales_592522; f__Burkholderiaceae_A_592522	0.999872	0	0	0	0	0	0	0	0	0	0	0	0	0	0	0	0	0	0	0	0	0	195	0	0	0	0	0	0
06619753d54c254a6cd319de5c0b1061	d__Bacteria; p__Proteobacteria; c__Gammaproteobacteria; o__Pseudomonadales_660879; f__Moraxellaceae; g__Acinetobacter; s__Acinetobacter sp001647675	0.995461	0	0	0	0	0	0	0	0	0	0	0	0	0	0	0	0	0	0	0	0	0	0	0	0	405	0	0	0
066c6c3dcc50a3a296c8bf1e90c38007	d__Bacteria; p__Proteobacteria; c__Alphaproteobacteria; o__Rhodobacterales; f__Rhodobacteraceae	0.9981	0	0	0	9	14126	2334	19	0	0	191	0	0	0	146	208	29	14	13	1228	1466	0	2048	21	0	0	39	0	134
066cde843b750a027ba2910fd0bbe884	d__Bacteria; p__Firmicutes_D; c__Bacilli; o__Staphylococcales; f__Staphylococcaceae; g__Staphylococcus	0.878556	0	0	0	0	0	0	67	0	0	0	0	0	0	0	0	0	0	0	0	0	0	0	0	0	0	0	0	0
066d83d04f8813e3c3b0dac0ddea2230	d__Bacteria; p__Proteobacteria; c__Alphaproteobacteria; o__Rhizobiales_A_504705; f__Xanthobacteraceae_503485; g__Bradyrhizobium	0.994965	0	0	0	0	0	0	0	0	0	0	0	79	0	0	0	47	0	48	0	41	0	155	0	0	0	0	0	0
066fc74d304532e24ab77e989a61e1c1	d__Bacteria; p__Bacteroidota; c__Bacteroidia; o__Bacteroidales; f__UBA932; g__Cryptobacteroides; s__Cryptobacteroides pullicola	0.898231	0	0	0	0	0	0	0	0	0	0	0	1056	0	0	0	0	0	0	0	0	0	0	0	0	0	0	0	0
067105ce256c18a3b086f712e3c8a9e3	d__Bacteria; p__Actinobacteriota; c__Actinomycetia; o__Actinomycetales; f__Microbacteriaceae	0.992715	0	0	0	0	0	0	0	0	0	0	0	0	0	0	0	0	0	0	0	0	0	0	0	0	0	0	55	0
06715c4888473c5d21d96a65b1458eeb	d__Bacteria; p__Bacteroidota; c__Bacteroidia; o__Bacteroidales	0.856399	0	0	0	0	0	0	0	0	0	0	0	0	0	0	0	0	0	0	0	0	0	0	34	0	0	0	0	0
06719a43742f1d47386cd792bbc0d549	d__Bacteria; p__Proteobacteria; c__Gammaproteobacteria; o__Xanthomonadales_616009; f__Xanthomonadaceae_616009	0.999981	0	0	0	0	0	0	0	0	0	0	0	0	0	0	0	407	0	0	0	0	0	0	0	0	0	0	0	0
0681650443c0496bc4a80435bc20cf4d	d__Bacteria; p__Actinobacteriota; c__Actinomycetia; o__Propionibacteriales; f__Nocardioidaceae; g__Nocardioides_A_392796	0.994493	0	0	0	0	0	0	0	0	0	0	0	0	0	0	0	0	0	0	0	8	0	0	0	136	0	0	0	0
06871a93b798585f43591a0978101a0d	d__Bacteria; p__Actinobacteriota; c__Actinomycetia; o__Actinomycetales; f__Dermabacteraceae; g__Brachybacterium	0.999936	0	0	0	0	0	0	0	0	0	0	0	0	0	0	0	613	0	0	0	0	0	0	0	0	0	0	0	0
068949296d009e00d17013dbcb0ec34a	d__Bacteria; p__Bacteroidota; c__Bacteroidia; o__Cytophagales	0.755587	0	0	0	0	0	0	0	0	0	0	0	0	0	0	0	0	0	0	0	0	0	0	0	0	0	20	0	0
0689dcc2a9cdb64731b2f80af2637dc9	d__Bacteria; p__Bacteroidota; c__Bacteroidia; o__Flavobacteriales_877923; f__Weeksellaceae	0.999999	0	0	0	0	0	0	0	0	0	0	83	0	0	0	0	0	0	0	0	0	0	0	0	0	0	0	0	0
06902b0b9ec44b5d07573a596f7b9c0a	d__Bacteria; p__Bacteroidota; c__Bacteroidia; o__Chitinophagales; f__Chitinophagaceae_929731; g__Flavipsychrobacter_929086; s__	0.834234	0	0	0	0	0	845	0	0	0	0	0	0	0	0	0	10	0	0	0	0	0	0	0	0	0	0	0	0
0691873fc5fa227c23c4ea4e841a2808	d__Bacteria; p__Proteobacteria; c__Alphaproteobacteria; o__Rhodobacterales; f__Rhodobacteraceae	0.998148	0	0	0	0	0	537	0	0	0	0	0	0	0	0	0	0	0	0	0	0	0	0	0	0	0	0	0	0
0695c4d080a041d9d24855aa6280ebda	d__Bacteria; p__Bacteroidota; c__Bacteroidia; o__Flavobacteriales_877923; f__Weeksellaceae; g__Cloacibacterium; s__Cloacibacterium caeni	0.704747	0	0	0	0	0	0	0	0	0	0	0	0	0	0	0	0	0	0	229	0	0	0	0	0	0	0	0	0
0695c9f6246f8c8ebaa1b4834802f70b	d__Bacteria; p__Proteobacteria; c__Alphaproteobacteria; o__Sphingomonadales; f__Sphingomonadaceae	0.999985	0	0	0	0	0	0	0	0	0	0	0	0	0	0	0	0	0	0	759	0	0	0	0	0	0	0	0	0
06973aad88e99204874dbd54d34b8892	d__Bacteria; p__Proteobacteria; c__Gammaproteobacteria; o__Pseudomonadales_660879; f__Moraxellaceae	1	0	0	0	0	0	0	0	0	0	77	0	0	0	0	0	0	0	0	0	0	0	0	0	0	0	0	0	0
069c6b06bde90b1bc5daeb0978d5f758	d__Bacteria; p__Firmicutes_A; c__Clostridia_258483; o__Lachnospirales; f__Lachnospiraceae; g__Agathobacter_164119; s__	0.956299	0	0	0	0	0	0	0	0	0	0	0	0	0	0	0	0	0	0	0	0	0	0	0	166	0	0	0	0
069dfd8f2be403341d40baaebdff5512	d__Bacteria; p__Firmicutes_D; c__Bacilli; o__Staphylococcales; f__Staphylococcaceae; g__Staphylococcus	0.934689	0	0	0	0	0	0	0	0	0	0	0	0	509	0	0	0	0	0	0	0	0	0	0	0	0	0	0	0
06a9c3511da2877e38e59ee4ae698fb2	d__Bacteria; p__Firmicutes_A; c__Clostridia_258483; o__Lachnospirales; f__Lachnospiraceae; g__F0428; s__F0428 sp003043955	0.999876	0	0	0	0	203	0	0	0	0	0	0	0	0	0	0	0	0	0	0	0	0	0	0	0	0	0	0	0
06ab5b83b51809be65dba7d08d02a737	d__Bacteria; p__Firmicutes_A; c__Clostridia_258483; o__Christensenellales; f__CAG-74; g__Limiplasma; s__	0.807122	0	0	0	5	0	0	0	0	0	0	0	0	0	0	0	0	0	0	0	8	0	0	0	217	0	32	0	0
06ab8f19fd42b33774fd3a1e4a95ad35	d__Bacteria; p__Proteobacteria; c__Gammaproteobacteria; o__Pseudomonadales_650611; f__Pseudomonadaceae	0.999964	0	0	0	0	0	0	0	0	0	0	0	0	0	0	0	0	0	23	0	0	0	0	0	0	0	0	0	0
06b5022f1798119c10b629f6aee56782	d__Bacteria; p__Firmicutes_A; c__Clostridia_258483; o__Oscillospirales; f__Acutalibacteraceae; g__WRKY01; s__WRKY01 sp009777895	0.978554	0	0	0	0	0	0	0	0	0	0	0	0	0	0	0	0	0	0	0	0	0	0	0	0	0	0	0	240
06c333b6fa9bb0cc1273b913b18a0b75	d__Bacteria; p__Firmicutes_A; c__Clostridia_258483; o__Oscillospirales; f__Oscillospiraceae_88309	0.903139	0	1645	37	2196	0	0	0	13	0	0	0	861	0	0	0	0	0	0	55	408	0	0	476	462	0	53	0	14
06c5fc503d0beff79f8024b99cc7e1d5	d__Bacteria; p__Firmicutes_A; c__Clostridia_258483; o__Lachnospirales; f__Lachnospiraceae	0.999851	380	0	0	0	0	0	0	0	0	0	0	0	0	0	0	0	0	0	0	0	0	0	0	0	0	0	0	0
06cb24b039b6ca5276753be492e0bc2f	d__Bacteria; p__Proteobacteria; c__Gammaproteobacteria; o__Pseudomonadales_650612; f__Cellvibrionaceae; g__Cellvibrio; s__Cellvibrio vulgaris	0.997568	0	0	0	0	0	0	0	0	0	0	0	0	0	0	0	0	0	0	0	0	0	0	0	0	0	23	0	0
06cde4f51f4451a3c17545ebec337df2	d__Bacteria; p__Proteobacteria; c__Gammaproteobacteria; o__Burkholderiales_592524; f__Burkholderiaceae_A_574758; g__Massilia	0.980146	0	0	0	0	0	0	0	0	0	0	0	0	0	624	0	0	0	0	0	0	0	0	0	0	0	0	0	0
06d17200805a84dacd68c15b739ec611	d__Bacteria	0.999996	0	0	0	0	0	0	0	0	0	0	0	0	0	0	0	0	0	0	0	0	0	0	0	0	790	0	23	0
06d47b1a3f77567a2ded6239a6983a48	d__Bacteria; p__Proteobacteria; c__Alphaproteobacteria; o__Rhizobiales_A_504705; f__Beijerinckiaceae; g__Methylobacterium; s__Methylobacterium sp001424705	0.786115	0	0	0	0	0	0	0	0	0	0	0	546	0	0	0	0	0	0	0	0	0	0	0	0	0	0	0	0
06d622cf4812150c41cfd499c06dae86	d__Bacteria; p__Verrucomicrobiota; c__Verrucomicrobiae; o__Opitutales; f__Opitutaceae; g__Rariglobus; s__Rariglobus hedericola	0.990729	0	0	0	0	0	1273	0	0	0	0	0	0	0	0	0	20	0	0	0	0	0	0	0	0	0	36	0	0
06d770098ec29a39621a9b21f8bccb2e	d__Bacteria; p__Actinobacteriota; c__Actinomycetia; o__Actinomycetales; f__Micrococcaceae; g__Micrococcus; s__Micrococcus antarcticus	0.793439	0	0	0	0	0	0	0	0	0	0	0	0	0	0	0	0	0	0	0	0	0	0	0	0	0	0	69	0
06d8429c717ddc2c9de2902b51e9ff3c	d__Bacteria; p__Firmicutes_A; c__Clostridia_258483; o__Lachnospirales; f__Lachnospiraceae	0.999914	0	0	0	0	0	0	0	0	0	0	0	47	0	0	0	0	0	0	0	0	0	0	0	0	0	0	0	0
06d9e693ed332298bf02017b23e37f25	d__Bacteria; p__Proteobacteria; c__Gammaproteobacteria; o__Xanthomonadales_616009; f__Xanthomonadaceae_616009; g__Luteimonas_C_615545; s__Luteimonas_C_615545 composti	0.794302	0	0	0	0	0	0	0	0	0	0	0	0	0	0	0	78	0	0	0	0	0	0	0	0	0	0	0	0
06db15c9f4c8c6213f9720da51aacb6d	d__Bacteria; p__Firmicutes_A; c__Clostridia_258483; o__Peptostreptococcales; f__Anaerovoracaceae; g__CAG-238; s__CAG-238 sp900542245	0.977798	0	0	0	0	0	0	0	0	0	0	0	0	0	0	0	0	0	0	0	209	0	0	0	0	0	0	0	0
06e0e06d91fa52dbf7f1508d2883349c	d__Bacteria; p__Proteobacteria; c__Gammaproteobacteria; o__Burkholderiales_592522; f__Burkholderiaceae_A_592522	0.99966	0	0	0	0	0	13	0	92	0	0	0	0	0	0	0	0	0	0	0	0	0	0	0	0	0	0	0	0
06e39afe275324e46bd8e797eede0e60	d__Bacteria; p__Bacteroidota; c__Bacteroidia; o__Bacteroidales; f__Bacteroidaceae; g__Prevotella; s__Prevotella sp900314915	0.969448	11	0	0	0	0	0	0	0	48	0	0	0	26	2	0	0	3877	0	0	0	0	0	0	0	0	0	0	0
06e43e6dec6db2d357c1d5e7c9c97047	d__Bacteria	0.999996	0	0	0	0	0	0	0	0	0	0	0	0	0	0	0	159	0	0	0	0	0	0	0	0	0	0	0	0
06e48ea6b0e417da4a5753b3c0cea52f	d__Bacteria; p__Planctomycetota; c__Planctomycetia; o__Pirellulales; f__Pirellulaceae	0.980685	5	0	0	0	12	0	13599	0	0	9	0	11	7	0	4	0	0	0	6	0	0	0	0	0	9	0	0	0
06ef83a6e9d0b73edb5356d09af8053d	d__Bacteria; p__Proteobacteria; c__Gammaproteobacteria; o__Burkholderiales_592524; f__Burkholderiaceae_A_580492; g__Paraburkholderia_580243	0.997304	0	0	0	0	0	0	0	0	0	0	0	0	20	0	0	0	0	0	0	0	0	0	0	0	0	0	0	0
06f0707751d8a6847f3c0a0e4b1b25f5	d__Bacteria; p__Actinobacteriota; c__Coriobacteriia; o__Coriobacteriales; f__Eggerthellaceae; g__CAAEEV01; s__	0.900588	0	0	0	0	0	1746	0	0	0	0	0	0	0	0	0	29	0	0	0	0	0	0	0	0	0	0	0	0
06f1c26bf862c5797c93b384e40295c9	d__Bacteria; p__Bacteroidota; c__Bacteroidia; o__Bacteroidales; f__Muribaculaceae	0.837072	0	0	0	0	0	0	0	0	0	0	0	0	0	0	0	0	0	0	0	0	0	0	85	0	0	0	0	0
06f1df1b1a5e75c58d98141bddaaf6d5	d__Bacteria; p__Bacteroidota; c__Bacteroidia; o__Bacteroidales; f__Bacteroidaceae; g__43-108; s__43-108 sp001915545	0.927461	0	0	0	0	0	0	0	0	0	0	0	36	0	0	0	0	0	0	0	0	0	0	0	0	0	0	0	0
06f1fad69dca00370cda270407e062e3	d__Bacteria; p__Proteobacteria; c__Gammaproteobacteria; o__Xanthomonadales_616009; f__Xanthomonadaceae_616009; g__Pseudoxanthomonas_A_615337	0.998451	0	1786	0	0	0	0	0	0	0	0	0	0	0	0	0	0	0	0	0	0	0	0	0	0	0	0	0	0
06f22d27dd94653de486d72cf0d6ef9f	d__Bacteria; p__Firmicutes_A; c__Clostridia_258483; o__Oscillospirales; f__Oscillospiraceae_88309	0.894828	0	0	0	0	0	0	0	0	0	0	0	0	0	0	0	0	0	0	0	0	0	0	0	0	0	0	0	421
06fabd7321aa941c7acd112bc57aeac6	d__Bacteria; p__Bacteroidota; c__Bacteroidia; o__Bacteroidales; f__UBA932; g__Cryptobacteroides; s__Cryptobacteroides sp902785575	0.988604	0	0	0	0	0	0	0	0	0	0	238	0	0	0	0	0	0	0	0	0	0	0	0	0	0	0	0	0
06fc626a796a3cb6c2ee66c8d2781981	d__Bacteria; p__Bacteroidota; c__Bacteroidia; o__Cytophagales	0.930472	0	0	0	0	0	0	0	0	0	0	0	0	0	0	0	0	0	0	0	0	0	0	32	0	0	0	0	0
06fde6283d32b74a24627819c95a14e1	d__Bacteria	0.999999	0	0	0	0	0	0	0	0	0	0	0	0	0	0	0	0	0	0	0	0	0	0	0	26	0	0	0	0
06fe3bac44b43886c388a56256450cec	d__Bacteria; p__Actinobacteriota; c__Actinomycetia; o__Mycobacteriales; f__Mycobacteriaceae; g__Mycobacterium	0.999954	0	0	0	0	0	0	0	0	0	0	0	0	0	0	0	0	0	0	3794	0	0	0	68	0	0	0	0	0
0701391682f80b4044840fffcd5d349e	d__Bacteria; p__Spirochaetota; c__Spirochaetia; o__Sphaerochaetales; f__Sphaerochaetaceae; g__UBA9732; s__	0.791308	0	0	0	0	0	0	0	0	0	0	0	0	0	0	0	0	0	0	0	0	0	0	0	94	0	0	0	0
070155a2dcc31d61b9ea81ae4cb4397d	d__Bacteria; p__Proteobacteria; c__Alphaproteobacteria; o__Rhizobiales_A_504705; f__Beijerinckiaceae; g__Methylobacterium	0.999953	0	0	0	0	0	0	0	0	0	0	0	0	0	0	0	0	0	0	0	96	0	0	0	0	0	0	0	0
07031e1e9e040bc3e6c7c2e427425ecf	d__Bacteria; p__Actinobacteriota; c__Actinomycetia; o__Actinomycetales; f__Cellulomonadaceae; g__Actinotalea	0.751938	0	0	0	0	0	0	0	0	14	0	0	0	18	0	0	0	1738	0	0	0	0	0	0	0	0	0	0	0
070398616262aa7db20473603cc50cca	d__Bacteria; p__Firmicutes_A; c__Clostridia_258483; o__Lachnospirales; f__Lachnospiraceae	0.999993	0	0	0	0	0	0	0	0	0	0	0	0	0	0	0	0	0	0	0	0	0	0	0	133	0	0	0	0
07079cc2ea0481eede3029c9ef35e874	d__Bacteria; p__Fusobacteriota; c__Fusobacteriia; o__Fusobacteriales_993521; f__Fusobacteriaceae_993521; g__Fusobacterium_C; s__Fusobacterium_C gastrosuis	0.970235	0	0	0	0	0	0	0	0	0	0	0	0	0	0	36	0	0	0	0	0	0	0	0	0	0	0	0	0
070a59ca25163e5d963460132decce57	d__Bacteria; p__Firmicutes_D; c__Bacilli; o__Staphylococcales; f__Salinicoccaceae; g__Jeotgalicoccus_A_310962	0.899173	0	0	0	0	0	0	0	0	0	0	0	0	0	0	0	0	656	0	0	0	0	0	0	0	0	0	0	0
070deb999d44ec1745e98e71f62a67e0	d__Bacteria; p__Firmicutes_A; c__Clostridia_258483; o__Lachnospirales; f__Lachnospiraceae; g__Bilifractor; s__Bilifractor porci	0.775848	0	0	0	0	0	0	0	0	0	0	0	0	0	0	0	0	0	0	0	0	0	0	0	100	0	0	0	0
07164590a0711648853a434ba771a3e5	d__Bacteria; p__Proteobacteria; c__Gammaproteobacteria; o__Burkholderiales_597441; f__Neisseriaceae_563222	0.892062	0	0	0	0	0	0	0	0	0	0	0	0	0	0	0	0	0	0	0	173	0	0	0	0	0	0	0	0
071901512e05ab9238d25599f85ab26a	d__Bacteria; p__Proteobacteria; c__Gammaproteobacteria; o__Pseudomonadales_660879; f__Moraxellaceae; g__Acinetobacter; s__Acinetobacter sp001647675	0.996084	0	0	0	0	0	0	0	0	0	0	0	0	0	0	0	145	0	0	0	0	0	0	0	0	0	0	0	0
071da05bcdd25e2654641942fd76decf	d__Bacteria; p__Proteobacteria; c__Gammaproteobacteria; o__Pseudomonadales_660879; f__Moraxellaceae; g__Psychrobacter; s__Psychrobacter jeotgali	0.714499	0	0	0	0	411	0	0	0	0	0	0	0	0	0	0	0	0	0	0	0	0	0	0	0	0	0	0	0
071e3b89dd830d441c8ffd448c94895a	d__Bacteria; p__Actinobacteriota; c__Actinomycetia; o__Mycobacteriales; f__Mycobacteriaceae; g__Corynebacterium	0.999857	0	0	0	0	0	0	0	0	0	0	0	0	0	0	0	0	0	0	39	0	0	0	0	0	0	0	0	0
07221136a81cce918562f76d0385d9c0	d__Bacteria; p__Bacteroidota; c__Bacteroidia; o__Bacteroidales; f__Marinilabiliaceae; g__JC017; s__JC017 sp004296775	1	0	0	48	0	0	0	0	0	0	0	0	0	0	0	0	0	0	0	0	0	0	0	448	0	0	0	0	0
07238daf5f08079f7d8a02846ec60bee	d__Bacteria; p__Proteobacteria; c__Alphaproteobacteria; o__Sphingomonadales; f__Sphingomonadaceae; g__Sphingomonas_L_486704	0.880023	0	0	0	0	0	0	0	0	0	0	0	0	0	0	0	0	0	0	0	554	0	0	0	0	0	0	0	0
0723ddb9475d48b484dbad9a3e4936a3	d__Bacteria; p__Firmicutes_D; c__Bacilli; o__Lactobacillales; f__Aerococcaceae; g__Aerococcus; s__Aerococcus viridans_322136	0.766081	0	0	0	0	0	0	0	0	0	0	0	0	0	0	0	0	0	986	0	0	0	0	0	0	0	0	0	0
0728ee1a7795c478a47f416f7915d929	d__Bacteria; p__Bacteroidota; c__Bacteroidia; o__Bacteroidales; f__Marinilabiliaceae; g__JC017; s__JC017 sp004296775	1	0	0	0	0	0	0	0	0	0	0	0	0	0	0	0	0	0	0	0	0	0	0	102	0	0	0	0	0
0729a70d7a55bd4adef70144d4e16b3c	d__Bacteria; p__Firmicutes_D; c__Bacilli	0.999994	0	0	0	0	0	0	0	0	0	0	0	0	0	0	0	0	0	0	0	357	0	0	0	0	0	0	0	0
072f3169fb58403b7a1c59a34e6ab867	d__Bacteria; p__Firmicutes_D; c__Bacilli; o__Bacillales_D_310495	0.709092	0	0	0	0	0	0	0	0	0	0	0	0	0	0	0	0	0	0	0	447	0	0	0	45	0	0	0	0
072fbd617ae2ced27da5bf4aa05ee443	d__Bacteria	1	0	0	32	0	0	0	0	0	0	0	0	0	0	0	0	0	0	0	0	0	0	0	0	0	0	0	0	0
072fdfe977eb1e26144d2020fcc657e8	d__Bacteria; p__Proteobacteria; c__Alphaproteobacteria; o__Sphingomonadales; f__Sphingomonadaceae; g__Alteraurantiacibacter; s__Altererythrobacter buctensis	0.839155	0	0	0	0	0	0	0	0	0	0	0	0	0	0	0	0	0	0	0	0	0	0	0	0	0	26	0	0
0733836a3f2bab605d589a1deed7bbaf	d__Bacteria; p__Firmicutes_D; c__Bacilli; o__Lactobacillales; f__Streptococcaceae; g__Streptococcus; s__Streptococcus mitis_AR_351037	0.998646	0	0	0	0	0	127	0	1210	0	0	0	0	0	0	0	0	0	0	0	0	0	0	0	0	0	0	0	223
0736eaa20d578bf2b2c9e7af5bb8839b	d__Bacteria; p__Firmicutes_A; c__Clostridia_258483; o__Peptostreptococcales; f__Anaerovoracaceae; g__Bacilliculturomica; s__	0.961088	0	0	0	0	0	0	0	0	0	0	0	0	0	0	0	0	0	0	30	0	0	0	0	0	0	14	0	0
0738bf5ab151ae6aa6843c351fae10e3	d__Bacteria; p__Actinobacteriota; c__Actinomycetia; o__Actinomycetales; f__Microbacteriaceae	0.971046	0	0	0	0	0	0	0	0	521	0	0	0	0	0	0	0	0	0	0	0	0	0	0	0	0	0	0	0
0739c487807407045ca175de666557f9	d__Bacteria; p__Bacteroidota; c__Bacteroidia; o__Flavobacteriales_877923; f__Flavobacteriaceae; g__Gillisia	0.955455	0	0	0	0	0	0	0	0	0	0	0	0	0	0	0	0	0	0	0	0	0	0	0	43	0	0	0	0
073d2b77de4fd75df0b8f37a011c094d	d__Bacteria; p__Firmicutes_A; c__Clostridia_258483; o__Oscillospirales; f__Oscillospiraceae_88309	0.80924	0	0	0	0	0	0	0	0	0	0	0	729	0	0	0	0	0	0	0	0	0	0	0	0	0	33	0	0
073d54f0a772af6ee68a8d5e2a1151e0	d__Bacteria; p__Firmicutes_D; c__Bacilli; o__Lactobacillales; f__Streptococcaceae; g__Streptococcus; s__Streptococcus equinus	0.856347	0	0	0	0	0	0	0	0	0	0	0	0	0	0	0	0	0	0	0	0	199	0	0	0	0	0	0	0
073e6b8347f968747a05682ffaab84b4	d__Bacteria; p__Actinobacteriota; c__Actinomycetia; o__Actinomycetales; f__Dermatophilaceae_390796	0.996685	0	0	0	0	0	0	0	0	0	0	0	0	0	0	0	0	52	0	0	0	0	0	0	0	0	0	0	0
074083c8c802c1aeb88313cf0b7242fb	d__Bacteria; p__Firmicutes_D; c__Bacilli; o__RFN20; f__CAG-826; g__UBA3207; s__UBA3207 sp902787955	0.999951	0	0	0	0	0	51	0	0	0	0	0	0	0	0	0	0	0	0	0	0	0	0	0	0	0	0	0	0
0747f1f4068513b7e0182f228b5b55d3	d__Bacteria; p__Bacteroidota; c__Bacteroidia; o__Bacteroidales; f__P3; g__UBA1711; s__UBA1711 sp900317125	0.999308	0	0	0	0	0	0	0	0	0	0	0	0	0	0	0	0	0	0	0	81	0	0	0	2153	0	0	0	0
074b096d86d4d31f91aab0e10f3a3190	d__Bacteria; p__Myxococcota_A_473307; c__Polyangia_463783; o__Polyangiales; f__Polyangiaceae	0.972454	0	0	0	0	0	0	0	0	0	0	0	0	0	0	0	0	0	0	0	0	0	0	0	0	0	23	0	0
074be84ddc48c0e81cabe2e1e27f421f	d__Bacteria; p__Bacteroidota; c__Bacteroidia	0.978545	0	0	0	0	0	0	0	0	0	0	0	0	0	0	0	0	0	0	0	26	0	0	0	256	0	0	0	0
074cf5adfb53f03bb218f1ae1f5d86b6	d__Bacteria; p__Firmicutes_A; c__Clostridia_258483; o__Oscillospirales; f__CAG-272; g__UBA1248	0.712932	0	0	233	0	0	0	0	0	0	0	0	0	0	0	0	0	0	0	0	0	0	0	0	0	0	0	0	0
074f16485783b8d21e4fbfbc39fdf06e	d__Bacteria; p__Bdellovibrionota_E; c__Bdellovibrionia_A_473294; o__Bdellovibrionales	0.992422	0	0	0	0	0	0	0	0	0	0	0	0	0	0	0	0	0	0	0	0	0	0	0	27	0	0	0	0
0750ddb93006083f4e921eaea744aeaa	d__Bacteria	0.943521	0	0	0	0	0	0	0	0	0	0	0	0	0	0	0	0	0	0	0	0	0	0	0	43	0	0	0	0
0751046048542315e58d068b24fb40fc	d__Bacteria; p__Proteobacteria; c__Gammaproteobacteria; o__Pseudomonadales_660879; f__Moraxellaceae; g__Acinetobacter; s__Acinetobacter sp001647675	0.996083	0	0	0	0	0	0	0	0	0	0	0	0	0	0	0	1203	0	0	0	0	0	0	0	0	0	0	0	0
0751c2279df8d155fcd1abb0daa0defd	d__Bacteria; p__Bacteroidota; c__Bacteroidia; o__Bacteroidales; f__Marinilabiliaceae; g__JC017; s__JC017 sp004296775	1	0	0	353	0	0	0	0	0	0	0	0	0	0	0	0	0	0	0	0	0	0	0	0	0	0	0	0	0
0756d4f656608cc26a7584350659b109	d__Bacteria; p__Bacteroidota; c__Bacteroidia; o__Bacteroidales; f__Porphyromonadaceae; g__Porphyromonas_A_859426; s__Porphyromonas_A_859426 somerae	0.874687	0	0	0	0	0	0	0	0	0	0	0	0	0	0	29	0	0	0	0	0	0	0	0	0	0	0	0	0
07574458593c753c57e2e8443a774783	d__Bacteria; p__Firmicutes_D; c__Bacilli; o__Staphylococcales; f__Salinicoccaceae; g__Jeotgalicoccus_A_310962	0.902309	0	0	0	0	25	0	0	0	0	0	0	0	0	0	0	0	0	0	0	0	0	0	0	0	0	0	0	0
0759dbd429abe5df1e46adb8c7f6f272	d__Bacteria; p__Firmicutes_D; c__Bacilli; o__Lactobacillales; f__Carnobacteriaceae; g__Alkalibacterium	0.9405	0	0	0	0	0	0	0	0	0	0	0	0	0	0	0	0	0	454	0	0	0	0	0	0	0	0	0	0
075a5089813f7a2efd7ecf5f5f96440b	d__Bacteria; p__Firmicutes_D; c__Bacilli; o__Bacillales_A; f__Planococcaceae; g__Planococcus	0.882694	0	0	0	0	0	0	0	0	0	0	0	0	0	0	0	0	0	0	0	0	0	0	0	0	191	0	0	0
075e1beebdd58842a9680f7354e4ba9e	d__Bacteria; p__Firmicutes_A; c__Clostridia_258483; o__Oscillospirales; f__CAG-272; g__QALR01; s__	0.904799	0	0	0	0	0	0	0	0	0	0	71	0	0	0	0	0	0	0	0	0	0	0	0	0	0	0	0	0
075ff1411bfc3277f637a5000d4eb60f	d__Bacteria; p__Cyanobacteria; c__Sericytochromatia; o__UBA7694; f__UBA7694; g__GCA-2770975; s__	0.99033	0	0	0	0	0	38	0	548	0	0	0	0	0	0	0	0	0	0	0	0	0	0	0	0	0	0	0	0
07612ec871a15ba083a0a8be068c687f	d__Bacteria; p__Proteobacteria; c__Alphaproteobacteria; o__Rhodobacterales; f__Rhodobacteraceae; g__Paracoccus	0.865021	0	0	0	0	0	0	0	0	0	97	0	0	0	0	0	0	0	0	0	0	0	0	0	0	0	0	0	0
07643b4e5760f8bc6022c85634082218	d__Bacteria; p__Proteobacteria; c__Alphaproteobacteria; o__Rhizobiales_A_504705; f__Beijerinckiaceae; g__Methylobacterium	0.999987	0	0	0	180	0	0	0	0	0	0	0	0	0	0	0	0	0	0	0	0	0	0	0	0	0	0	0	0
076f1758844d18f94f32e62f2c294150	d__Bacteria; p__Bacteroidota; c__Bacteroidia; o__Flavobacteriales_877923; f__Weeksellaceae; g__Chryseobacterium_796614	0.845754	0	0	0	0	0	0	0	65	0	0	0	0	0	0	0	0	0	0	0	0	0	0	0	0	0	0	0	0
0770eb2b1130099d294b0eaa51deb60a	d__Bacteria; p__Firmicutes_A; c__Clostridia_258483; o__Tissierellales; f__Peptoniphilaceae; g__Finegoldia; s__	0.999999	0	0	0	0	0	0	0	0	0	0	0	0	0	0	0	122	0	0	0	0	0	0	0	0	0	0	0	0
07728c944e50d19b9f9920c88348c8b6	d__Bacteria; p__Bacteroidota; c__Bacteroidia; o__Bacteroidales; f__Marinilabiliaceae; g__JC017; s__JC017 sp004296775	1	0	0	0	0	0	0	0	0	0	0	0	0	1227	0	0	0	0	0	0	0	0	0	0	0	0	0	0	0
077512bd3d216eba8e636b86e1b0f005	d__Bacteria; p__Firmicutes_A; c__Clostridia_258483; o__Oscillospirales; f__Ruminococcaceae; g__Anaerofilum_73741; s__Anaerofilum faecale	0.894254	0	0	0	0	282	0	0	0	0	0	0	0	0	0	0	0	0	0	0	0	0	0	0	0	0	0	0	0
0775ac4c9f1f517352ffec0bc7924afa	d__Bacteria; p__Proteobacteria; c__Alphaproteobacteria; o__Sphingomonadales; f__Sphingomonadaceae; g__Sphingobium_A_485959	0.785082	0	116	0	0	0	0	0	0	0	0	0	0	0	0	0	0	0	0	0	0	0	0	0	0	0	0	0	0
0776d66e1eb6aa2880afa440c29aec09	d__Bacteria; p__Actinobacteriota; c__Actinomycetia; o__Actinomycetales; f__Micrococcaceae; g__Micrococcus; s__Micrococcus antarcticus	0.841396	0	0	0	0	0	0	0	0	0	202	0	0	0	0	0	0	0	0	0	0	0	0	0	0	0	0	0	0
07798f284ca858e78ede65c4f96066da	d__Bacteria; p__Bacteroidota; c__Bacteroidia; o__Flavobacteriales_877923; f__Weeksellaceae	0.999997	0	0	0	0	0	0	0	0	0	0	0	0	0	0	0	0	0	0	0	0	0	0	0	0	205	0	0	0
077a66bc2018df8dad7a69519a790076	d__Bacteria; p__Firmicutes_A; c__Clostridia_258483; o__Saccharofermentanales; f__Fastidiosipilaceae; g__Fastidiosipila; s__	0.897452	0	0	0	0	53	0	0	0	0	0	0	0	0	0	0	0	0	0	0	0	0	0	0	0	0	0	0	0
077d998a6426d194c30aa994399da654	d__Bacteria; p__Proteobacteria; c__Gammaproteobacteria; o__Xanthomonadales_613062; f__Rhodanobacteraceae_613062; g__Dyella_B; s__Dyella_B jejuensis	0.726308	0	0	0	0	0	0	0	0	0	0	166	0	0	0	0	0	0	0	0	0	0	0	0	0	0	0	0	0
077db5b02d17aa7dfa5f015b9062f1e0	d__Bacteria; p__Firmicutes_D; c__Bacilli; o__Staphylococcales	0.995761	0	0	0	0	0	0	0	0	0	0	0	0	0	0	0	0	0	288	0	0	0	0	0	0	0	0	0	0
077dbd033ce2ab736b01eadb0eff1822	d__Bacteria; p__Proteobacteria; c__Alphaproteobacteria; o__Sphingomonadales; f__Sphingomonadaceae	0.999989	0	0	0	0	0	0	0	0	0	0	0	0	0	0	0	0	0	0	0	0	0	0	0	0	0	22	0	0
077e1b13764df623abbdb935f1b311bb	d__Bacteria; p__Firmicutes_D; c__Bacilli; o__Staphylococcales; f__Gemellaceae; g__Gemella	0.999535	0	0	0	0	0	0	0	0	0	0	0	0	0	0	0	0	0	0	0	0	0	0	0	63	0	0	0	0
077fe025a983969303391f9311fd856e	d__Bacteria; p__Firmicutes_A; c__Clostridia_258483; o__Oscillospirales; f__CAG-272	0.947969	0	0	0	0	0	0	0	0	0	0	0	0	178	0	0	0	0	0	0	0	0	0	0	0	0	0	0	0
07811c805e3ed0c4109d3b1acaf61f5b	d__Bacteria; p__Proteobacteria; c__Alphaproteobacteria; o__Rhodobacterales; f__Rhodobacteraceae; g__Paracoccus	0.969369	0	0	0	0	0	0	0	0	0	490	0	0	0	0	0	0	0	0	0	0	0	0	0	0	0	0	0	0
07888b8f9521ec59cfe6c12aefac789f	d__Bacteria; p__Bacteroidota; c__Bacteroidia; o__Bacteroidales; f__Bacteroidaceae; g__Bacteroides_H; s__Bacteroides_H ndongoniae	0.788298	23	0	0	0	0	0	0	0	0	0	0	0	0	0	0	0	0	0	0	0	0	0	0	0	0	0	0	0
078a78f0e0462926182106553caea612	d__Bacteria; p__Proteobacteria; c__Gammaproteobacteria; o__Xanthomonadales_616009; f__Xanthomonadaceae_616009; g__Pseudoxanthomonas_A_615336	0.949137	0	0	0	0	0	0	0	0	0	0	0	0	0	0	0	0	0	0	0	0	0	0	0	113	0	0	0	0
078f0fb744c4ba7da5a1b5919e6bbeb3	d__Bacteria; p__Firmicutes_A; c__Clostridia_258483	0.974877	0	0	0	0	0	0	0	0	0	0	0	0	0	0	0	0	0	0	0	0	0	0	0	0	0	51	0	0
078f173a1e74334807e342e1098ca2cb	d__Bacteria; p__Proteobacteria; c__Gammaproteobacteria; o__Pseudomonadales_650611; f__Pseudomonadaceae	0.998617	0	0	0	0	0	0	0	0	46	0	0	0	27	0	0	0	3268	0	0	0	0	0	0	42	0	0	0	70
078f8b15abbe84c62e1eb88bf4ba7e69	d__Bacteria; p__Firmicutes_D; c__Bacilli; o__Staphylococcales; f__Staphylococcaceae; g__Staphylococcus	0.935243	0	0	0	0	0	0	0	0	0	0	0	0	0	0	0	0	0	0	0	0	0	0	543	0	0	0	0	0
079285d9c6100df8e33e1469bf7226f9	d__Bacteria; p__Bacteroidota; c__Bacteroidia; o__Bacteroidales	0.921232	0	0	0	0	0	0	0	0	0	0	0	52	0	0	0	0	0	0	0	0	0	0	0	32	0	0	0	0
079d0c66bc384fa241ee304e380e91a4	d__Bacteria; p__Proteobacteria; c__Alphaproteobacteria; o__Sphingomonadales; f__Sphingomonadaceae	0.999987	0	0	48	0	0	0	3	0	0	0	0	0	8	856	0	0	0	0	5584	0	0	0	111	162	0	0	0	0
079d456f74c7fac81ea71dfe56fe0421	d__Bacteria; p__Firmicutes_D; c__Bacilli; o__Lactobacillales; f__Aerococcaceae; g__Aerococcus; s__Aerococcus viridans_322136	0.907683	0	0	0	0	0	0	0	0	0	0	0	0	0	0	0	0	0	0	0	412	0	0	0	0	0	0	0	0
079f2ed024a58a02fc588f74cca8678e	d__Bacteria; p__Actinobacteriota; c__Actinomycetia; o__Mycobacteriales; f__Mycobacteriaceae; g__Corynebacterium	0.999955	0	0	127	0	0	0	0	0	0	0	0	0	0	0	0	0	0	0	110	0	0	0	2022	0	0	61	0	0
07a14ba50cc13ea9635fffc6a5bf4342	d__Bacteria; p__Proteobacteria; c__Alphaproteobacteria; o__Rhizobiales_A_504705; f__Xanthobacteraceae_503485; g__Bradyrhizobium	0.996198	0	0	0	0	0	0	0	1320	0	0	0	0	0	0	0	0	0	0	0	0	0	0	0	0	0	0	0	0
07a316dc9b15b0d79531371ad574e467	d__Bacteria; p__Acidobacteriota; c__Vicinamibacteria; o__Vicinamibacterales	0.999979	0	0	21	0	0	0	0	0	0	0	0	0	0	0	0	0	0	0	28	0	0	0	303	0	0	0	0	0
07a6eb83e03d77057b2618bf82be7544	d__Bacteria; p__Fusobacteriota; c__Fusobacteriia; o__Fusobacteriales_993777; f__Leptotrichiaceae; g__Streptobacillus_993623; s__Streptobacillus canis	0.939911	0	0	0	0	0	0	0	0	0	0	0	0	0	0	296	0	0	0	0	0	0	0	0	0	0	0	0	0
07a748187ec05999d59a142c2d1682bc	d__Bacteria; p__Firmicutes_A; c__Clostridia_258483	0.999997	0	0	0	0	0	0	0	0	0	0	0	0	0	0	0	0	0	0	0	0	0	0	0	83	0	0	0	0
07b47fc0832eba08e99ef98c4dd49dc1	d__Bacteria; p__Firmicutes_D; c__Bacilli; o__Bacillales_A; f__Planococcaceae; g__Kurthia	0.755051	0	0	0	0	0	0	0	0	0	0	0	0	0	0	0	0	0	0	0	0	0	0	0	164	0	0	0	0
07b8fc5643ad39038474591d50cc868b	d__Bacteria; p__Bacteroidota; c__Bacteroidia; o__Bacteroidales; f__Marinilabiliaceae; g__JC017; s__JC017 sp004296775	0.999989	0	0	0	0	0	0	0	0	0	0	0	0	0	0	0	0	94	0	0	0	0	0	0	0	0	0	0	0
07b9a41d567b57a5964323dc28e25861	d__Bacteria; p__Proteobacteria; c__Alphaproteobacteria; o__Sphingomonadales; f__Sphingomonadaceae	0.999985	0	0	0	0	0	0	0	0	0	0	0	0	0	0	0	0	0	0	0	545	0	0	0	0	0	0	0	0
07ba6b616a11b5912944f5313470263d	d__Bacteria; p__Proteobacteria; c__Gammaproteobacteria; o__Xanthomonadales_613067; f__Rhodanobacteraceae_613067; g__Dokdonella_A; s__Dokdonella_A kunshanensis	0.845963	0	0	0	0	0	0	0	0	0	0	0	0	0	0	0	0	0	0	0	0	0	0	0	31	0	0	0	0
07c1d0f3b0c0ac7a485f97e3a2984e31	d__Bacteria; p__Bacteroidota; c__Bacteroidia	0.983822	0	0	0	0	1038	0	0	0	0	0	0	0	0	0	0	0	0	0	0	0	0	0	0	0	0	0	0	0
07c2536f280565086818d8e4988e5126	d__Bacteria; p__Proteobacteria; c__Gammaproteobacteria; o__Pseudomonadales_650611; f__Pseudomonadaceae; g__Pseudomonas_B_650451; s__Pseudomonas_B_650451 oryzihabitans_E	0.882341	0	0	0	0	0	0	0	0	0	0	0	0	0	0	0	0	0	86	0	0	0	0	0	0	0	0	0	0
07c3160551922faa7be5740ea3adc189	d__Bacteria; p__Proteobacteria; c__Gammaproteobacteria; o__Burkholderiales_592524	0.995224	0	0	0	0	0	0	0	0	0	43	0	0	0	0	0	37	0	0	0	190	0	424	0	0	0	0	0	0
07cbd54f98945562d810d4a80b386fb6	d__Bacteria; p__Firmicutes_D; c__Bacilli; o__Lactobacillales; f__Streptococcaceae; g__Streptococcus	0.999814	0	0	0	0	56	0	0	0	0	0	0	0	0	0	0	0	0	0	0	0	0	0	0	0	0	0	0	0
07cf9ba9fa5ad5126f7493228c7e3437	Unassigned	0.303925	0	0	0	0	0	0	0	0	0	0	0	0	0	0	0	0	0	0	0	0	0	363	0	0	0	0	0	0
07d2d297ed355b495762c5634e7ea96d	d__Bacteria; p__Actinobacteriota; c__Actinomycetia; o__Actinomycetales; f__Microbacteriaceae	0.971946	0	0	0	0	0	0	0	0	0	0	0	0	0	0	0	0	0	0	328	0	0	0	0	0	0	0	0	0
07d5299f96909611d9a108357f0046fb	d__Bacteria; p__Firmicutes_D; c__Bacilli; o__Lactobacillales; f__Streptococcaceae; g__Streptococcus	0.999998	0	0	0	0	0	0	0	0	0	0	0	0	0	0	0	0	0	0	0	284	0	0	0	0	0	0	0	0
07dd2ef1a91e284ebcc92b7421ff5105	d__Bacteria; p__Firmicutes_D; c__Bacilli	0.999955	0	0	0	0	0	178	0	1585	0	0	0	0	0	0	0	0	0	0	0	0	0	0	0	0	0	0	0	0
07ddc49b86a62fb4429adc6fd4a1ef8c	d__Bacteria; p__Proteobacteria; c__Alphaproteobacteria; o__Caulobacterales; f__Caulobacteraceae; g__Brevundimonas; s__Brevundimonas faecalis	0.929738	0	0	0	0	0	0	0	0	0	0	0	0	0	0	0	0	0	0	0	39	0	0	0	0	0	0	0	0
07df8d8858eb0732bbb42cd80b742c27	d__Bacteria; p__Actinobacteriota; c__Actinomycetia; o__Actinomycetales; f__Micrococcaceae; g__Enteractinococcus; s__Enteractinococcus fodinae	0.799903	0	0	0	0	0	0	0	0	0	0	0	0	0	0	0	203	0	0	0	0	0	0	0	0	0	55	0	0
07dfa3699f464b7cacb29921fb52693b	d__Bacteria; p__Bacteroidota; c__Bacteroidia; o__Flavobacteriales_877923; f__Flavobacteriaceae; g__Flavobacterium	0.999969	0	0	0	0	0	0	0	0	20	0	0	0	0	0	0	0	1789	0	0	0	0	0	0	0	0	0	0	0
07e645e06f76c5a700c677591b6e232d	d__Bacteria; p__Firmicutes_A; c__Clostridia_258483; o__Oscillospirales	0.888648	0	0	0	0	0	0	0	0	0	0	0	619	0	0	0	0	0	0	0	0	0	0	0	0	0	0	0	0
07e9efac313d88394acd655bd11d2f5b	d__Bacteria; p__Firmicutes_D; c__Bacilli; o__RFN20; f__CAG-826; g__RUG14515	0.763049	0	0	0	0	0	0	0	0	0	0	0	732	0	0	0	0	0	0	0	0	0	6	0	0	0	0	0	0
07ec43ee7a084927681df9200b43f75b	d__Archaea; p__Halobacteriota; c__Methanomicrobia; o__Methanomicrobiales; f__Methanocorpusculaceae; g__Methanocorpusculum	1	0	0	0	0	0	0	0	0	0	0	0	0	0	0	0	0	0	0	0	0	0	0	0	0	38	0	0	0
07f280623e1d26baae9d8629c22e1d71	d__Bacteria; p__Proteobacteria; c__Alphaproteobacteria; o__Sphingomonadales; f__Sphingomonadaceae	0.999949	0	1190	0	0	0	0	0	0	0	0	0	0	0	0	0	0	0	0	0	0	0	0	0	0	0	0	0	0
07f6e97c005d5990e87bd9f6204d50e7	d__Bacteria; p__Firmicutes_A; c__Clostridia_258483; o__Oscillospirales; f__Oscillospiraceae_88309	0.815622	0	0	0	0	0	0	0	0	0	0	0	0	0	0	0	0	0	0	0	0	0	0	0	209	0	0	0	0
07fc8a3a4c0c1f7770da04e34f980454	d__Bacteria; p__Proteobacteria; c__Gammaproteobacteria; o__Burkholderiales_592522; f__Burkholderiaceae_A_592522	0.96708	0	0	0	0	0	17	0	139	0	0	0	0	0	0	0	0	0	0	0	0	0	0	0	242	0	0	0	0
07fdeafc857c49821611bf627fd5ac77	d__Bacteria; p__Proteobacteria; c__Alphaproteobacteria; o__Rhizobiales_A_504705; f__Xanthobacteraceae_503485; g__Bradyrhizobium	0.995399	0	0	0	0	0	0	0	726	0	0	0	0	0	0	0	0	0	0	0	0	0	1021	0	0	0	0	0	0
07fe603b20dbf4b9809492e161d9f803	d__Bacteria; p__Bacteroidota; c__Bacteroidia; o__Flavobacteriales_877923; f__Weeksellaceae; g__Cloacibacterium; s__Cloacibacterium caeni	0.746933	0	0	0	0	0	0	0	0	0	0	0	0	0	0	0	0	0	0	1372	0	0	0	0	0	0	0	0	0
07ff4c45d0c8e644f515e8155a897e08	d__Bacteria; p__Firmicutes_A; c__Clostridia_258483; o__Peptostreptococcales; f__Anaerovoracaceae	0.999956	0	0	0	0	0	0	0	0	0	0	0	0	0	0	21	0	0	0	0	0	0	0	0	0	0	0	0	0
0806e8070bba17f5640fdfebb7bd942c	d__Bacteria; p__Actinobacteriota; c__Actinomycetia; o__Propionibacteriales; f__Nocardioidaceae; g__Nocardioides_A_392796	0.830851	0	0	0	0	0	0	0	0	0	0	0	0	0	0	0	0	0	0	0	0	0	0	0	0	861	19	33	0
080910d40ebd87e40f7ff2185da8dc79	d__Bacteria; p__Proteobacteria; c__Gammaproteobacteria	0.999692	0	0	0	0	0	18	0	117	0	0	0	0	0	0	0	0	0	0	0	0	0	0	0	0	0	0	0	0
080db28de1a84ee36776d0dfcf3ee8f8	d__Bacteria; p__Bacteroidota; c__Bacteroidia; o__Bacteroidales; f__TTA-H9; g__GWE2-42-24; s__GWE2-42-24 sp001768515	0.834757	0	0	0	0	0	0	0	0	0	0	0	0	0	0	0	0	0	0	0	3	0	0	0	93	0	0	0	0
0811aa330f129c5f918252e1d8bb9c56	d__Bacteria; p__Bacteroidota; c__Bacteroidia; o__Flavobacteriales_877923; f__Flavobacteriaceae; g__Flavobacterium	0.999995	0	0	0	0	0	0	0	0	0	0	0	0	0	0	0	0	0	0	0	5	0	0	0	147	0	0	0	0
0811b0bcb6f4f6914a2f4dda8b9ddf9e	d__Bacteria; p__Firmicutes_A; c__Clostridia_258483; o__Lachnospirales; f__Lachnospiraceae	0.999992	0	0	0	0	0	0	0	0	0	0	0	0	0	0	0	0	0	0	0	0	0	0	0	0	4015	0	189	0
08127c526bc0d691f2edf25267e91253	d__Bacteria; p__Proteobacteria; c__Gammaproteobacteria	0.999546	0	0	0	0	0	0	0	0	0	0	0	0	0	0	0	0	0	0	0	0	0	0	0	0	0	0	0	312
0812ee162f10973323af57ac7e439a0a	d__Bacteria; p__Bacteroidota; c__Bacteroidia; o__Cytophagales; f__Hymenobacteraceae; g__Hymenobacter_910554	0.999971	0	0	0	0	0	0	0	0	0	0	0	0	0	0	0	0	0	0	91	0	0	0	0	0	0	0	0	0
08135439d312c5bdb27840a374c9fa92	d__Bacteria; p__Proteobacteria; c__Gammaproteobacteria; o__Pseudomonadales_660879; f__Moraxellaceae; g__Acinetobacter; s__Acinetobacter sp000632455	0.920973	0	32	0	0	0	151	0	532	0	1154	0	0	0	7009	0	27	0	509	0	36	0	1942	0	494	0	89	10	224
08149d347379b5dfb35ba052a69b25b5	d__Bacteria; p__Bacteroidota; c__Bacteroidia; o__Bacteroidales; f__UBA932; g__Cryptobacteroides; s__Cryptobacteroides sp902785575	0.998491	0	0	0	0	0	0	0	0	0	0	0	0	0	0	0	123	0	0	0	0	0	0	0	0	0	0	0	0
0814a9fa7391af3e30312a16503db1b5	d__Bacteria; p__Proteobacteria; c__Gammaproteobacteria; o__Burkholderiales_595425; f__Burkholderiaceae_A_595425	0.921009	0	0	0	0	0	0	0	0	0	632	0	0	0	11	0	0	0	0	0	0	0	0	0	0	0	0	0	0
0815788d6ad45050ed044490866ac575	d__Bacteria; p__Proteobacteria; c__Alphaproteobacteria; o__Sphingomonadales; f__Sphingomonadaceae; g__Sphingomonas_L_486704	0.950188	0	910	0	0	0	0	0	0	0	0	0	0	0	0	0	0	0	0	0	0	0	0	0	0	0	0	0	0
08182120f657dbe585df5ce0acaef93c	d__Bacteria; p__Proteobacteria; c__Gammaproteobacteria; o__Xanthomonadales_616009; f__Xanthomonadaceae_616009; g__Luteimonas_C_615545	0.824261	0	0	0	0	0	0	0	0	0	0	0	0	0	0	0	0	0	0	0	0	0	409	0	0	0	0	0	0
081865b9cdfe2e461da9d591651844e1	d__Bacteria; p__Campylobacterota; c__Campylobacteria; o__Campylobacterales; f__Campylobacteraceae; g__Campylobacter_B; s__Campylobacter_B portucalensis	0.97491	0	0	0	0	0	0	0	0	0	0	0	0	0	0	0	882	0	0	0	0	0	0	0	0	0	0	0	0
081fb66ee923ab808d67b9068d5be827	d__Bacteria; p__Proteobacteria; c__Alphaproteobacteria; o__Rhizobiales_A_504705; f__Beijerinckiaceae; g__Methylobacterium	0.999986	0	0	0	0	0	0	0	0	0	0	0	0	0	0	0	0	0	1003	0	0	0	0	0	0	0	0	0	0
0824a5bae3da9adbb9df785f527416b2	d__Bacteria; p__Proteobacteria; c__Alphaproteobacteria; o__Rhizobiales_A_504705; f__Xanthobacteraceae_503485; g__Bradyrhizobium	0.995006	0	0	0	0	0	0	0	0	0	0	0	0	0	0	0	775	0	0	0	1012	0	0	0	0	0	0	0	434
0829c2855a548d2d426ffbad0f92e1c0	d__Bacteria; p__Firmicutes_D; c__Bacilli	0.976227	0	0	0	0	0	0	0	0	0	0	0	0	0	0	0	0	0	0	0	0	0	21	0	0	0	0	0	0
082b30239075d6241ba8d388f0c84426	d__Bacteria; p__Firmicutes_A; c__Clostridia_258483; o__Oscillospirales; f__Oscillospiraceae_88309	0.999942	0	0	0	0	0	0	0	0	0	95	0	0	0	0	0	0	0	0	0	0	0	0	0	0	0	0	0	0
08320d605fb80adeeab6e86e0bc339dc	d__Bacteria; p__Proteobacteria; c__Gammaproteobacteria; o__Pseudomonadales_660879; f__Moraxellaceae; g__Psychrobacter; s__Psychrobacter jeotgali	0.754445	0	0	0	0	0	0	0	0	0	0	0	0	0	0	0	0	0	0	0	0	0	0	0	0	234	0	0	0
0836099fa30f4a83e1ee7b0d5bf0094c	d__Bacteria; p__Actinobacteriota; c__Actinomycetia; o__Mycobacteriales; f__Mycobacteriaceae; g__Corynebacterium	0.999993	1352	0	0	0	0	0	0	0	0	0	0	0	0	0	0	0	0	0	0	0	0	0	0	0	0	0	0	0
083b2a332e9bf039edd84c4404896a9e	d__Bacteria; p__Actinobacteriota; c__Actinomycetia; o__Actinomycetales; f__Microbacteriaceae	0.999956	0	0	0	0	0	0	0	0	0	0	0	0	0	0	0	0	0	0	0	29	0	0	0	0	0	0	0	0
083cf9f773143b030e73df1612c987a4	d__Bacteria; p__Bacteroidota; c__Bacteroidia; o__Chitinophagales; f__Chitinophagaceae_966727	0.837209	0	0	0	0	0	0	0	0	0	0	0	0	0	0	0	0	0	0	0	0	0	0	0	10	0	25	0	0
08417f19ce12c0133b614aa1c3459141	d__Bacteria; p__Firmicutes_A; c__Clostridia_258483; o__Oscillospirales; f__Acutalibacteraceae	0.98926	0	0	0	0	0	27	0	0	0	0	0	0	0	0	0	0	0	0	0	0	0	0	0	0	0	0	0	0
0842eb17dc281bd9ce3b8eb62f1b904c	d__Bacteria; p__Actinobacteriota; c__Actinomycetia; o__Actinomycetales; f__Micrococcaceae	0.999711	31	0	0	0	0	0	0	0	129	0	0	0	83	0	0	0	10407	0	0	0	0	0	0	0	0	0	0	0
0844fbad5327fe0fdefdd05e385aff72	d__Bacteria; p__Bacteroidota; c__Bacteroidia; o__Bacteroidales; f__Porphyromonadaceae; g__Porphyromonas_A_859426	0.955644	0	0	0	0	0	0	0	0	0	0	0	0	0	0	0	0	0	156	0	0	0	0	0	0	0	0	0	0
08464c0235186c807e9ed681585abdb8	d__Bacteria; p__Firmicutes_A; c__Clostridia_258483; o__Lachnospirales; f__Lachnospiraceae	0.999982	0	0	0	0	0	0	0	0	0	0	0	0	0	0	0	0	0	0	0	463	0	0	0	0	0	0	0	0
08499364a27e77796c7352e0f4d38a9c	d__Bacteria; p__Bacteroidota; c__Bacteroidia; o__Bacteroidales; f__UBA932; g__Cryptobacteroides; s__Cryptobacteroides sp902785575	0.991013	0	0	0	0	0	0	0	0	0	0	0	1306	0	0	0	0	0	0	0	0	0	5	0	0	0	0	0	0
0849aecb6491006f73163fdb4b0daa54	d__Bacteria; p__Firmicutes_D; c__Bacilli	0.997394	0	0	0	0	0	0	0	34	0	0	0	0	0	0	0	0	0	0	0	0	0	0	0	0	0	0	0	0
084d3e5e720bc6dfe7a6ceebb950715f	d__Bacteria; p__Firmicutes_A; c__Clostridia_258483; o__Christensenellales; f__CAG-74; g__Limiplasma; s__	0.995491	0	0	0	0	0	0	0	0	0	0	0	0	0	0	0	0	0	0	0	11	0	0	0	105	0	0	0	0
084ebd424e4911230db4dc8a2d8ff4eb	d__Bacteria; p__Actinobacteriota; c__Actinomycetia; o__Propionibacteriales; f__Nocardioidaceae; g__Nocardioides_A_392796	0.997078	0	0	0	0	0	0	0	0	0	0	0	0	0	0	0	0	0	569	0	0	0	0	0	0	0	0	0	0
084f5023f99faadcdb557df768d72385	d__Bacteria; p__Actinobacteriota; c__Actinomycetia; o__Streptomycetales_400645; f__Streptomycetaceae_400641; g__Streptomyces_G_399870	0.951403	0	0	0	0	0	0	51	0	0	0	0	0	0	0	0	0	0	0	0	0	0	0	0	0	0	0	0	0
085029ad76dcb485f21a11c8c7d790c6	d__Bacteria; p__Bacteroidota; c__Bacteroidia; o__Chitinophagales; f__Chitinophagaceae_966727	0.999856	0	0	0	0	0	0	0	107	0	0	0	0	0	0	0	0	0	0	0	0	0	0	0	0	0	0	0	0
08513bc858acc64678ebf73f8c1426e3	d__Bacteria; p__Proteobacteria; c__Alphaproteobacteria; o__Caulobacterales; f__Caulobacteraceae; g__Brevundimonas; s__Brevundimonas mongoliensis	0.788925	0	0	0	0	0	0	0	0	0	0	0	0	0	0	0	0	0	0	0	81	0	0	0	0	0	0	0	0
085234421aefa44db91dfea233cc58b3	d__Bacteria; p__Bacteroidota; c__Bacteroidia; o__Sphingobacteriales; f__Sphingobacteriaceae; g__Pedobacter_881389; s__	0.818708	0	0	0	0	0	0	0	0	0	0	0	0	0	0	0	0	0	0	0	0	0	0	0	0	0	262	0	0
0856e371da0f883703e9dfd86a3c1cf2	d__Bacteria; p__Firmicutes_D; c__Bacilli	0.885274	0	0	0	0	0	0	0	0	0	0	0	0	0	931	0	0	0	0	0	0	0	0	0	0	0	0	0	0
08570ee246dc43a5a8b6ebc94e3dd8e2	d__Bacteria; p__Proteobacteria; c__Alphaproteobacteria; o__Caulobacterales; f__Caulobacteraceae	0.999993	0	0	0	0	0	0	0	0	0	0	0	0	0	0	0	0	0	0	0	0	0	0	0	0	0	54	0	0
0859d95b373e6095004330d7cc8b6405	d__Bacteria; p__Actinobacteriota; c__Actinomycetia; o__Actinomycetales; f__Dermatophilaceae_390796	0.999973	0	0	0	0	0	0	0	0	0	0	0	0	0	0	0	0	0	60	0	0	0	0	0	0	0	0	0	0
085d7da03e221c724954dece2942bc5b	d__Bacteria	1	0	29	0	0	0	0	0	0	0	0	0	0	0	0	0	0	0	0	0	0	0	0	0	0	0	0	0	0
085e9ba884d6aa12cd9e9e0060ff44ad	d__Bacteria; p__Actinobacteriota; c__Thermoleophilia; o__BMS3ABIN01; f__BMS3ABIN01; g__BMS3ABIN01; s__BMS3ABIN01 sp002897715	0.735476	0	0	0	0	0	0	0	0	56	0	0	0	0	0	0	0	0	0	0	0	0	0	0	0	0	0	0	0
0863c4ca39fd3ddeb0a42b2f754e0383	d__Bacteria; p__Firmicutes_D; c__Bacilli; o__Exiguobacterales; f__Exiguobacteraceae; g__Exiguobacterium_A; s__Exiguobacterium_A undae	0.730644	0	0	0	0	0	0	0	0	0	0	0	0	0	0	0	0	0	0	0	0	0	0	0	0	638	0	0	0
086621af30de3fa5f8438d6089e5cc2e	d__Bacteria; p__Proteobacteria; c__Alphaproteobacteria; o__Rhizobiales_A_504705; f__Beijerinckiaceae; g__Microvirga	0.969456	0	788	0	0	0	0	0	0	0	0	0	0	0	532	0	0	0	0	0	0	0	0	0	0	0	206	0	0
0868106781be69e160a49d1742773a17	d__Bacteria; p__Bacteroidota; c__Bacteroidia; o__Bacteroidales	0.872333	0	0	0	0	0	0	0	0	0	0	0	0	0	0	0	0	0	0	0	0	0	0	0	52	0	0	0	0
0868593213be2ffac020ad0b5ca1dc86	d__Bacteria; p__Actinobacteriota; c__Actinomycetia; o__Mycobacteriales; f__Mycobacteriaceae	0.992723	0	0	0	0	0	0	0	0	0	0	0	0	0	0	0	0	0	0	0	0	0	0	0	0	155	0	0	0
086a3fc86d7b46d4f4cb0c5496040c76	d__Bacteria; p__Proteobacteria; c__Gammaproteobacteria; o__Pseudomonadales_660879; f__Moraxellaceae	1	0	0	0	0	0	1665	0	0	0	1689	0	0	0	0	0	0	0	0	0	0	0	0	0	0	0	0	0	0
086a5551cc8bc1bd5bddcaa182a6b545	d__Bacteria; p__Firmicutes_A; c__Clostridia_258483; o__Oscillospirales; f__Acutalibacteraceae	0.997696	0	0	0	0	0	0	0	0	0	0	0	0	0	0	0	0	0	0	0	0	0	0	0	112	0	0	0	0
086f08dd57630877c1503f59e6620794	d__Bacteria; p__Actinobacteriota; c__Acidimicrobiia_401430; o__Acidimicrobiales	0.994836	0	0	0	0	0	0	0	0	0	0	0	0	61	0	0	0	0	0	0	0	0	0	0	0	0	0	0	0
0874594006f1fa0110bc0ac6c94eb684	d__Bacteria; p__Proteobacteria; c__Alphaproteobacteria; o__Sphingomonadales; f__Sphingomonadaceae; g__Novosphingobium_485351	0.795737	0	0	0	0	0	0	0	0	0	0	0	0	0	0	0	0	0	440	0	0	0	0	0	0	0	0	0	0
08763765776596df63daf091ba948768	d__Bacteria; p__Proteobacteria; c__Alphaproteobacteria; o__Rhizobiales_A_502138; f__Devosiaceae; g__Devosia_A_501803; s__Devosia_A_501803 albogilva	0.88922	0	0	0	0	0	0	0	0	0	0	0	0	0	0	0	0	0	134	0	0	0	0	0	0	0	0	0	0
0878660e2f22001d0ba81565cfd7b6ce	d__Bacteria; p__Proteobacteria; c__Alphaproteobacteria; o__Sphingomonadales; f__Sphingomonadaceae; g__Sphingomonas_L_486704	0.968766	0	0	0	0	0	0	0	0	0	0	0	0	0	0	0	0	0	0	0	0	0	33	0	0	0	0	0	0
087a523a4ad342f0d2c3f5271ae64dd9	d__Bacteria; p__Proteobacteria; c__Alphaproteobacteria; o__Sphingomonadales; f__Sphingomonadaceae; g__Sphingomonas_L_486704	0.974225	0	0	29	0	0	0	0	0	0	0	0	0	0	0	0	0	0	0	0	0	0	0	0	0	0	0	0	0
087b82bf39ec6aa4559f06402467a354	d__Bacteria; p__Firmicutes_A; c__Clostridia_258483; o__Eubacteriales_258471; f__Eubacteriaceae_258449; g__Eubacterium_O_258270; s__Eubacterium_O_258270 limosum	0.759579	0	0	0	0	0	0	0	0	0	0	0	0	330	0	0	0	0	0	0	0	0	0	0	0	0	0	0	0
087d6db113ad002010df3e7a3051c96e	d__Bacteria; p__Proteobacteria; c__Gammaproteobacteria; o__Pseudomonadales_660879; f__Moraxellaceae	1	313	0	0	0	0	0	0	0	0	0	0	0	0	0	0	0	0	0	0	0	0	0	0	0	0	0	0	0
087e535ab3caf10b84ceb176b67a3260	d__Bacteria; p__Firmicutes_A; c__Clostridia_258483; o__Oscillospirales; f__Acutalibacteraceae	0.979282	0	0	0	0	0	0	0	0	0	0	0	0	0	0	0	0	0	0	0	0	0	0	0	0	0	40	0	0
0884d7c6f68d68d991834529eb75af11	d__Bacteria; p__Firmicutes_D; c__Bacilli; o__Staphylococcales; f__Salinicoccaceae; g__Jeotgalicoccus_A_310962	0.72523	0	0	0	0	0	0	0	0	0	0	0	0	0	0	0	0	0	595	0	0	0	0	0	0	0	0	0	0
0884e5e2ecdd884ac7f295de35c02387	d__Bacteria; p__Proteobacteria; c__Gammaproteobacteria; o__Pseudomonadales_660879; f__Moraxellaceae	1	0	0	0	0	0	0	0	0	0	0	83	0	0	0	0	0	0	0	0	0	0	0	0	0	0	0	0	0
0885ebde48d1499ac88fe6c6ee86edc4	d__Bacteria; p__Bacteroidota; c__Bacteroidia; o__Bacteroidales; f__Porphyromonadaceae; g__Porphyromonas_A_859426; s__Porphyromonas_A_859426 somerae	0.994569	0	1030	0	0	0	459	0	0	0	0	0	0	0	0	0	10	0	0	9	0	0	0	0	0	74	0	0	0
0888fa2828d74ea3f366caa6b0c33cc2	d__Bacteria; p__Actinobacteriota; c__Actinomycetia; o__Mycobacteriales; f__Mycobacteriaceae; g__Corynebacterium	0.999966	0	0	0	0	473	0	0	0	0	0	0	0	0	0	0	0	0	0	0	0	0	0	0	0	0	0	0	0
088991eb14415e6a8e2c19a4d62132a9	d__Bacteria; p__Bacteroidota; c__Bacteroidia; o__Flavobacteriales_877923; f__Flavobacteriaceae; g__Flavobacterium; s__Flavobacterium cucumis	0.742004	0	969	0	0	0	0	0	0	0	0	0	0	0	0	0	0	0	0	0	0	0	0	0	0	0	0	0	0
088b3eb2b0e16a89ccc3ed192aeed6ca	d__Bacteria; p__Bacteroidota; c__Bacteroidia; o__Flavobacteriales_877923; f__Weeksellaceae	1	0	0	0	89	0	0	0	0	0	0	0	0	0	0	0	0	0	0	0	0	0	0	0	0	0	0	0	0
088df095a6a9f0e3d234c075f038d92f	d__Bacteria; p__Fusobacteriota; c__Fusobacteriia; o__Fusobacteriales_993521; f__Fusobacteriaceae_993521; g__Fusobacterium_C	1	0	0	0	0	0	0	0	45	0	0	0	0	0	0	0	0	0	0	0	0	0	0	0	0	0	0	0	0
0894cfa7d5d0c75bf1887f3ea227f126	d__Bacteria; p__Firmicutes_D; c__Bacilli; o__Lactobacillales; f__Lactobacillaceae; g__Limosilactobacillus	0.996704	0	0	0	0	0	51	0	472	0	0	0	0	0	0	0	0	0	0	0	0	0	0	0	0	0	0	0	0
089555ea2bc9cadc7136ff2327e0bb0c	d__Bacteria; p__Proteobacteria; c__Gammaproteobacteria; o__Burkholderiales_592522; f__Burkholderiaceae_A_592522	0.9999	0	0	0	0	0	0	0	0	0	0	0	0	0	0	0	0	0	0	0	0	0	0	118	116	0	0	0	0
08995258dcab3634cbbe385927d19c0b	d__Bacteria; p__Proteobacteria; c__Alphaproteobacteria; o__Caulobacterales; f__Caulobacteraceae; g__Brevundimonas	0.999844	0	279	0	1185	0	249	0	672	0	0	0	0	0	85	0	0	0	0	0	32	0	0	0	887	0	2329	0	56
089b010ee903a0435871cc82924c29fd	d__Bacteria; p__Proteobacteria; c__Alphaproteobacteria	1	0	0	0	0	0	137	0	0	0	0	0	0	0	0	0	0	0	0	0	0	0	0	0	0	0	0	0	0
089d84f022b6d6e03f7774c68c79108a	d__Bacteria; p__Firmicutes_D; c__Bacilli; o__Lactobacillales; f__Streptococcaceae; g__Streptococcus; s__Streptococcus mitis_AR_351037	0.998567	0	205	0	0	0	0	0	0	0	0	0	0	0	0	0	0	0	0	0	0	0	0	0	0	0	0	0	0
08a1ca186cce0660dac1ca5d6a1ee636	d__Bacteria; p__Actinobacteriota; c__Actinomycetia; o__Mycobacteriales; f__Mycobacteriaceae; g__Corynebacterium	0.999992	0	0	0	0	0	0	0	0	0	355	0	0	0	0	0	0	0	0	0	0	0	0	0	0	0	0	0	0
08a4852e537a3511be8f465b9e6dae68	d__Bacteria; p__Proteobacteria; c__Alphaproteobacteria; o__Sphingomonadales; f__Sphingomonadaceae	0.999995	0	0	91	0	0	0	0	0	0	0	0	0	0	0	0	0	0	0	74	0	0	0	1317	0	0	0	0	0
08a60b36a64ca177f03fda43057b98bf	d__Bacteria; p__Bacteroidota; c__Bacteroidia	0.967914	0	0	0	0	0	0	0	0	0	0	0	0	0	0	0	0	0	0	0	0	0	0	0	29	0	0	0	0
08a9b6df16d35f97a5ddc75c71e43990	d__Bacteria; p__Proteobacteria; c__Alphaproteobacteria	0.999584	0	0	0	0	0	0	0	0	0	0	0	0	0	0	0	0	0	0	0	6	0	0	0	161	0	0	0	0
08ab129246e3ade3b7963e787ddd01c6	d__Bacteria; p__Actinobacteriota; c__Actinomycetia; o__Mycobacteriales; f__Mycobacteriaceae; g__Dietzia	0.898413	0	0	0	0	0	0	0	0	0	0	0	0	0	0	0	0	0	0	0	0	0	0	0	40	0	0	0	0
08ae211035c8936a9deff9ece6b7cb34	d__Bacteria; p__Proteobacteria; c__Gammaproteobacteria; o__Pseudomonadales_650611; f__Pseudomonadaceae; g__Pseudomonas_E_647464	0.998263	0	0	0	0	0	0	0	0	0	0	0	0	0	0	0	0	0	0	0	0	0	0	0	0	0	0	384	0
08b5fd4b83b80066e52cc4c7e76ead5d	d__Bacteria; p__Firmicutes_A; c__Clostridia_258483; o__Peptostreptococcales; f__Anaerovoracaceae; g__Bacilliculturomica; s__	0.99167	0	0	0	0	0	0	0	0	0	0	1084	0	0	0	0	0	0	0	0	0	0	0	0	0	0	0	0	0
08b772d523381ee4892f4366fa0a7537	d__Bacteria	1	0	0	0	0	0	317	0	0	0	0	0	0	0	0	0	0	0	0	0	0	0	0	0	0	0	0	0	0
08b86421ff134d88990f06cacb84d65e	d__Bacteria; p__Firmicutes_A; c__Clostridia_258483; o__Lachnospirales; f__Lachnospiraceae	0.999946	17	13	0	0	7	0	11	0	10394	0	20	0	255	0	0	0	61	0	0	0	0	0	0	0	0	0	3	0
08b8f095d97086fa743b746e7ff989f0	d__Bacteria; p__Proteobacteria; c__Gammaproteobacteria; o__Pseudomonadales_660879; f__Moraxellaceae; g__Acinetobacter; s__Acinetobacter sp001647675	0.99626	0	0	0	0	0	0	0	440	0	0	0	0	0	0	0	0	0	0	0	0	0	0	0	0	0	0	0	0
08ba6f930e2b1455e1a6cdb006e46bfe	d__Bacteria	0.965492	0	0	0	584	0	0	0	0	0	0	0	0	0	0	0	0	0	0	0	0	0	0	0	0	0	0	0	0
08bee45f988b5a67915d2c70a370cf61	d__Bacteria; p__Proteobacteria; c__Gammaproteobacteria; o__Pseudomonadales_650611; f__Pseudomonadaceae	0.999957	0	0	0	0	0	0	0	0	0	0	0	0	0	0	0	0	0	446	0	0	0	0	0	0	0	0	0	0
08c1df49989fd84006b4cbf9d601ef83	d__Bacteria; p__Proteobacteria; c__Alphaproteobacteria; o__Rhizobiales_A_504705; f__Xanthobacteraceae_503485; g__Bradyrhizobium	0.99404	0	0	0	0	0	0	0	0	0	0	0	0	0	0	0	0	0	0	0	0	0	0	0	0	0	0	0	281
08c8055e812729f1af7de0b1ae581fbe	d__Bacteria; p__Proteobacteria; c__Gammaproteobacteria	0.999854	0	0	0	0	0	119	0	1277	0	0	0	0	0	0	0	0	0	0	0	0	0	492	0	213	0	0	0	0
08c8807045f4d4cb32cfaa3591720d69	d__Bacteria; p__Actinobacteriota; c__Actinomycetia; o__Propionibacteriales; f__Propionibacteriaceae; g__Cutibacterium	0.754837	0	0	0	0	0	0	0	0	0	0	0	0	0	0	0	0	0	0	536	0	0	0	0	0	0	0	0	0
08c8f02aa6a607f1a51f60d59b09d90b	d__Bacteria; p__Proteobacteria; c__Alphaproteobacteria; o__Rhizobiales_A_504705; f__Beijerinckiaceae; g__Methylobacterium	0.999806	0	0	0	0	0	709	0	0	0	0	0	0	0	0	0	0	0	0	0	0	0	128	0	0	0	0	0	0
08ca7fc45f7e0232fe8d22dc740c6f97	d__Bacteria; p__Firmicutes_D; c__Bacilli; o__Bacillales_D_310495; f__Amphibacillaceae	0.875364	0	0	0	0	0	22	0	199	0	0	0	0	0	0	0	0	0	0	0	0	0	0	0	26	0	0	0	9
08d4deb0e5ff06664b994badf8e60fab	d__Bacteria	1	0	0	0	0	0	89	0	0	0	0	0	0	0	0	0	0	0	0	0	0	0	0	0	0	0	0	0	0
08da7df63f0b37a6f5d4b4c1d542f17a	d__Bacteria; p__Firmicutes_A; c__Clostridia_258483; o__Peptostreptococcales; f__Anaerovoracaceae; g__Eubacterium_B; s__Eubacterium_B sulci	0.804941	0	0	0	0	140	0	0	0	0	0	0	0	0	0	0	0	0	0	0	0	0	0	0	0	0	0	0	0
08db825767683175fb9b085a7a5a707b	d__Bacteria; p__Proteobacteria; c__Alphaproteobacteria; o__Acetobacterales; f__Acetobacteraceae	0.999926	17	0	0	0	0	0	0	0	67	0	0	0	50	0	0	0	4770	528	0	0	0	0	0	0	0	0	8	0
08dc1ba20a7dfd5df104bfe159287db3	d__Bacteria; p__Proteobacteria; c__Gammaproteobacteria; o__Burkholderiales_597441; f__Neisseriaceae_563222; g__Neisseria_563205	0.983244	0	0	0	0	0	0	0	0	0	0	0	65	0	0	0	0	0	0	0	0	0	0	0	0	0	0	0	0
08dca1b4390bba9cbcca4967e030e3fb	d__Bacteria; p__Proteobacteria; c__Gammaproteobacteria; o__Burkholderiales_597432; f__Rhodocyclaceae; g__SFHR01; s__	0.99203	0	0	59	0	0	0	0	0	0	0	0	0	0	0	0	0	0	0	41	0	0	0	771	72	0	0	0	0
08dca5b39f253ca498a73c6156ea65b4	d__Bacteria; p__Proteobacteria; c__Gammaproteobacteria; o__Steroidobacterales; f__Steroidobacteraceae; g__UBA964; s__UBA964 sp009926865	0.876919	0	0	0	0	0	0	0	0	0	0	0	0	0	0	0	0	0	0	0	4	0	0	0	177	0	0	0	0
08e440863010c0ce70aa2b26928e5cf3	d__Bacteria; p__Firmicutes_A; c__Clostridia_258483; o__Oscillospirales; f__CAG-272; g__QALR01; s__	0.950812	0	0	0	181	0	0	0	0	0	0	0	0	0	0	0	0	0	0	0	0	0	0	0	0	0	0	0	0
08e837cfe2bb9850a367a9cd8f92eb69	d__Bacteria; p__Proteobacteria; c__Alphaproteobacteria; o__Sphingomonadales; f__Sphingomonadaceae; g__Alteraurantiacibacter; s__Alteraurantiacibacter luteus	0.73461	0	0	0	0	0	35	0	488	0	0	0	0	0	0	0	0	0	0	0	0	0	0	0	0	0	26	0	0
08ee12ae547e9f4e7c1c9eb30da08430	d__Bacteria; p__Actinobacteriota; c__Actinomycetia; o__Actinomycetales; f__Microbacteriaceae	0.993315	0	0	0	0	0	0	0	0	0	0	0	0	0	0	0	0	0	0	0	0	0	0	0	0	0	0	74	0
08f295534fa4382bc7d2364fac1716b8	d__Bacteria; p__Proteobacteria; c__Gammaproteobacteria	0.998568	0	0	0	0	0	0	0	0	0	0	0	0	0	0	0	0	0	0	45	0	0	0	0	0	0	0	0	0
08f34352205b05a7421d4f33904f0ba9	d__Bacteria; p__Proteobacteria; c__Gammaproteobacteria; o__Pseudomonadales_660879; f__Moraxellaceae	0.999942	0	1286	0	0	0	0	0	0	0	0	0	0	0	0	0	0	0	0	0	0	0	0	0	0	0	12	0	0
08f9ebdc107734ba3367c12e31081002	d__Bacteria; p__Firmicutes_D; c__Bacilli; o__Lactobacillales; f__Carnobacteriaceae	0.960417	0	0	0	0	0	0	0	0	0	0	0	0	0	0	0	0	0	0	0	0	0	0	0	0	0	44	0	0
08fc8ba0043bb3c4e89e426f00711811	d__Bacteria; p__Actinobacteriota	0.999853	0	0	0	0	0	0	122	0	0	0	0	0	0	0	0	0	0	0	0	0	0	0	0	0	0	0	0	0
08fea284339117f884771cfa0da18bdb	d__Bacteria; p__Firmicutes_A; c__Clostridia_258483; o__Lachnospirales; f__Lachnospiraceae	0.991367	0	0	0	0	0	0	0	0	0	0	0	0	0	0	0	0	0	0	0	0	0	0	0	167	0	0	0	0
0900cc153f134a138cb5fed20649e47e	d__Bacteria; p__Firmicutes_D; c__Bacilli; o__Lactobacillales; f__Streptococcaceae; g__Streptococcus	0.999991	0	0	0	0	0	0	0	0	0	0	0	0	0	0	0	0	0	0	0	0	0	0	67	0	0	0	0	0
0902e812ee6d60bb2cb332a0bd23f2d3	d__Bacteria; p__Proteobacteria; c__Alphaproteobacteria; o__Rhodobacterales; f__Rhodobacteraceae	0.995994	0	0	0	0	0	0	0	0	0	507	0	0	0	0	0	0	0	0	0	0	0	0	0	0	0	0	0	0
0902ef653187f63cfca3c25da6582f37	d__Bacteria; p__Firmicutes_D; c__Bacilli; o__Lactobacillales; f__Carnobacteriaceae; g__Alkalibacterium	0.996547	0	0	0	0	0	0	0	100	0	0	0	0	0	0	0	0	0	0	0	0	0	0	0	0	0	0	0	0
0906406348e0d3a8384275ff9745b824	d__Bacteria; p__Campylobacterota; c__Campylobacteria; o__Campylobacterales; f__Arcobacteraceae; g__Aliarcobacter	0.999947	0	0	0	0	0	0	0	17	0	0	5	42	0	0	8	0	0	4	0	0	0	0	0	0	7064	9753	241	334
090971d0db31ac9e71475e17edf2193f	d__Bacteria; p__Proteobacteria; c__Gammaproteobacteria; o__Pseudomonadales_660879; f__Moraxellaceae; g__Acinetobacter; s__Acinetobacter sp001647675	0.940121	0	109	0	0	0	0	0	0	0	0	0	0	0	0	0	0	0	0	0	0	0	0	0	0	0	0	0	0
090b7abd17d07f15e8995bffc63b43fa	d__Bacteria; p__Firmicutes_D; c__Bacilli; o__Bacillales_A; f__Planococcaceae; g__Planococcus	0.794696	0	0	0	0	0	0	0	0	0	0	0	0	0	0	0	0	0	0	0	0	0	0	0	0	480	0	0	0
090cf94e47e663ba2e4bd638ac6f7506	d__Bacteria; p__Fusobacteriota; c__Fusobacteriia; o__Fusobacteriales_993521; f__Fusobacteriaceae_993521; g__Fusobacterium_C; s__Fusobacterium_C gastrosuis	0.880407	0	0	0	0	0	0	0	0	0	0	0	0	0	0	0	0	0	0	0	74	0	0	0	0	0	0	0	0
090d1e21ecb99a1bc2e4466289c95393	d__Bacteria; p__Firmicutes_C; c__Negativicutes; o__Acidaminococcales; f__Succinispiraceae; g__Succinispira; s__	0.977321	0	0	0	0	0	0	0	0	0	0	0	0	0	0	0	0	0	0	0	5	0	0	0	98	0	0	0	0
090e74e64db5abbc7cf6a7cccb1de708	d__Bacteria; p__Proteobacteria; c__Gammaproteobacteria; o__Pseudomonadales_660879; f__Moraxellaceae; g__Acinetobacter	0.99997	0	0	0	0	0	0	0	108	0	0	0	0	0	0	0	0	0	0	0	0	0	0	0	0	0	0	0	0
090f9d28ee843dc3d6acc2217c56a32a	d__Bacteria; p__Firmicutes_D; c__Bacilli; o__RFN20; f__CAG-826; g__UBA3207; s__UBA3207 sp902787955	0.937488	0	0	0	0	0	0	0	0	0	0	0	0	0	0	0	0	5	0	0	0	0	0	0	53	0	0	5298	0
09102dd468e8a68eb8baccc2ed26bd44	d__Bacteria; p__Proteobacteria; c__Gammaproteobacteria; o__Burkholderiales_592522; f__Burkholderiaceae_A_592522	0.999911	0	0	0	0	0	0	0	0	0	0	0	0	0	0	66	0	0	0	0	0	0	0	0	0	0	0	0	0
09184f52ab89335ce2baf2760b83f747	d__Bacteria; p__Proteobacteria; c__Gammaproteobacteria; o__Enterobacterales_A_737866; f__Enterobacteriaceae_A; g__Pantoea_A_680372; s__Pantoea_A_680372 eucrina	0.711098	0	0	0	0	0	0	0	0	0	0	0	0	0	0	0	0	0	0	0	0	0	0	0	0	0	0	0	90
091b645aa9209358abef346c794499b6	d__Bacteria; p__Firmicutes_A; c__Clostridia_258483; o__Eubacteriales_258471; f__Eubacteriaceae_258449; g__Eubacterium_O_258270; s__Eubacterium_O_258270 limosum	0.730899	0	0	0	0	0	0	0	0	0	0	0	0	176	0	0	0	0	0	0	0	0	0	0	0	0	0	0	0
091b93007c5d6e32c0d279eed87ec46c	d__Bacteria; p__Bacteroidota; c__Bacteroidia; o__Bacteroidales; f__Bacteroidaceae	0.999658	0	0	345	0	0	0	0	0	0	0	0	0	0	0	0	0	0	0	0	0	0	0	0	0	0	0	0	0
091baab24e66ccd02d7c94fe7b39baf9	d__Bacteria; p__Actinobacteriota; c__Actinomycetia; o__Propionibacteriales; f__Nocardioidaceae; g__Nocardioides_A_392796; s__Nocardioides_A_392796 seonyuensis	0.893458	0	0	0	0	0	0	0	0	0	0	0	0	0	0	0	0	0	0	0	225	0	0	0	0	0	0	0	0
09214067d8e3924b3b76e4794acb0820	d__Bacteria; p__Bacteroidota; c__Bacteroidia	0.982186	0	0	56	0	0	0	0	0	0	0	0	0	0	0	0	0	0	0	67	0	0	0	836	0	0	0	0	0
092213f2adea130e4a8bc58adaaf3528	d__Bacteria; p__Firmicutes_D; c__Bacilli; o__Staphylococcales; f__Salinicoccaceae; g__Jeotgalicoccus_A_310962	0.755276	0	0	0	0	0	67	0	613	0	0	0	0	0	0	0	0	0	0	0	0	0	0	0	0	0	0	0	0
092318b4777d78169f83059a301772e7	d__Bacteria; p__Bacteroidota; c__Bacteroidia	0.977077	0	0	21	12	0	0	0	0	0	0	0	0	0	0	0	0	0	0	7	0	0	0	300	317	0	0	0	0
09299b1e44e6050d06fabfd931e03f81	d__Bacteria; p__Proteobacteria; c__Gammaproteobacteria; o__Pseudomonadales_650611; f__Pseudomonadaceae; g__Pseudomonas_E_647464	0.906095	0	0	0	0	48	0	0	0	0	0	0	0	0	0	0	0	0	0	0	0	0	0	0	0	0	0	0	0
093607aa38c4402d9bf039fcab587ded	d__Bacteria; p__Firmicutes_A; c__Clostridia_258483; o__Saccharofermentanales; f__Saccharofermentanaceae; g__Saccharofermentans; s__Saccharofermentans sp900099715	0.954801	0	0	0	0	0	0	0	0	0	0	0	0	0	0	0	0	0	0	0	0	0	0	0	159	0	0	0	0
093998af9033700988a8e840ece36feb	d__Bacteria; p__Bacteroidota; c__Bacteroidia; o__Flavobacteriales_877923; f__Crocinitomicaceae; g__Fluviicola	0.999886	0	1193	0	0	0	0	0	0	0	0	3	0	0	0	0	0	0	0	0	0	0	0	0	0	0	0	0	0
093ce11b9b4aee8046039ca646ce8aaf	d__Bacteria; p__Proteobacteria; c__Alphaproteobacteria; o__Sphingomonadales; f__Sphingomonadaceae; g__Sphingobium_A_485959	0.942529	0	0	0	0	1573	0	0	0	0	0	0	0	0	0	0	0	0	0	0	0	0	0	0	0	0	0	0	0
09403870435de24e0d1079059a287957	d__Bacteria; p__Actinobacteriota; c__Actinomycetia; o__Actinomycetales; f__Micrococcaceae; g__Micrococcus; s__Micrococcus antarcticus	0.794921	236	337	292	17364	93	7712	145	1460	291	41353	2109	4446	30508	12289	2137	1675	18424	719	141	2347	55574	442	2162	1446	40458	485	92934	4989
0941616211293d0869d4e8ef27cde559	d__Bacteria; p__Proteobacteria; c__Alphaproteobacteria; o__Rhizobiales_A_504705; f__Beijerinckiaceae	0.994525	0	2436	0	0	0	0	0	0	0	0	0	0	0	0	0	0	0	0	0	0	0	0	0	0	0	0	0	0
0942afa2d5e16d7aa445ad513dc54c1d	d__Bacteria; p__Proteobacteria; c__Alphaproteobacteria; o__Sphingomonadales; f__Sphingomonadaceae	0.999758	0	0	0	0	0	0	0	0	0	0	0	0	0	0	0	0	0	0	0	0	0	0	0	410	0	0	0	0
0943866c2c8b5596ed92b0277c6871c2	d__Bacteria	0.999999	0	0	0	0	0	0	0	0	0	0	0	0	0	0	0	0	0	0	0	0	74	0	0	0	0	0	0	0
0947ee965feed5113d1efbcb483da01a	d__Bacteria	0.951072	0	0	0	0	0	73	0	0	0	0	0	0	0	0	0	0	0	0	0	0	0	0	0	0	0	0	0	0
0949b974a203e05ecd273a0f203c8016	d__Bacteria; p__Actinobacteriota; c__Actinomycetia; o__Propionibacteriales; f__Nocardioidaceae; g__Aeromicrobium	0.996575	0	0	0	0	0	0	0	0	0	0	0	0	0	143	0	0	0	0	0	0	0	0	0	0	0	0	0	0
094a441bd0a2251241f38707e85dee78	d__Bacteria; p__Bacteroidota; c__Bacteroidia; o__Sphingobacteriales; f__Sphingobacteriaceae; g__Sphingobacterium; s__Sphingobacterium kyonggiense	0.999035	0	0	0	0	0	0	0	0	0	0	0	0	0	0	0	0	0	0	0	0	0	0	147	0	0	0	0	0
094d3a33775ac1625519f2b8dad153d8	d__Bacteria; p__Bacteroidota; c__Bacteroidia; o__Bacteroidales; f__Paludibacteraceae; g__RF16	0.805806	0	0	0	0	0	0	0	0	0	0	0	73	0	0	0	0	0	0	0	0	0	0	0	0	0	0	0	0
094da49ab235150ef886983ea4d0d9b0	d__Bacteria; p__Firmicutes_D; c__Bacilli; o__Lactobacillales; f__Aerococcaceae; g__Trichococcus	0.931259	0	82	0	0	0	0	0	0	0	0	0	0	0	0	0	0	0	0	0	0	0	0	0	0	0	0	0	0
094e9c536c5cdab31f5e896225ac8748	d__Bacteria; p__Proteobacteria; c__Alphaproteobacteria; o__Acetobacterales; f__Acetobacteraceae	0.999999	0	0	64	0	0	0	0	0	0	0	0	0	0	0	0	0	0	0	46	0	0	0	894	0	0	0	0	0
094faaf68c7b2bae24f4079167ef855e	d__Bacteria; p__Proteobacteria; c__Gammaproteobacteria; o__Burkholderiales_592522; f__Burkholderiaceae_A_592522	0.999982	0	0	0	0	0	0	0	0	0	0	0	0	0	0	0	0	0	0	0	0	0	0	0	101	0	0	0	0
0951381f343d431b6467cfc4bb19a366	d__Bacteria; p__Proteobacteria; c__Gammaproteobacteria; o__Xanthomonadales_616009; f__Xanthomonadaceae_616009; g__Luteimonas_C_615545; s__Luteimonas_C_615545 aestuarii	0.91336	0	0	0	0	0	0	0	0	0	0	0	0	0	0	0	0	0	0	0	0	0	0	0	128	0	0	0	0
0956e2a98c9f713be272cdd52c2dff87	d__Bacteria; p__Proteobacteria; c__Gammaproteobacteria; o__Burkholderiales_597441; f__Neisseriaceae_563222	0.904927	0	0	0	0	0	0	0	343	0	0	0	0	0	0	0	0	0	0	0	0	0	0	0	0	0	0	0	0
095ae2e2f04da76fc67f5112c977c924	d__Bacteria; p__Bacteroidota; c__Bacteroidia; o__Bacteroidales; f__Bacteroidaceae; g__Bacteroides_H; s__Bacteroides_H ndongoniae	0.762014	0	0	0	0	0	0	0	0	0	0	0	0	0	0	0	0	0	0	0	0	0	380	0	0	0	0	0	0
095b4194d37cadc15a8cdd3a8d99848a	d__Bacteria; p__Proteobacteria; c__Alphaproteobacteria; o__Rhizobiales_A_501059; f__Rhizobiaceae_A_501059; g__Ensifer; s__Ensifer adhaerens	0.803118	0	0	0	0	0	0	0	0	0	0	0	0	0	168	0	0	0	0	0	0	0	0	0	0	0	0	0	0
095fe627e539f11ca6c87cd4bebe0a41	d__Bacteria; p__Proteobacteria; c__Gammaproteobacteria; o__Pseudomonadales_650611; f__Pseudomonadaceae	0.999304	0	0	0	0	0	0	0	0	0	0	0	0	0	0	0	0	0	401	0	0	0	0	0	0	0	0	0	0
0965a654a9c73b78b15540e2b4d8b064	d__Bacteria; p__Firmicutes_D; c__Bacilli; o__Lactobacillales; f__Lactobacillaceae; g__Lactobacillus	0.989698	0	0	0	0	0	0	0	0	0	0	0	0	0	0	0	0	0	811	0	0	0	0	0	0	0	0	0	0
096e3bb910c8b60134b9e9cc2a92add4	d__Bacteria; p__Campylobacterota; c__Campylobacteria; o__Campylobacterales; f__Campylobacteraceae; g__Campylobacter_B; s__Campylobacter_B portucalensis	0.999917	0	0	0	0	0	0	0	0	0	0	0	0	0	0	0	0	0	0	0	0	0	1633	0	0	0	0	0	0
096fc07e303cd310845868f8152171b9	d__Bacteria; p__Bacteroidota; c__Bacteroidia; o__Sphingobacteriales; f__Sphingobacteriaceae	0.720776	0	0	0	126	0	565	0	0	0	0	0	0	0	0	0	0	0	0	0	0	0	0	0	0	0	38	0	0
0971c6d8b12ac59d4dc65fe385ac1e98	d__Archaea; p__Methanobacteriota_A_1229; c__Methanobacteria; o__Methanobacteriales; f__Methanobacteriaceae; g__Methanobrevibacter_D_1148; s__Methanobrevibacter_D_1148 sp900314635	0.942243	0	0	0	0	0	0	0	0	0	0	0	969	0	0	0	0	0	0	0	0	0	0	0	0	0	0	0	0
0975c5fc3a960c11704cfc4e4bff3e0f	d__Bacteria; p__Bacteroidota; c__Bacteroidia; o__Bacteroidales; f__Porphyromonadaceae; g__Porphyromonas_A_859426	0.784889	0	0	0	0	0	0	0	0	63	0	0	0	0	0	0	0	0	0	0	0	0	0	0	0	0	0	0	0
09800cab56081e3c8cdbd351ff8ce925	d__Bacteria; p__Firmicutes_D; c__Bacilli; o__Mycoplasmatales; f__Mycoplasmoidaceae; g__RUG11194; s__RUG11194 sp902789825	0.982453	0	0	0	0	0	0	0	0	0	0	0	119	0	0	0	0	0	0	0	0	0	0	0	0	0	0	0	0
0980e9e8d4e836cd1f98107b2a3b5d36	d__Bacteria; p__Proteobacteria; c__Gammaproteobacteria; o__Pseudomonadales_650611; f__Pseudomonadaceae	0.966606	0	0	0	0	0	0	0	0	0	0	0	0	0	0	0	0	0	0	0	0	0	0	0	0	0	33	0	0
09868620abd29599616b20d515c85c34	d__Bacteria; p__Fusobacteriota; c__Fusobacteriia; o__Fusobacteriales_993521; f__Fusobacteriaceae_993521; g__Fusobacterium_C; s__Fusobacterium_C gastrosuis	0.836899	0	0	0	0	0	0	0	0	345	0	0	0	0	0	0	0	0	0	0	0	0	0	0	0	0	0	0	0
0987dd0187318b269fb74ef9bf428c56	d__Bacteria; p__Proteobacteria; c__Alphaproteobacteria; o__Rhizobiales_A_504705; f__Xanthobacteraceae_503485; g__Bradyrhizobium	0.991808	0	0	0	0	0	0	0	0	0	0	0	2159	0	0	0	0	0	0	0	0	0	0	0	0	0	0	0	0
098d03fb1b92b54ab2f075d036df14b2	d__Bacteria; p__Firmicutes_D; c__Bacilli; o__Lactobacillales; f__Streptococcaceae; g__Streptococcus; s__Streptococcus sp001182825	0.987325	0	0	26	13	0	7	0	0	0	0	0	0	14	0	0	0	0	6	4251	7507	0	0	71	15	0	0	0	0
098d48c253e54d2d21334c6fba099bf8	d__Bacteria; p__Proteobacteria; c__Gammaproteobacteria; o__Pseudomonadales_650611; f__Pseudomonadaceae; g__Pseudomonas_B_650451; s__Pseudomonas_B_650451 oryzihabitans_E	0.881305	0	1485	0	0	0	0	0	0	0	0	0	0	0	0	0	0	0	0	0	0	0	0	0	0	0	0	0	0
0993a1020ad35fffc082e8a263ccd0e3	d__Bacteria; p__Firmicutes_A; c__Clostridia_258483; o__Lachnospirales; f__Lachnospiraceae; g__Blautia_A_141780	0.768852	0	0	135	27	0	1183	0	0	0	0	0	0	0	0	0	13	0	0	146	57	0	0	2262	1185	0	86	0	0
0995292e5f8cb8ed2e34d74947dd9774	d__Bacteria; p__Bacteroidota; c__Bacteroidia; o__Flavobacteriales_877923; f__Weeksellaceae; g__Kaistella	0.760523	0	0	0	0	0	0	0	0	0	0	0	0	115	0	0	0	0	0	0	0	0	0	0	0	0	0	0	0
0998b7b8c86e9b8268a5b44690bbb829	d__Bacteria; p__Proteobacteria; c__Gammaproteobacteria; o__Pseudomonadales_660879; f__Moraxellaceae; g__Acinetobacter; s__Acinetobacter sp000632455	0.914965	0	0	0	0	0	0	0	0	0	0	0	0	0	163	0	0	0	0	0	0	0	0	0	0	0	0	0	0
099e6ab9aea518a39ddba904920d1c38	d__Bacteria; p__Proteobacteria; c__Gammaproteobacteria; o__Burkholderiales_592522; f__Burkholderiaceae_A_592522	0.999899	0	0	0	0	0	0	10200	0	0	11	0	0	0	0	0	0	0	0	0	0	0	0	0	0	0	0	0	0
099f026a56e4e6f556d85bcabd161e10	d__Bacteria; p__Firmicutes_A; c__Clostridia_258483	0.996172	0	0	0	0	0	85	0	967	0	0	0	0	0	0	0	0	0	0	0	0	0	0	0	0	0	0	0	0
09a668fc82d3ba79077164090a3fb8f1	d__Bacteria; p__Bacteroidota; c__Bacteroidia; o__Cytophagales; f__Hymenobacteraceae; g__Pontibacter_909912; s__Pontibacter arcticus	0.72661	0	473	0	0	0	75	0	879	0	0	0	0	0	2	0	0	0	0	0	9	0	0	0	97	0	0	0	0
09a6a3521a9441ba3c859bedaf743742	d__Bacteria; p__Bacteroidota; c__Bacteroidia; o__Flavobacteriales_877923; f__UA16; g__UBA11663; s__UBA11663 sp002313415	0.836428	0	239	0	0	0	0	0	0	0	0	0	0	0	0	0	0	0	0	0	0	0	0	0	0	0	0	0	0
09a7a44856a61828c9df6fff83f77d65	d__Bacteria; p__Firmicutes_D; c__Bacilli; o__Staphylococcales; f__Staphylococcaceae; g__Staphylococcus	0.937467	0	0	0	0	0	0	0	0	0	0	0	0	0	0	0	0	0	0	0	0	0	0	0	0	0	0	157	0
09a8ec75312278e534105923e3623d35	d__Bacteria; p__Proteobacteria; c__Alphaproteobacteria; o__Rhizobiales_A_504705; f__Beijerinckiaceae; g__Methylobacterium	0.999986	0	759	0	0	0	0	0	0	0	0	0	0	0	0	0	0	0	0	0	0	0	0	0	0	0	0	0	0
09aad1b9d3e9d40697a336d8e3bbf2b9	d__Bacteria; p__Proteobacteria; c__Gammaproteobacteria; o__Pseudomonadales_650611; f__Pseudomonadaceae; g__Pseudomonas_E_647464	0.978638	0	0	0	0	0	0	0	0	0	0	0	0	0	46	0	0	0	0	0	0	0	0	0	0	0	0	0	0
09ab4d138c2fe2d7c52962646e76eed7	d__Bacteria; p__Actinobacteriota; c__Actinomycetia; o__Mycobacteriales; f__Mycobacteriaceae; g__Corynebacterium; s__Corynebacterium oculi	0.711424	13	0	14651	559	211	269	0	7	0	1099	0	31	0	0	6098	8289	15	26	16	0	1974	11606	23	0	0	8	29	22
09ad70c55e8a98ad6cfc363948eb5680	d__Bacteria; p__Firmicutes_A; c__Clostridia_258483; o__Oscillospirales; f__Ruminococcaceae	0.999933	0	0	0	0	0	0	0	0	0	0	0	0	0	0	0	0	0	0	0	11	0	0	0	134	0	0	0	0
09ada26b2efa43a48ac8fda82be74855	d__Bacteria; p__Actinobacteriota; c__Actinomycetia; o__Mycobacteriales; f__Mycobacteriaceae; g__Corynebacterium	0.999991	0	0	0	0	0	38	0	415	0	0	0	0	0	0	0	0	0	0	0	0	0	0	0	0	0	0	0	0
09b65b9ef020de5d27ada9f7e0e17bbe	d__Bacteria; p__Actinobacteriota; c__Actinomycetia; o__Mycobacteriales; f__Mycobacteriaceae; g__Corynebacterium; s__Corynebacterium maris	0.998376	0	0	0	0	0	0	0	262	0	0	0	0	0	0	0	0	0	0	0	0	0	0	0	0	0	0	0	0
09b702ed8e8412f89f037b9d62293983	d__Bacteria; p__Bacteroidota; c__Bacteroidia; o__Sphingobacteriales; f__Sphingobacteriaceae; g__Mucilaginibacter_A; s__Mucilaginibacter_A aquatilis	0.9572	0	0	0	0	0	0	0	148	0	0	0	0	0	0	0	0	0	0	0	0	0	0	0	0	0	0	0	0
09b7b8af0e48160843d1c27f01ce4df1	d__Bacteria; p__Proteobacteria; c__Alphaproteobacteria; o__Sphingomonadales; f__Sphingomonadaceae; g__Sphingomonas_L_486704	0.955007	0	0	0	48	0	0	0	0	0	0	0	1408	0	0	0	148	0	0	0	0	0	0	0	19	0	0	0	0
09b7deed5e2ec5a59922a063dbd621d9	d__Bacteria; p__Proteobacteria; c__Gammaproteobacteria; o__Xanthomonadales_616009; f__Xanthomonadaceae_616009; g__Luteimonas_C_615545	0.980163	0	0	0	0	0	0	0	0	0	0	0	0	0	0	0	0	0	0	0	208	0	0	0	41	0	0	0	0
09bea81f0d0690a2dfa52dcbaebc1c3d	d__Bacteria; p__Proteobacteria; c__Alphaproteobacteria; o__Sphingomonadales; f__Sphingomonadaceae; g__Allosphingosinicella	0.742492	0	0	0	199	0	0	0	0	0	0	0	0	0	39	0	0	0	0	0	0	0	0	0	0	0	0	0	0
09c0453f143beda25c4038c91b59ca0f	d__Bacteria; p__Proteobacteria; c__Alphaproteobacteria; o__Sphingomonadales; f__Sphingomonadaceae; g__Croceibacterium_484881; s__Croceibacterium mercuriale	0.79612	0	2361	0	107	0	0	0	1053	7	0	4	295	0	1546	0	340	0	600	0	379	4	0	0	0	3	166	0	0
09c20b2e03cc680fedc2a86f53fbe709	d__Bacteria; p__Firmicutes_D; c__Bacilli; o__Lactobacillales; f__Lactobacillaceae; g__Weissella_A_338544	0.999885	0	0	0	0	0	0	0	0	0	0	0	0	0	0	0	0	0	0	76	0	0	0	0	0	0	0	0	0
09c456021c9d68447063714614f03163	d__Bacteria; p__Firmicutes_A; c__Clostridia_258483; o__Lachnospirales; f__Lachnospiraceae	0.998427	0	0	0	0	0	0	0	0	0	0	0	0	0	0	0	0	0	0	0	67	0	0	0	0	0	0	0	0
09c6055619f7bd173025e8742c5f4e0e	d__Bacteria; p__Bacteroidota; c__Bacteroidia	0.973031	0	0	0	0	0	1875	0	0	0	0	0	0	0	0	0	39	0	0	0	0	0	0	0	0	0	0	0	0
09c7322cd1658908b53f846d80fb4c69	d__Bacteria	0.999853	0	0	0	0	0	0	0	0	0	0	0	0	0	0	0	0	0	216	0	0	0	0	0	0	0	0	0	0
09ca608273257723b0fa1cb8ff98c70c	d__Bacteria; p__Campylobacterota; c__Campylobacteria; o__Campylobacterales; f__Campylobacteraceae; g__Campylobacter_B; s__Campylobacter_B portucalensis	0.955208	0	0	0	0	0	0	0	0	85	67	0	0	0	0	0	0	0	0	0	0	0	0	0	0	0	0	0	0
09ccf59c57073148297bc9e5c3e8fddc	d__Bacteria; p__Myxococcota_A_473307	0.752567	0	0	0	0	0	0	0	0	0	0	0	0	0	0	0	0	0	0	0	0	0	0	0	0	0	61	0	0
09d2952562c5d1907188b1f9df18bc77	d__Bacteria; p__Bacteroidota; c__Bacteroidia; o__Sphingobacteriales; f__Sphingobacteriaceae	0.783574	0	0	0	0	0	0	0	0	0	0	0	0	0	0	0	0	0	0	0	0	0	0	0	0	0	96	0	0
09d55cbdea974b0315701cdd42770d21	d__Bacteria; p__Firmicutes_D; c__Bacilli; o__Bacillales_D_310495; f__Amphibacillaceae	0.706992	0	0	0	0	0	62	0	497	0	0	0	0	0	0	0	0	0	0	0	0	0	0	0	0	0	0	0	0
09d594239273f298248d5d927eb59b8b	d__Bacteria; p__Firmicutes_A; c__Clostridia_258483; o__Lachnospirales; f__Lachnospiraceae	0.994027	0	0	47	0	0	0	0	0	0	0	0	0	0	0	0	0	0	0	0	0	0	0	0	0	0	0	0	0
09d61bf79a599f349d5a3cfce4fb9b52	d__Bacteria; p__Firmicutes_D; c__Bacilli; o__Staphylococcales; f__Staphylococcaceae; g__Staphylococcus	0.869713	0	0	0	0	0	0	0	0	0	0	0	0	0	0	0	0	0	0	0	231	0	0	0	0	0	0	0	0
09d7b1b6af1c7feac6042d48b85f1c16	d__Bacteria; p__Proteobacteria; c__Gammaproteobacteria; o__Enterobacterales_A_737866; f__Alteromonadaceae_665222; g__Aliidiomarina	0.996581	0	0	0	0	0	0	0	0	0	0	0	0	0	0	0	0	0	0	0	0	0	0	0	557	0	0	0	0
09d7d4e8619629005fc0ee8c44d48dab	d__Bacteria; p__Bacteroidota; c__Bacteroidia; o__Cytophagales; f__Spirosomaceae; g__Spirosoma; s__Spirosoma pomorum	0.99963	0	0	0	0	0	0	0	0	0	0	0	0	0	0	0	0	0	0	297	0	0	0	0	0	0	0	0	0
09decd25e7bfb5557345e9be338e1d31	d__Bacteria; p__Proteobacteria; c__Alphaproteobacteria; o__Sphingomonadales; f__Sphingomonadaceae	0.999987	0	0	0	0	0	0	0	0	0	0	0	0	0	0	0	0	0	546	0	0	0	0	0	0	0	0	0	0
09e1990c9764fdc25dac075c46bf078e	d__Bacteria; p__Myxococcota_A_473307; c__Myxococcia; o__Myxococcales; f__Anaeromyxobacteraceae	0.993245	0	0	0	0	0	0	0	0	0	0	0	0	0	48	0	0	0	0	0	0	0	0	0	0	0	0	0	0
09e464da771f846caac593650f80406a	d__Bacteria; p__Firmicutes_D; c__Bacilli; o__Lactobacillales; f__Aerococcaceae; g__Eremococcus; s__	0.999783	0	0	0	0	0	0	0	0	0	0	0	0	0	0	0	0	0	0	0	0	0	0	0	0	0	0	0	89
09e4d995a373595e26d27ce9453c2265	d__Bacteria; p__Firmicutes_A; c__Clostridia_258483; o__Lachnospirales; f__Lachnospiraceae; g__Bilifractor; s__Syntrophococcus sucromutans	0.735066	0	0	89	0	0	0	0	0	0	0	0	0	0	0	0	0	0	0	0	0	0	0	0	0	0	0	0	0
09f48ee2f7bfb2f707d613331b1f5c50	d__Bacteria; p__Proteobacteria; c__Gammaproteobacteria; o__Burkholderiales_592522; f__Burkholderiaceae_A_592522	0.999978	0	0	0	0	0	658	0	0	0	0	0	0	0	0	0	0	0	0	0	0	0	0	0	0	0	0	0	0
09f574a9d0eb20fffc44a59fc864a1a0	d__Bacteria; p__Firmicutes_D; c__Bacilli; o__Lactobacillales; f__Aerococcaceae	0.725543	0	0	0	0	0	0	0	0	0	0	0	0	0	0	0	0	0	0	0	384	0	0	0	0	0	38	0	0
09f7c778489f7aca116e3514d2371c97	d__Bacteria; p__Actinobacteriota; c__Actinomycetia; o__Actinomycetales; f__Micrococcaceae; g__Glutamicibacter	0.954096	0	0	0	0	0	0	0	0	0	0	0	0	0	0	0	0	0	0	0	0	0	0	245	0	0	0	0	0
09f81324472de98e2d21450c2bc7c324	d__Bacteria; p__Bacteroidota; c__Rhodothermia; o__Rhodothermales; f__Rubricoccaceae; g__Rubricoccus	0.762074	0	0	0	0	0	6	0	52	0	0	0	0	0	0	0	0	0	0	0	0	0	0	0	0	0	0	0	0
09f8d5b1a3112bf5a6f82de635e62dd3	d__Archaea; p__Methanobacteriota_A_1229; c__Methanobacteria; o__Methanobacteriales; f__Methanobacteriaceae; g__Methanobrevibacter_D_1148; s__Methanobrevibacter_D_1148 sp900314635	0.942369	0	0	0	134	0	0	10	0	0	11	4007	2641	0	0	0	0	0	0	0	106	0	29	0	710	5006	0	169	0
09f9d7ef5585c78d34c091c15a0d1f64	d__Bacteria; p__Proteobacteria; c__Gammaproteobacteria; o__Burkholderiales_592522; f__Burkholderiaceae_A_592522; g__Polaromonas; s__Polaromonas sp000013865	0.715212	0	86	0	0	0	0	0	177	0	0	0	0	0	320	0	0	0	485	0	848	0	0	0	0	0	18	0	21
0a0128b7da49d35762375ef991ef999d	d__Bacteria; p__Proteobacteria; c__Alphaproteobacteria; o__Rhizobiales_A_501059; f__Rhizobiaceae_A_501059; g__Ensifer; s__Ensifer adhaerens	0.956935	0	0	0	0	0	0	0	0	0	0	0	0	0	0	0	0	0	0	0	0	0	0	0	0	0	25	0	0
0a01ebee4794bdd1bef2765df2193f3d	d__Bacteria; p__Proteobacteria; c__Alphaproteobacteria	0.999988	0	0	0	0	0	0	0	0	0	0	0	0	0	0	0	0	0	0	0	0	0	0	0	102	0	0	0	0
0a0543c2f03a169b01d6e096f5910483	d__Bacteria; p__Proteobacteria; c__Gammaproteobacteria; o__Pseudomonadales_650612; f__Cellvibrionaceae; g__Gilvimarinus	0.955366	0	0	0	693	0	0	0	0	0	0	0	0	0	0	0	0	0	0	0	0	0	0	0	0	0	0	0	0
0a098915c1c6abb89fe96cbdc1f9df4b	d__Bacteria; p__Myxococcota_A_473307; c__Polyangia_463783; o__Polyangiales; f__Polyangiaceae	0.853064	0	0	0	0	17	0	0	0	0	0	0	0	0	0	933	0	0	0	0	0	0	0	0	0	0	0	0	0
0a09e1d112b07bcb3c161356b98fdd35	d__Bacteria; p__Firmicutes_A; c__Clostridia_258483; o__Eubacteriales_258471; f__Eubacteriaceae_258449; g__Eubacterium_O_258270; s__Eubacterium_O_258270 limosum	0.963212	0	0	0	565	0	69	0	810	0	0	0	0	0	0	0	0	0	0	0	0	0	0	0	0	0	0	0	0
0a0a948c44a27cec6e1b1ca6500e11d7	d__Bacteria; p__Firmicutes_D; c__Bacilli; o__Bacillales_D_310495; f__Amphibacillaceae	0.71622	0	0	0	0	0	0	0	0	0	0	0	0	0	0	0	0	0	0	0	0	0	0	0	133	0	0	0	0
0a0cb4e1c492331b8986ad2e07fa6312	d__Bacteria; p__Firmicutes_A; c__Clostridia_258483; o__Lachnospirales; f__Lachnospiraceae	0.99997	0	0	0	0	0	0	0	0	0	0	0	0	0	0	0	0	0	0	0	0	0	0	0	134	0	0	0	0
0a0e09726a8674d94d0f97836431a45a	d__Bacteria; p__Actinobacteriota; c__Actinomycetia; o__Actinomycetales; f__Dermatophilaceae_390796	0.999903	0	0	0	0	0	68	0	0	0	0	0	0	0	0	0	0	0	0	0	0	0	0	0	0	0	0	0	0
0a113a5658c519c71426c20adf8aeeea	d__Bacteria; p__Proteobacteria; c__Alphaproteobacteria; o__Rhodobacterales; f__Rhodobacteraceae; g__Paracoccus	0.980366	0	0	0	0	0	0	0	0	0	498	0	0	0	0	0	0	0	0	0	0	0	0	0	0	0	0	0	0
0a171c254ab0b3096c642e6bc81a9bff	d__Bacteria; p__Firmicutes_A; c__Clostridia_258483; o__Peptostreptococcales; f__Anaerovoracaceae; g__Bacilliculturomica; s__	0.934554	0	0	0	0	0	0	0	0	0	0	0	120	0	0	0	0	0	0	0	0	0	0	0	0	0	0	0	0
0a18278b887610b93de4b012ce27edd4	d__Bacteria; p__Bacteroidota; c__Bacteroidia; o__Chitinophagales; f__Chitinophagaceae_966727; g__Flaviaesturariibacter	0.740798	0	0	0	0	0	0	0	0	0	0	0	0	0	0	0	0	0	0	0	130	0	0	0	0	0	0	0	0
0a18c695c8eb6c53d53ec798ddd40d8e	d__Bacteria; p__Campylobacterota; c__Campylobacteria; o__Campylobacterales; f__Campylobacteraceae; g__Campylobacter_B; s__Campylobacter_B portucalensis	0.964523	0	0	0	0	0	0	0	0	0	0	0	0	0	0	0	0	0	0	0	0	510	0	0	0	0	0	0	0
0a1966d8bb842e1d3aca5f01455fd4b0	d__Bacteria; p__Bacteroidota; c__Bacteroidia; o__Bacteroidales; f__Porphyromonadaceae; g__Porphyromonas_A_859426; s__Porphyromonas_A_859426 somerae	0.830919	0	0	0	0	0	0	0	0	0	0	0	0	0	0	0	80	0	0	0	0	0	0	0	0	0	0	0	0
0a1f5ed70dcb37a86924dbd5fde981af	d__Bacteria; p__Proteobacteria; c__Gammaproteobacteria; o__Pseudomonadales_660879; f__Moraxellaceae	1	54342	2764	1322	25030	501	26370	21138	4503	13281	263305	179622	10416	877	26181	16425	3990	16161	9014	4409	11584	396226	8060	10855	3310	45868	985	37593	6216
0a23aa5f3b1223b81a48e0afe24446e9	d__Bacteria; p__Firmicutes_A; c__Clostridia_258483; o__Christensenellales; f__CAG-74; g__Limiplasma; s__	0.960918	0	0	0	0	0	0	0	0	0	0	0	0	0	0	0	0	0	658	0	0	0	0	0	0	0	0	0	0
0a23ad8a85747a9b97465555c91c75b9	d__Bacteria; p__Firmicutes_A; c__Clostridia_258483; o__Tissierellales; f__Peptoniphilaceae; g__Peptoniphilus_E; s__Peptoniphilus_E sp000952975	0.999995	0	0	0	0	0	0	0	0	0	0	0	0	0	0	0	0	92	0	0	0	0	0	0	0	0	0	0	0
0a23b386f627445c3c37a8686c52a961	d__Bacteria; p__Proteobacteria; c__Alphaproteobacteria; o__Sphingomonadales; f__Sphingomonadaceae; g__Sphingomicrobium_483265; s__Sphingomonas flava	0.903353	0	0	0	0	0	0	0	324	0	0	0	0	0	0	0	0	0	0	0	0	0	0	0	0	0	0	0	0
0a2461e65b73d644de9bb15cc2b23d94	d__Bacteria; p__Actinobacteriota; c__Actinomycetia; o__Mycobacteriales; f__Mycobacteriaceae; g__Corynebacterium	0.999805	0	0	0	0	0	0	0	0	0	0	0	0	0	648	0	0	0	0	0	0	0	0	0	0	0	0	0	0
0a25f0ece64d9e126440a3a7364943f1	d__Bacteria; p__Proteobacteria; c__Alphaproteobacteria; o__Rhodobacterales; f__Rhodobacteraceae	0.980223	0	0	0	0	0	0	0	0	0	35	0	0	0	0	0	0	0	0	0	0	0	0	0	0	0	0	0	0
0a2ca5e6fe4cad3a98c34ce5691d93cb	d__Bacteria; p__Bacteroidota; c__Bacteroidia; o__Flavobacteriales_877923; f__Weeksellaceae; g__Chryseobacterium_796614	0.754862	0	0	0	0	4816	0	12	0	0	0	0	0	0	0	67	0	0	0	0	0	0	0	0	0	0	28	0	0
0a30b2b041e0425cd3aa16f86c541f15	d__Bacteria; p__Firmicutes_A; c__Clostridia_258483; o__Lachnospirales; f__Lachnospiraceae; g__Clostridium_Q_135822; s__	0.970042	0	0	0	12	0	0	0	0	0	0	0	0	0	0	0	0	0	0	0	28	0	0	0	480	0	0	0	0
0a38adb8a7ddce5eeed86f3fb1f29e28	d__Bacteria; p__Spirochaetota; c__Spirochaetia; o__Treponematales; f__Treponemataceae; g__Treponema_D	0.884821	0	0	0	6	0	0	0	0	0	0	0	0	0	0	0	0	0	0	0	0	0	0	0	143	0	0	0	0
0a436ca7c35f102854fca732e8557b36	d__Bacteria; p__Proteobacteria; c__Alphaproteobacteria; o__Rhizobiales_A_504705; f__Xanthobacteraceae_503485; g__Bradyrhizobium	0.990267	0	0	0	0	0	0	0	0	0	0	0	0	0	0	0	0	0	0	0	0	0	76	0	0	0	0	0	0
0a43a3a38b14df4f783ca91bb8c5d820	d__Bacteria; p__Proteobacteria; c__Gammaproteobacteria; o__Pseudomonadales_650611; f__Pseudomonadaceae	0.999786	0	0	0	0	0	0	0	0	0	0	0	0	0	0	0	0	0	0	0	0	0	0	0	0	0	811	0	0
0a45cea897ea97e099291acefed1ddb9	d__Bacteria; p__Actinobacteriota; c__Actinomycetia; o__Propionibacteriales; f__Propionibacteriaceae; g__Arachnia	0.999517	0	0	0	185	0	0	0	0	0	0	0	0	0	0	0	0	0	0	0	0	0	0	0	0	0	0	0	0
0a4afcfd6601841a5dcbe4c4cc03d9da	d__Bacteria; p__Bacteroidota; c__Bacteroidia; o__Sphingobacteriales; f__Sphingobacteriaceae; g__Sphingobacterium; s__Sphingobacterium nematocida	0.723996	0	0	0	0	0	0	0	0	0	0	0	0	0	0	0	0	0	0	0	0	0	0	0	0	0	27	0	0
0a52904b6f50c23fae022ad84ec55d69	d__Bacteria; p__Bacteroidota; c__Bacteroidia; o__Bacteroidales; f__Marinilabiliaceae; g__JC017; s__JC017 sp004296775	1	0	0	0	0	0	0	979	0	0	0	0	0	0	0	0	0	0	0	0	0	0	0	0	0	0	0	0	0
0a543a2398b87b12385c673f09fca931	d__Bacteria; p__Firmicutes_D; c__Bacilli; o__Staphylococcales	0.999542	0	0	0	0	0	0	0	0	0	0	0	0	0	0	0	0	0	602	0	0	0	0	0	0	0	0	0	0
0a551cb69e9903d1d141628bfebb08bc	d__Bacteria; p__Proteobacteria; c__Alphaproteobacteria; o__Caulobacterales; f__Caulobacteraceae; g__PMMR1; s__PMMR1 sp000733915	0.766265	0	0	0	0	0	0	0	0	0	0	0	0	0	0	0	0	0	0	0	0	0	0	45	0	0	0	210	0
0a5578344da61ea406c8bcc287facea6	d__Bacteria; p__Cyanobacteria; c__Cyanobacteriia; o__Cyanobacteriales; f__Coleofasciculaceae_23353; g__SIO2C1; s__SIO2C1 sp010672925	0.999668	0	0	0	0	0	48	0	578	0	0	0	0	0	0	0	0	0	0	0	0	0	0	0	0	0	0	0	0
0a5e9a355416c528cf300e5009755795	d__Bacteria; p__Proteobacteria; c__Gammaproteobacteria; o__Burkholderiales_597441; f__Neisseriaceae_563222	0.78345	0	0	0	0	0	0	0	0	0	0	0	0	0	0	0	0	0	0	1320	0	0	0	33	0	0	0	0	0
0a5f74222aeb9883de8b17e9d82beb44	d__Bacteria; p__Bacteroidota; c__Bacteroidia; o__Bacteroidales; f__Porphyromonadaceae; g__Porphyromonas_A_859426; s__Porphyromonas_A_859426 sp900120395	0.999937	0	0	0	0	0	0	0	0	0	0	0	0	0	0	0	0	0	0	0	0	0	125	0	0	0	0	0	0
0a5fb92013ff0f9f2e968e26fb4a234b	d__Bacteria; p__Firmicutes_A; c__Clostridia_258483; o__Oscillospirales; f__Oscillospiraceae_88309	0.897788	0	0	295	0	0	0	0	0	0	0	0	0	0	0	0	0	0	0	0	0	0	0	0	0	0	0	0	0
0a6427fb4e70b6a4eddc8a07aa185d24	d__Bacteria; p__Actinobacteriota; c__Actinomycetia; o__Actinomycetales; f__Actinomycetaceae; g__Mobiluncus; s__Mobiluncus mulieris	0.960573	0	0	0	0	0	0	0	0	0	0	0	0	0	0	0	0	0	0	0	0	82	0	0	0	0	0	0	0
0a65e68ad779a7f47942f5651fcdeab1	d__Bacteria; p__Proteobacteria; c__Gammaproteobacteria; o__Enterobacterales_A_737866; f__Alteromonadaceae_665222; g__Pararheinheimera; s__Pararheinheimera sp001669775	0.784357	0	0	0	0	0	0	0	0	0	0	0	0	0	0	0	0	0	0	0	0	0	0	0	57	0	0	0	0
0a6660b047f6a52bdb09af713b0940d1	d__Bacteria; p__Firmicutes_D; c__Bacilli; o__Lactobacillales; f__Streptococcaceae; g__Streptococcus	0.99799	0	0	0	0	0	0	35	0	0	0	0	0	0	0	0	0	0	0	0	0	0	0	0	0	0	0	0	0
0a6cd4ee4d25acc0221c186ec24c3214	d__Bacteria; p__Proteobacteria; c__Gammaproteobacteria; o__Enterobacterales_A_737866; f__Enterobacteriaceae_A	0.998616	0	0	0	0	0	0	0	0	0	0	0	0	0	0	0	0	0	0	0	0	0	0	464	0	0	0	0	0
0a6e75661079e0f7d7d18fef2b7a7cb9	d__Bacteria; p__Firmicutes_D; c__Bacilli; o__Lactobacillales; f__Carnobacteriaceae; g__Atopostipes; s__	0.991312	0	0	0	0	0	0	0	0	0	0	0	0	0	0	0	0	0	0	0	0	0	0	0	0	0	67	0	0
0a7372461e7247778ed7d1e2456b609b	d__Bacteria; p__Proteobacteria; c__Alphaproteobacteria; o__Rhizobiales_A_501059; f__Rhizobiaceae_A_501059; g__Ensifer; s__Ensifer adhaerens	0.927824	0	0	0	0	0	126	0	0	0	0	0	0	0	0	0	0	0	0	0	0	0	0	0	0	0	0	0	0
0a7517fc3f6c4121a4713dbbdc80629e	d__Bacteria; p__Firmicutes_D; c__Bacilli; o__Lactobacillales; f__Streptococcaceae; g__Streptococcus; s__Streptococcus caledonicus	0.845017	0	0	0	0	0	0	0	0	0	0	0	0	0	0	0	0	0	0	0	149	0	0	0	0	0	0	0	0
0a7880f0a47b77ca99daa4c534c9532c	d__Bacteria; p__Bacteroidota; c__Bacteroidia; o__Cytophagales; f__Spirosomaceae; g__Siphonobacter; s__Siphonobacter curvatus	0.999973	0	0	0	0	0	495	0	0	0	0	0	0	0	0	0	4	0	0	0	133	0	0	0	0	0	0	0	0
0a7be02b7c4b44479b94aa2805c8d4a8	d__Bacteria; p__Firmicutes_D; c__Bacilli; o__Staphylococcales	0.999428	0	0	0	0	0	0	0	0	0	0	0	0	0	0	0	0	0	68	0	0	0	0	0	0	0	0	0	0
0a7ca549a56b5eaaa80eda7fd2716935	d__Bacteria; p__Bacteroidota; c__Bacteroidia; o__Bacteroidales; f__Marinilabiliaceae; g__JC017; s__JC017 sp004296775	1	0	0	0	0	0	0	0	0	126	0	0	0	0	0	0	0	0	0	0	0	0	0	0	0	0	0	0	0
0a7d2c7e1efcf7e5b3024998d020c486	d__Bacteria; p__Actinobacteriota; c__Actinomycetia; o__Actinomycetales; f__Micrococcaceae; g__Micrococcus; s__Micrococcus antarcticus	0.816762	0	0	0	0	0	0	0	0	0	120	0	0	0	0	0	0	0	0	0	0	0	0	0	0	0	0	0	0
0a8051550e98c9a5a8f37b6b35e03fe0	d__Bacteria; p__Proteobacteria; c__Gammaproteobacteria; o__Pseudomonadales_660879; f__Moraxellaceae	1	0	0	0	0	0	0	0	0	0	0	0	0	0	0	0	0	0	235	0	0	0	0	0	0	0	0	0	0
0a83a67fd23cd578906f255a90f35e16	d__Bacteria; p__Actinobacteriota; c__Acidimicrobiia_401430; o__Acidimicrobiales; f__MedAcidi-G1; g__S20-B6; s__S20-B6 sp002346745	0.943331	0	0	0	0	0	0	0	0	0	0	0	0	0	0	0	0	0	0	0	9	0	0	0	52	0	0	0	0
0a8db220648017d95e7e6be119778ac1	d__Bacteria; p__Firmicutes_A; c__Clostridia_258483; o__Tissierellales; f__Peptoniphilaceae; g__Anaerococcus; s__Anaerococcus tetradius	0.857633	0	0	0	0	0	0	0	0	0	0	0	0	0	0	0	0	0	0	0	0	0	0	0	0	0	0	0	403
0a8f9ff8816b654440cb4c3f21b29358	d__Bacteria; p__Proteobacteria; c__Gammaproteobacteria; o__Pseudomonadales_650611; f__Pseudomonadaceae; g__Pseudomonas_E_647464	0.816623	0	0	0	0	0	0	0	0	0	0	0	0	0	0	0	0	0	0	0	0	0	0	0	30	0	0	0	0
0a9679432cf9513868a517b16ef7ec79	d__Bacteria; p__Firmicutes_A; c__Clostridia_258483; o__Christensenellales; f__CAG-74; g__Limiplasma; s__	0.999644	0	0	0	0	0	0	0	0	0	0	0	0	0	0	0	0	0	0	0	151	0	0	0	0	0	0	0	0
0a96e1cf39f1dd7522c261acd05cb762	d__Bacteria; p__Firmicutes_A; c__Clostridia_258483	0.999098	0	0	0	0	0	0	0	0	0	0	138	0	0	0	0	0	0	0	0	0	0	0	0	0	0	0	0	0
0a96e4f41bd1ae7995253de846500b7b	d__Bacteria; p__Proteobacteria; c__Gammaproteobacteria; o__Burkholderiales_597441; f__Neisseriaceae_563222; g__Neisseria_563205	0.987482	0	0	0	0	0	0	0	0	0	0	0	0	0	256	0	0	0	0	0	0	0	0	0	0	0	39	0	0
0a9a4c9d804502a8b6e82232c5e3f802	d__Bacteria; p__Firmicutes_A; c__Clostridia_258483; o__Oscillospirales; f__Acutalibacteraceae; g__Ruminococcus_E; s__Ruminococcus_E bromii_A	0.71985	0	0	0	0	0	0	0	0	0	0	0	0	0	0	0	0	88	0	0	0	0	0	0	0	0	0	0	0
0aa1f7ef6a34e88bc58d8daf01b3d89c	d__Bacteria; p__Proteobacteria; c__Alphaproteobacteria; o__Sphingomonadales; f__Sphingomonadaceae; g__Sphingomonas_L_486704	0.959354	0	0	0	0	0	0	0	0	0	0	0	0	0	0	0	0	0	282	0	0	0	0	0	0	0	0	0	0
0aa25e14689770240fac3bbb59bb6e09	d__Bacteria; p__Firmicutes_A; c__Clostridia_258483; o__Oscillospirales; f__Acutalibacteraceae; g__WRKY01; s__WRKY01 sp009777895	0.783405	0	0	0	0	0	0	0	0	0	0	0	0	0	0	0	0	0	0	0	0	0	0	0	144	0	0	0	0
0aa2b09d3b66cc256c02d58f17ca8de0	d__Bacteria; p__Bacteroidota; c__Bacteroidia; o__Cytophagales; f__Hymenobacteraceae; g__Hymenobacter_910554; s__Hymenobacter rivuli	0.934076	0	0	0	0	0	541	0	0	0	0	0	0	0	0	0	0	0	0	0	0	0	0	0	0	0	0	0	0
0aa6767415c3c1d08d147c80b16ec596	d__Bacteria; p__Proteobacteria; c__Gammaproteobacteria; o__Pseudomonadales_660879; f__Moraxellaceae; g__Acinetobacter; s__Acinetobacter sp001647675	0.994568	384	46126	1559	23934	99	4363	3496	8608	420	675	129	1868	54054	27603	152	1811	22872	9586	16147	5959	87	3535	15545	7407	52153	76285	2197	3939
0aa7314ceb4928f3887d94618edaeb96	d__Bacteria; p__Proteobacteria; c__Gammaproteobacteria; o__Pseudomonadales_660879; f__Moraxellaceae; g__Acinetobacter; s__Acinetobacter sp001647675	0.993198	0	0	0	837	0	0	0	0	0	0	0	0	0	0	0	0	0	0	0	0	0	0	0	0	0	0	0	0
0aa7e1ddcc6256c4d019d74697e100d0	d__Bacteria; p__Firmicutes_D; c__Bacilli; o__Erysipelotrichales; f__Erysipelotrichaceae; g__Breznakia; s__Breznakia blatticola	0.91088	0	176	0	0	0	0	0	0	0	0	0	0	0	0	0	0	0	0	0	0	0	0	0	0	0	0	0	0
0aa977f5e5199c91e848c902a7cd77bf	d__Bacteria; p__Proteobacteria; c__Gammaproteobacteria; o__Pseudomonadales_641030; f__Halomonadaceae_641030; g__Halomonas_B; s__	0.999954	0	0	0	0	0	0	0	0	0	0	0	0	0	0	0	0	0	712	0	0	0	0	0	0	0	0	0	0
0aac7a1bfaa70f33265eefaa35bb2c94	d__Bacteria; p__Bacteroidota; c__Bacteroidia; o__Bacteroidales; f__Bacteroidaceae	0.995351	0	0	0	0	0	0	0	0	0	0	0	0	0	0	0	0	0	0	0	0	0	0	0	0	0	26	0	0
0aac91ddfbd14ef31d11cea4cf7f70b8	d__Bacteria; p__Firmicutes_A; c__Clostridia_258483; o__Oscillospirales; f__Acutalibacteraceae; g__Fimenecus; s__	0.912683	0	0	0	0	0	0	0	0	0	0	0	0	0	0	0	0	0	0	0	31	0	0	0	0	0	0	0	0
0ab1809c86304fe058cdc9b8230f7429	d__Bacteria; p__Bacteroidota; c__Bacteroidia	0.987085	0	0	0	0	0	0	0	0	0	0	0	0	0	0	0	0	0	0	0	0	0	0	0	64	0	0	0	0
0ab435ba59d7dcab88c28ed979bf0260	d__Bacteria; p__Firmicutes_A; c__Clostridia_258483; o__Lachnospirales; f__Lachnospiraceae	0.999974	0	0	0	0	0	24	0	0	0	0	0	0	0	0	0	756	0	0	0	0	0	0	0	0	0	0	0	0
0ab580b26a30519f2d691af2be5ac1e4	d__Bacteria; p__Proteobacteria; c__Alphaproteobacteria; o__Rhizobiales_A_501059; f__Rhizobiaceae_A_501059; g__Ensifer; s__Ensifer adhaerens	0.983935	0	0	0	0	0	0	0	0	0	0	0	0	0	0	0	0	0	0	0	0	0	0	0	0	0	33	0	0
0ab87ee833dae7accfcad13323279c74	d__Bacteria; p__Actinobacteriota; c__Actinomycetia; o__Actinomycetales; f__Dermatophilaceae_390796	0.999643	0	0	31	0	0	29	0	0	0	0	0	0	0	0	0	1278	0	0	26	0	0	0	356	0	0	0	0	0
0abcc66de335b8d82d7674df029a1fa2	d__Bacteria; p__Firmicutes_A; c__Clostridia_258483; o__Peptostreptococcales; f__Anaerovoracaceae	0.999794	8	0	29	7	29634	4778	75	0	0	0	0	0	0	0	413	72	13	42	29	0	0	0	7	0	0	0	0	37
0abf79cb6e47ef6f51cbfa215fb4a0b7	d__Bacteria; p__Proteobacteria; c__Gammaproteobacteria; o__Pseudomonadales_650611; f__Pseudomonadaceae; g__Pseudomonas_C; s__	0.920791	0	0	0	0	0	0	0	0	0	0	0	0	0	0	0	0	0	0	0	0	0	0	0	100	0	128	0	17
0ac004a0cd63686bb3922254f96e4c82	d__Bacteria; p__Actinobacteriota; c__Actinomycetia; o__Actinomycetales; f__Dermabacteraceae; g__Brachybacterium	0.999861	0	0	0	0	0	0	0	0	0	0	0	0	0	0	0	0	132	0	0	0	0	0	0	0	0	0	0	0
0ac10c84ac8d0535a6f75981e3270300	d__Bacteria; p__Proteobacteria; c__Alphaproteobacteria; o__Micavibrionales; f__UBA2020; g__UBA2020; s__	0.998694	0	121	0	0	0	0	0	0	0	0	0	0	0	0	0	0	0	0	0	0	0	0	0	0	0	0	0	0
0ac13c3fc087480bafcdf7b7b2f654c7	d__Bacteria; p__Bacteroidota; c__Bacteroidia; o__Bacteroidales; f__Porphyromonadaceae; g__Porphyromonas_A_859426	0.711161	0	0	0	0	0	0	0	0	0	0	0	0	0	0	0	73	0	0	0	0	0	0	0	0	0	0	0	0
0ac696a10d538d65adafa7570b5c4966	d__Bacteria; p__Proteobacteria; c__Alphaproteobacteria; o__Rhizobiales_A_501059; f__Rhizobiaceae_A_501059; g__Ensifer; s__Ensifer adhaerens	0.997553	0	0	0	0	0	0	0	0	0	0	0	0	0	0	0	232	0	0	0	0	0	0	0	0	0	0	0	0
0ac830870dd86031c0df21e58f907977	d__Bacteria; p__Proteobacteria; c__Gammaproteobacteria; o__Pseudomonadales_660879; f__Moraxellaceae; g__Acinetobacter; s__Acinetobacter sp001647675	0.994568	0	0	0	0	0	0	0	0	0	0	0	0	0	0	0	0	0	0	0	0	0	0	0	0	0	0	0	342
0ac9cf03a8165ccf32ae59877b882d26	d__Bacteria; p__Proteobacteria; c__Alphaproteobacteria; o__Rhizobiales_A_504705; f__Xanthobacteraceae_503485	0.966588	0	0	0	0	0	0	0	0	0	0	0	0	0	0	0	0	0	493	0	0	0	0	0	0	0	0	0	0
0acc45727707580f694660074c95e72a	d__Bacteria; p__Proteobacteria; c__Gammaproteobacteria; o__Burkholderiales_592522; f__Burkholderiaceae_A_592522; g__Pseudorhodoferax; s__Pseudorhodoferax sp001422445	0.848041	0	0	0	0	0	132	0	0	0	0	0	0	0	0	0	0	0	0	0	0	0	0	0	0	0	0	0	0
0acd482c954f13b1d879b376aec13385	d__Bacteria; p__Proteobacteria; c__Alphaproteobacteria; o__Caulobacterales; f__Caulobacteraceae	0.999999	0	0	0	0	0	0	0	0	0	0	0	0	0	0	0	0	0	0	0	0	0	0	0	0	0	37	0	0
0ad02356aab07b5f4bb7af5fe4224921	d__Bacteria; p__Proteobacteria; c__Gammaproteobacteria; o__Pseudomonadales_660879; f__Moraxellaceae	1	0	0	0	0	0	0	0	0	0	0	592	0	0	0	0	0	0	0	0	0	0	0	0	0	0	0	0	0
0ad102af12bc42b09be672c28e017c69	d__Bacteria; p__Proteobacteria; c__Gammaproteobacteria; o__Pseudomonadales_650611; f__Pseudomonadaceae; g__Pseudomonas_E_647464	0.904153	0	0	0	0	198	0	0	0	0	0	0	0	0	0	0	0	0	0	0	0	0	0	0	0	0	0	0	0
0ad3b95d7a0904e81ff56a3220cb0a51	d__Bacteria; p__Proteobacteria; c__Gammaproteobacteria; o__Xanthomonadales_616009; f__Xanthomonadaceae_616009	0.999999	0	0	0	0	0	0	0	0	0	0	0	0	0	0	0	0	0	92	0	180	0	0	0	3350	0	21	0	0
0ad4cbed1c3a35dd9186d4a99a84fa07	d__Bacteria; p__Firmicutes_D; c__Bacilli; o__Staphylococcales	0.999343	0	0	0	0	0	0	0	0	0	0	0	0	81	0	0	0	0	0	0	0	0	0	0	0	0	0	0	0
0ad5e460c3a8ae1124fffa004b2b5e56	d__Bacteria; p__Firmicutes_D; c__Bacilli; o__Staphylococcales	0.99939	0	0	0	0	0	0	0	0	0	0	0	0	656	0	0	0	0	0	0	0	0	0	0	0	0	0	0	0
0ad7231a2c8df017e925b50c99322fbf	d__Bacteria; p__Firmicutes_A; c__Clostridia_258483; o__Christensenellales; f__CAG-74; g__Limiplasma; s__	0.958492	0	0	0	0	0	0	0	0	0	0	0	0	0	0	0	0	0	0	0	0	0	0	0	104	0	0	0	0
0ad937e97b466827deb48b28d69e3be0	d__Bacteria; p__Proteobacteria; c__Gammaproteobacteria; o__Pseudomonadales_660879; f__Moraxellaceae; g__Acinetobacter; s__Acinetobacter sp001647675	0.994504	0	173	0	0	0	0	0	0	0	0	0	0	0	0	0	0	0	0	0	0	0	0	0	0	0	0	0	0
0adcc0d3954c6ca54a930a6dc8fb802c	d__Bacteria; p__Proteobacteria; c__Gammaproteobacteria; o__Enterobacterales_A_737866; f__Enterobacteriaceae_A	0.997181	0	0	0	0	0	0	0	0	0	0	0	0	0	0	0	0	0	0	612	0	0	0	0	0	0	0	0	0
0ae46c930bef6f0c9901c75277fdae6f	d__Bacteria; p__Firmicutes_D; c__Bacilli	0.989157	0	0	0	0	0	149	0	0	0	0	0	0	0	0	0	0	0	0	0	0	0	0	0	0	0	0	0	0
0af18c2dd99d378f7ecf2595cbd02441	d__Bacteria; p__Bacteroidota; c__Bacteroidia; o__Sphingobacteriales; f__Sphingobacteriaceae; g__Mucilaginibacter_A; s__Mucilaginibacter_A aquatilis	0.955692	0	0	0	0	0	0	0	35	0	0	0	0	0	0	0	0	0	0	0	0	0	0	0	0	0	0	0	0
0afc363b018210b9b165dbcad7ae6105	d__Bacteria; p__Firmicutes_A; c__Clostridia_258483; o__Lachnospirales; f__Lachnospiraceae; g__Blautia_A_141780	0.758345	0	0	0	0	0	0	0	0	0	0	0	0	0	0	0	0	0	0	0	17	0	0	0	491	0	0	0	0
0afe3795feedbd772a584e33d20f8c7b	d__Bacteria; p__Cyanobacteria; c__Cyanobacteriia; o__Cyanobacteriales; f__Chroococcidiopsidaceae_29158; g__Aliterella; s__Aliterella atlantica	0.749487	0	0	0	0	0	0	0	0	0	0	0	0	0	0	0	0	0	0	0	0	0	76	0	0	0	0	0	0
0b04ebaf3190819f4900bf0022fb8ea6	d__Bacteria; p__Proteobacteria	0.84351	0	0	0	0	0	0	0	0	0	0	0	0	0	0	0	0	0	0	0	0	0	0	0	0	0	99	0	0
0b05770d1b2a62dae5b92ec8b74651b9	d__Bacteria; p__Proteobacteria; c__Alphaproteobacteria; o__Rhizobiales_A_504705; f__Xanthobacteraceae_503485; g__Bradyrhizobium	0.993654	0	0	0	0	0	0	0	0	0	0	0	0	0	0	0	0	0	689	0	0	0	0	0	0	0	0	0	0
0b0840a2a0384264c49da6a4c5498477	d__Bacteria; p__Firmicutes_A; c__Clostridia_258483; o__Oscillospirales; f__Oscillospiraceae_88309	0.903647	0	0	0	0	0	0	0	0	0	0	0	0	0	0	0	0	0	0	0	0	0	0	0	47	0	0	0	0
0b08ed0abe80060fa28ecc9286781973	d__Bacteria; p__Proteobacteria; c__Alphaproteobacteria; o__Rickettsiales; f__Rickettsiaceae; g__Rickettsia	0.983795	0	0	0	0	0	0	0	0	0	0	0	0	0	0	0	0	0	0	0	0	0	0	0	0	0	0	0	36
0b13bb21870148879d09ef422d784d77	d__Bacteria; p__Proteobacteria; c__Alphaproteobacteria; o__Rhodobacterales; f__Rhodobacteraceae	0.993797	0	0	0	0	0	0	0	0	0	0	0	0	0	0	0	0	0	0	0	0	0	0	0	0	0	58	0	0
0b17f968e4c322a2744dd249dcd1eb10	d__Bacteria; p__Proteobacteria; c__Gammaproteobacteria; o__Burkholderiales_592522; f__Burkholderiaceae_A_592522	0.971762	0	0	0	0	0	0	0	0	0	0	0	0	0	0	0	0	0	0	0	0	0	0	0	0	0	78	0	0
0b182e733ecc0905c935edb854439ab4	d__Bacteria; p__Bacteroidota; c__Bacteroidia; o__Bacteroidales; f__Bacteroidaceae	0.997227	0	0	254	0	0	0	0	0	0	0	0	0	0	0	0	0	0	0	0	0	0	0	0	0	0	0	0	0
0b18894d2a2dab13d6a550ea0f290610	d__Bacteria; p__Proteobacteria; c__Alphaproteobacteria	0.999915	0	0	0	0	0	0	0	0	0	0	0	0	0	0	0	0	0	0	0	195	0	0	0	0	0	0	0	0
0b199b41b5ffe172fe1e4f7163cd8966	d__Bacteria; p__Proteobacteria; c__Gammaproteobacteria; o__Xanthomonadales_616009; f__Xanthomonadaceae_616009	0.999951	0	0	0	0	0	0	0	0	0	0	0	0	0	0	0	0	0	0	0	97	0	0	0	0	0	0	0	0
0b1adf64b1318bbec5782da1e93d07b3	d__Bacteria; p__Proteobacteria; c__Alphaproteobacteria; o__Sphingomonadales; f__Sphingomonadaceae; g__Sphingobium_A_485959	0.923772	0	0	0	0	0	22	0	0	0	0	0	0	0	0	0	0	0	0	0	0	0	0	0	0	0	0	0	0
0b1f3a77c46fec8992ac8a7050d9316b	d__Bacteria; p__Myxococcota_A_473307; c__Polyangia_463783; o__Polyangiales; f__Polyangiaceae; g__Chondromyces	0.999116	0	0	0	0	0	0	0	0	0	0	0	0	0	0	0	352	0	0	0	0	0	0	0	0	0	0	0	0
0b23c8a17f78e54e953024af60fb9fa7	d__Bacteria; p__Firmicutes_D; c__Bacilli; o__RFN20; f__CAG-826	0.996153	0	0	0	0	0	92	0	0	0	0	0	0	0	0	0	0	0	0	0	0	0	0	0	0	0	0	0	0
0b24bae21c511201d2e1044b2cd79beb	d__Bacteria; p__Proteobacteria; c__Gammaproteobacteria; o__Burkholderiales_597441; f__Neisseriaceae_563222; g__Neisseria_563205	0.997641	0	0	0	0	0	0	0	0	0	0	0	0	0	0	0	54	0	0	0	0	0	0	0	0	0	0	0	0
0b24e1e41d83cc0aae0995a48f70ee20	d__Bacteria; p__Actinobacteriota; c__Actinomycetia; o__Actinomycetales; f__Dermabacteraceae; g__Brachybacterium	0.999843	0	0	0	0	0	0	142	0	0	0	0	0	0	0	0	0	0	0	0	0	0	0	0	0	0	0	0	0
0b259c638e25c77c17201aa8925a7bee	d__Bacteria; p__Firmicutes_D; c__Bacilli; o__Bacillales_A; f__Planococcaceae	0.864559	0	0	0	0	0	0	0	0	0	0	0	0	0	0	0	0	0	0	0	0	0	0	0	0	35	0	0	0
0b2687d53926a5b383f5c4889a7eb4f5	d__Bacteria; p__Actinobacteriota; c__Actinomycetia; o__Actinomycetales; f__Micrococcaceae; g__Paenarthrobacter	0.9401	0	0	0	0	0	0	0	0	0	0	0	0	56	0	0	0	0	0	0	0	0	0	0	0	0	0	0	0
0b2cb656dbabf0f1d77670da43e65fcc	d__Bacteria; p__Bacteroidota; c__Bacteroidia; o__Bacteroidales; f__Paludibacteraceae; g__RF16	0.728928	0	0	0	0	0	0	0	0	0	0	139	0	0	0	0	0	0	0	0	0	0	0	0	0	0	0	0	0
0b2d0afcb8d97f2fe12aef2fb0dc5264	d__Bacteria; p__Cyanobacteria; c__Vampirovibrionia; o__Gastranaerophilales; f__Gastranaerophilaceae; g__Limenecus; s__	0.999997	0	0	0	0	0	0	0	0	0	0	0	0	0	0	0	0	0	0	84	0	0	0	0	0	0	0	0	0
0b2e6b7971ec4e5951ca06bbb6ea5aa8	d__Bacteria; p__Firmicutes_D; c__Bacilli; o__Bacillales_A; f__Planococcaceae; g__Planococcus	0.749819	0	0	0	0	0	0	0	0	0	24	0	0	0	0	0	0	0	0	0	0	0	0	0	0	16	50	0	0
0b309100b71822e5269c1510deb0e1f2	d__Bacteria; p__Bacteroidota; c__Bacteroidia; o__Bacteroidales; f__Bacteroidaceae	0.990027	0	0	0	0	0	0	0	0	0	0	0	0	0	1457	0	0	0	0	0	0	0	0	0	0	0	0	0	0
0b317c3ecdaee9a5ad089f11e5a17f6c	d__Bacteria; p__Proteobacteria; c__Alphaproteobacteria; o__Sphingomonadales; f__Sphingomonadaceae	0.999972	0	0	0	0	0	112	0	1373	0	0	0	0	0	0	0	0	0	0	0	0	0	0	0	0	0	0	0	0
0b35eb55ccd8b9ac91e817010223e645	d__Bacteria; p__Proteobacteria; c__Alphaproteobacteria; o__Rhizobiales_A_504705; f__Xanthobacteraceae_503485; g__Bradyrhizobium	0.995249	0	0	0	0	0	0	0	0	0	0	0	0	0	0	0	0	0	0	0	0	0	489	0	0	0	0	0	0
0b371731b71e1738c42ede16b19f1879	d__Bacteria; p__Proteobacteria; c__Gammaproteobacteria; o__Pseudomonadales_650611; f__Pseudomonadaceae; g__Pseudomonas_E_647464	0.76834	0	0	0	0	0	0	0	0	0	0	0	0	57	0	0	0	0	0	0	0	0	0	0	0	0	0	0	0
0b387ccad00af79b6d9f146b1cd8d0bb	d__Bacteria; p__Proteobacteria; c__Alphaproteobacteria; o__Rhizobiales_A_504705; f__Xanthobacteraceae_503485; g__Bradyrhizobium	0.995358	0	0	0	0	0	0	0	58	0	0	0	0	0	0	0	0	0	0	0	0	0	0	0	0	0	0	0	0
0b3c894c8e597cdb34dfb1447b7990d5	d__Bacteria; p__Proteobacteria; c__Gammaproteobacteria; o__Pseudomonadales_650611; f__Pseudomonadaceae; g__Pseudomonas_E_647464	0.998258	0	0	0	0	0	0	0	0	0	0	0	0	0	0	0	0	0	0	0	0	0	0	0	95	0	0	0	0
0b3d6425c1602e23528e6dae2f585edb	d__Bacteria; p__Bacteroidota; c__Bacteroidia; o__Flavobacteriales_877923; f__Weeksellaceae; g__Chryseobacterium_796614	0.756917	0	2972	0	0	0	0	0	0	0	0	0	0	0	0	0	0	0	0	0	0	0	0	0	0	0	0	0	0
0b3effc30b9d8547cd5551f86093929e	d__Bacteria; p__Firmicutes_D; c__Bacilli; o__Lactobacillales; f__Streptococcaceae; g__Streptococcus	0.999812	0	0	0	0	309	0	0	0	0	0	0	0	0	0	0	0	0	0	0	0	0	0	0	0	0	0	0	0
0b41c8b4b82c83d71aac03cf26b013ff	d__Bacteria; p__Proteobacteria; c__Alphaproteobacteria; o__Rickettsiales	0.815201	0	0	0	0	0	823	4	0	0	1765	0	0	0	40	0	10	0	11	0	0	0	0	0	0	0	4	0	368
0b42dd18896a58f1b7d988c7e332f9d0	d__Bacteria; p__Bacteroidota; c__Bacteroidia; o__Chitinophagales; f__Chitinophagaceae_966727	0.9826	0	0	0	0	0	12	0	0	0	0	0	0	0	0	0	376	0	0	0	0	0	0	0	0	0	0	0	0
0b50fba312fb4c757a331e7813b9ae63	d__Bacteria; p__Proteobacteria; c__Alphaproteobacteria; o__Rhodobacterales; f__Rhodobacteraceae	0.99398	0	0	0	0	0	0	0	0	0	0	0	0	0	0	0	0	0	0	0	0	0	0	0	0	0	90	0	0
0b520b3c73ac9491382164ed853a033f	d__Bacteria; p__Proteobacteria; c__Gammaproteobacteria; o__Xanthomonadales_616009; f__Xanthomonadaceae_616009; g__Thermomonas_615664	0.817465	0	0	0	0	0	0	0	0	0	0	0	0	0	0	0	0	0	0	0	0	0	0	0	0	0	25	0	0
0b54171e2e69c8d4da31ae0e0886cafa	d__Bacteria; p__Firmicutes_D; c__Bacilli; o__Staphylococcales; f__Staphylococcaceae; g__Staphylococcus	0.935179	0	0	0	0	0	0	0	0	0	0	0	0	0	0	0	0	0	1676	0	0	0	0	0	0	0	0	0	0
0b5541bcebd193a3c349243ea015e6f5	d__Archaea; p__Thermoplasmatota; c__Thermoplasmata_1773; o__Methanomassiliicoccales; f__Methanomethylophilaceae; g__MX-02; s__MX-02 sp006954405	0.974537	0	0	0	979	0	0	0	0	0	0	0	0	0	0	0	0	0	0	0	0	0	0	0	6	0	0	0	0
0b590966f30d59d80bdb12bb8d5689de	d__Bacteria; p__Firmicutes_D; c__Bacilli; o__Bacillales_A; f__Planococcaceae; g__Sporosarcina	0.81599	0	0	0	0	0	0	0	0	0	0	0	0	0	0	0	0	0	0	0	0	0	0	0	0	0	65	0	0
0b590ae575c13bff6329299756d398c6	d__Bacteria	0.814184	0	0	0	0	0	0	0	0	0	0	468	0	0	0	0	0	0	0	0	0	0	0	0	0	0	0	0	0
0b5a48b96eb8702217971a7e30c02e94	d__Bacteria; p__Proteobacteria; c__Alphaproteobacteria; o__Rhizobiales_A_504705; f__Xanthobacteraceae_503485; g__Bradyrhizobium	0.995046	0	0	0	0	0	0	0	0	0	0	0	0	0	0	0	0	0	0	0	134	0	0	0	0	0	0	0	0
0b5a59f306ba80b4399f9e224cc82e73	d__Bacteria; p__Firmicutes_A; c__Clostridia_258483; o__Oscillospirales; f__Oscillospiraceae_88309; g__Sporobacter; s__	0.874095	0	0	0	0	0	0	0	0	0	0	0	0	0	0	0	0	0	0	0	0	0	0	0	36	0	0	0	0
0b5ebef62889255aa4f17a45b097ba4a	d__Bacteria; p__Proteobacteria; c__Alphaproteobacteria; o__Rhizobiales_A_504721; f__Hyphomicrobiaceae; g__Hyphomicrobium_A	0.986721	0	0	0	0	0	66	0	665	0	0	0	0	0	0	0	0	0	0	0	0	0	0	0	0	0	14	0	0
0b5ed0a5036b62790d15c47216f995da	d__Bacteria; p__Firmicutes_A; c__Clostridia_258483; o__Lachnospirales; f__Lachnospiraceae	0.999835	0	0	0	0	0	0	0	0	0	0	0	0	0	0	0	0	0	0	1009	0	0	0	0	0	0	0	0	0
0b6066515ca03caea73097b0a17a9eea	d__Bacteria; p__Bacteroidota; c__Bacteroidia; o__Sphingobacteriales; f__Sphingobacteriaceae; g__Mucilaginibacter_A	0.952608	0	0	0	0	0	0	0	0	0	0	0	14	0	0	0	0	0	0	0	0	0	6560	0	0	0	0	0	0
0b628f655ef9a07570ee1829fa6f1fd4	d__Bacteria; p__Firmicutes_D; c__Bacilli; o__Lactobacillales; f__Aerococcaceae; g__Trichococcus	0.834988	0	0	0	0	0	0	0	0	0	0	0	0	0	0	0	0	0	0	0	0	0	0	0	0	0	75	0	0
0b629a19a175b16ca21975ff5d4ac151	d__Bacteria; p__Firmicutes_D; c__Bacilli; o__Bacillales_A; f__Planococcaceae; g__Kurthia	0.79055	0	1684	0	0	0	94	0	561	0	0	0	0	0	149	0	13	0	602	31	120	0	1295	437	2882	2304	0	117	0
0b635358148f066d8a176bfd9e746969	d__Bacteria; p__Proteobacteria; c__Alphaproteobacteria; o__Rhodobacterales; f__Rhodobacteraceae; g__Paracoccus	0.982104	0	0	0	0	0	0	0	0	0	0	0	0	0	0	0	80	0	0	0	0	0	0	0	0	0	0	0	0
0b7318ad62157dc6a573482d7f2a9de2	d__Bacteria; p__Bacteroidota; c__Bacteroidia; o__Sphingobacteriales; f__Sphingobacteriaceae	0.757074	0	0	0	0	0	0	0	0	0	0	0	0	0	0	0	0	0	0	0	0	0	0	0	29	0	0	0	0
0b74b0c77f60f368355ca36c86112b60	d__Bacteria; p__Actinobacteriota; c__Acidimicrobiia_401430; o__Acidimicrobiales; f__Ilumatobacteraceae; g__Ilumatobacter_A; s__Ilumatobacter_A coccineus_A_400748	0.962462	0	0	0	0	0	0	0	0	0	0	0	0	0	0	0	0	0	0	0	0	0	0	0	57	0	0	0	0
0b7629195f005ebc75f51c4df8aebedd	d__Bacteria; p__Verrucomicrobiota; c__Kiritimatiellae_777934; o__RFP12; f__UBA1067; g__UBA1067; s__UBA1067 sp004551905	0.835248	0	0	0	0	0	0	0	0	0	0	0	0	0	0	0	0	0	0	0	0	0	0	0	0	823	0	35	0
0b77170393247893be211ec4241ef312	d__Bacteria; p__Bacteroidota; c__Bacteroidia; o__Flavobacteriales_877923; f__Flavobacteriaceae; g__Flavobacterium; s__Flavobacterium piscinae	0.752012	0	0	0	0	0	64	0	0	0	0	0	0	0	0	0	0	0	0	0	0	0	0	0	0	0	0	0	0
0b7d1fad7497b07cabfdf45759690f38	d__Bacteria; p__Firmicutes_A; c__Clostridia_258483; o__Peptostreptococcales; f__Anaerovoracaceae; g__S5-A14a	0.707999	0	0	0	0	0	0	0	0	0	0	0	0	0	0	0	0	60	0	0	0	0	0	0	0	0	0	0	0
0b82c88b9319730585bf2e07e9d461c2	d__Bacteria; p__Bacteroidota; c__Bacteroidia; o__Bacteroidales; f__Paludibacteraceae; g__F0058; s__	0.997516	0	0	0	0	0	0	0	0	0	0	0	20	0	0	0	0	0	0	0	0	0	0	0	0	0	99	0	593
0b841544f13d2f4fdc5fc27912907faa	d__Bacteria; p__Firmicutes_A; c__Clostridia_258483	0.987141	0	0	0	0	0	0	0	0	0	0	0	0	0	0	0	0	0	0	0	398	0	0	0	0	0	0	0	0
0b87ae59b8a91c7bee88188cdaa86b4d	d__Bacteria; p__Firmicutes_B_370529; c__Desulfotomaculia_370529; o__Desulfotomaculales_370529; f__Desulfotomaculaceae; g__Desulfotomaculum	0.80559	0	0	0	5	0	0	0	0	0	0	0	0	0	0	0	3	0	0	0	12	0	0	0	298	0	58	0	0
0b895b2b9dfaf0e0cb83e4b4680ce23e	d__Bacteria; p__Bacteroidota; c__Bacteroidia; o__Flavobacteriales_877923; f__Flavobacteriaceae; g__Aequorivita; s__Aequorivita viscosa	0.998207	0	0	0	0	0	0	0	0	0	0	0	0	0	0	0	0	0	0	0	0	0	625	0	0	0	0	0	0
0b89c1d56406840cdb31d5e6c9a35712	d__Bacteria; p__Bacteroidota; c__Bacteroidia; o__Sphingobacteriales; f__Sphingobacteriaceae; g__Albibacterium; s__	0.956551	0	0	0	0	0	0	0	0	0	0	0	0	0	0	0	0	0	0	0	0	0	0	0	0	0	41	0	0
0b9d6ae30698fe3144a187eaaafdaef8	d__Bacteria; p__Desulfobacterota_I; c__Desulfovibrionia; o__Desulfovibrionales; f__Desulfovibrionaceae; g__Bilophila; s__Bilophila wadsworthia	0.999997	7	0	0	0	0	0	0	0	2495	0	0	0	64	0	0	0	28	0	0	0	0	0	0	0	0	0	0	0
0b9f3f69c04091294361e88044ce81a8	d__Bacteria; p__Proteobacteria; c__Alphaproteobacteria; o__Rhizobiales_A_501059; f__Rhizobiaceae_A_501059; g__Ensifer; s__Ensifer adhaerens	0.997055	0	0	0	0	0	0	0	0	0	0	0	0	0	0	0	0	0	0	0	0	0	0	0	45	0	0	0	0
0b9f8cee8e95df269b1770045eee1655	d__Bacteria; p__Firmicutes_D; c__Bacilli; o__Lactobacillales; f__Streptococcaceae; g__Streptococcus	0.999909	0	0	0	0	0	0	0	0	0	0	0	0	0	0	0	0	0	0	18	0	0	0	0	0	0	0	0	0
0ba57316e39f4b2b98a3c49c394c040b	d__Bacteria; p__Actinobacteriota; c__Actinomycetia; o__Mycobacteriales; f__Mycobacteriaceae; g__Corynebacterium	0.999981	0	0	0	0	0	0	0	0	0	0	0	0	0	0	0	0	0	0	87	0	0	0	0	0	0	0	0	0
0ba5d119b9a61c9fdb79c4df892fed9f	d__Bacteria; p__Proteobacteria; c__Alphaproteobacteria; o__Rhodobacterales; f__Rhodobacteraceae; g__Paracoccus	0.982267	0	0	0	198	0	0	0	0	0	0	0	0	0	881	0	0	0	0	0	0	0	0	0	0	0	0	0	0
0ba859b77fb5276925ead5ff68a888fb	d__Bacteria; p__Firmicutes_D; c__Bacilli; o__Staphylococcales; f__Salinicoccaceae; g__Jeotgalicoccus_A_310962	0.733511	0	0	0	0	0	0	0	0	0	0	0	0	0	0	0	0	0	0	0	484	0	0	0	0	0	0	0	0
0baa226a90512c71bcd701e1f535ba08	d__Bacteria; p__Campylobacterota; c__Campylobacteria; o__Campylobacterales; f__Campylobacteraceae; g__Campylobacter_B; s__Campylobacter_B portucalensis	0.99992	0	0	0	0	0	0	0	0	0	0	0	0	0	0	0	0	0	0	0	0	147	0	0	0	0	0	0	0
0bab129f7d3235f4d60139498dc2b2d9	d__Bacteria; p__Proteobacteria; c__Alphaproteobacteria; o__Rhodobacterales; f__Rhodobacteraceae; g__Paracoccus	0.942872	0	0	0	0	0	0	0	0	0	0	0	0	0	662	0	0	0	0	0	0	0	0	0	0	0	0	0	0
0bb090d7787e0d6b48557df5338ca9fd	d__Bacteria; p__Campylobacterota; c__Campylobacteria; o__Campylobacterales; f__Campylobacteraceae; g__Campylobacter_B; s__Campylobacter_B portucalensis	0.972201	0	0	0	0	0	0	0	0	25	0	0	0	0	0	0	0	0	0	0	0	0	0	0	0	0	0	0	0
0bb2bb61c9393d1a044e61d4d647cdac	d__Bacteria; p__Firmicutes_A; c__Clostridia_258483; o__Oscillospirales; f__Oscillospiraceae_88309	0.92622	0	0	0	0	0	0	0	0	0	0	21	0	0	0	0	0	0	0	0	0	0	0	0	0	0	0	0	0
0bb331a6433c10383d8ab7d12c5dc76d	d__Bacteria; p__Firmicutes_D; c__Bacilli; o__Staphylococcales; f__Staphylococcaceae; g__Macrococcus_B	0.888443	0	1713	0	0	0	0	0	0	0	0	0	451	0	0	0	0	0	0	0	0	0	0	0	0	0	0	0	0
0bb45bb2b65e50e1a730a336b329351f	d__Archaea; p__Thermoplasmatota; c__Thermoplasmata_1773; o__Methanomassiliicoccales; f__Methanomethylophilaceae; g__Methanomethylophilus	0.999998	0	0	0	0	0	0	0	0	0	0	0	0	0	0	0	0	0	0	0	20	0	0	0	480	0	0	0	0
0bb47f6e088c63eec1cf288aebc80ab3	d__Bacteria; p__Firmicutes_D; c__Bacilli; o__Lactobacillales; f__Lactobacillaceae; g__Limosilactobacillus	0.747852	0	0	0	0	0	0	0	0	0	0	0	0	0	0	0	0	0	0	0	4	0	0	0	21	0	0	0	0
0bb709a0298a4a0e5c3464f0911e571f	d__Bacteria; p__Proteobacteria; c__Gammaproteobacteria; o__Xanthomonadales_616009; f__Xanthomonadaceae_616009; g__Pseudoxanthomonas_A_615336	0.947263	0	0	0	0	0	0	0	0	0	0	0	0	0	0	0	0	0	0	0	0	0	0	0	29	0	0	0	0
0bb9d6267b78035682aa86e85956a321	d__Bacteria; p__Bacteroidota; c__Bacteroidia; o__Chitinophagales; f__Chitinophagaceae_966727; g__Hydrotalea; s__Hydrotalea sandarakina	0.999997	0	0	82	0	0	0	0	0	0	0	0	0	0	0	0	2	0	0	71	0	0	0	1230	0	0	2	0	0
0bba007d5b80d2894c792fa6d433f2a2	d__Bacteria; p__Proteobacteria; c__Alphaproteobacteria; o__Rhizobiales_A_504705; f__Xanthobacteraceae_503485; g__Bradyrhizobium	0.995396	0	0	0	0	0	0	0	0	0	0	0	0	0	2386	0	0	0	0	0	0	0	0	0	0	0	0	0	0
0bbd963e1f711cbce665183bffcd63f2	d__Bacteria; p__Proteobacteria; c__Gammaproteobacteria; o__Nevskiales; f__Nevskiaceae	0.99992	0	0	0	0	0	0	0	0	0	0	0	0	0	0	0	0	0	0	0	116	0	0	0	0	0	0	0	0
0bbe4ba3297a7c44ee7b10e6b2fbdb9d	d__Bacteria; p__Proteobacteria; c__Gammaproteobacteria; o__Enterobacterales_A_737866; f__Pasteurellaceae; g__Haemophilus_D_735815; s__Haemophilus_D_735815 parainfluenzae_K_735055	0.707468	0	0	0	0	0	0	0	0	0	0	0	0	0	0	0	0	0	0	0	0	0	0	0	0	0	0	37	0
0bbeba921c539f29c8a4de6d1caa2a38	d__Bacteria; p__Actinobacteriota; c__Actinomycetia; o__Actinomycetales; f__Microbacteriaceae	0.969499	0	0	0	0	0	0	0	0	0	0	84	0	0	0	0	0	0	0	0	0	0	0	0	0	0	0	0	0
0bc0dc5410151e9524bdfb4bc2a00f9c	d__Bacteria; p__Actinobacteriota; c__Actinomycetia; o__Actinomycetales; f__Dermatophilaceae_390796	0.999941	64	0	87	11	27	192	2672	2105	273	715	0	0	1188	321	0	0	16570	609	1550	0	0	10	1126	391	0	0	24	220
0bc5991581e5fa0db02cc838a52853a6	d__Bacteria; p__Bacteroidota; c__Bacteroidia; o__Flavobacteriales_877923; f__Weeksellaceae; g__Chryseobacterium_796614	0.841414	403	0	0	0	0	0	4865	0	0	0	0	10	0	0	0	0	0	0	0	0	0	0	0	0	0	0	0	0
0bc70160ade7020617df238601cfcc5f	d__Bacteria; p__Proteobacteria; c__Gammaproteobacteria; o__Pseudomonadales_650612; f__Cellvibrionaceae; g__Marinimicrobium_A; s__Marinimicrobium_A alkaliphilum	0.976474	0	0	0	9	0	0	0	0	0	0	0	0	0	0	0	0	0	0	0	22	0	0	0	468	0	0	0	0
0bcd381017f0fa96b3b6639bacef2c13	d__Bacteria; p__Proteobacteria; c__Gammaproteobacteria; o__Pseudomonadales_650611; f__Pseudomonadaceae; g__Pseudomonas_E_648040; s__Pseudomonas_E_648040 fluvialis	0.819914	0	0	0	426	0	0	0	0	0	0	0	0	0	0	0	0	0	0	0	86	0	0	0	0	0	0	0	0
0bd1e11ed66955c59fca092a4e6d118d	d__Bacteria; p__Proteobacteria; c__Gammaproteobacteria; o__Burkholderiales_592522; f__Burkholderiaceae_A_592522	0.995888	0	0	0	0	0	0	0	0	0	0	0	0	0	0	0	0	0	0	0	0	0	0	55	0	0	0	0	0
0bd62203e8d75577bbdd5d5e76c34839	d__Bacteria; p__Firmicutes_D; c__Bacilli; o__Lactobacillales; f__Aerococcaceae; g__Trichococcus	0.981734	0	0	0	0	0	0	0	121	0	0	0	0	0	0	0	0	0	0	0	0	0	0	0	0	0	0	0	0
0bd73c90a36364a6fbc1589d0e2c77fc	d__Bacteria; p__Actinobacteriota; c__Thermoleophilia; o__Solirubrobacterales; f__Solirubrobacteraceae_405341; g__Solirubrobacter	0.88037	0	0	0	0	0	0	0	53	0	0	0	0	0	0	0	0	0	0	0	0	0	0	0	0	0	0	0	0
0bd73cc55ad428340e692f9e9b984276	d__Bacteria; p__Bacteroidota; c__Bacteroidia; o__Flavobacteriales_877923; f__Weeksellaceae; g__Chryseobacterium_796614	0.809023	549	0	0	0	0	0	0	0	127	0	0	0	0	0	0	0	0	0	0	0	0	0	0	0	0	0	0	0
0bd90d034b624759e101b9fe1f38e4d2	d__Bacteria; p__Firmicutes_A; c__Clostridia_258483; o__Oscillospirales; f__Oscillospiraceae_88309	0.998068	0	0	0	0	83	0	0	0	0	0	0	0	0	0	0	0	0	0	0	0	0	0	0	0	0	0	0	0
0be0293dfbb01182fedb2ca7ef8ff46a	d__Bacteria; p__Actinobacteriota; c__Actinomycetia; o__Actinomycetales; f__Micrococcaceae; g__Micrococcus	0.770617	0	51	0	0	0	0	0	0	0	0	0	0	0	0	0	0	0	0	0	0	0	0	0	0	0	0	0	0
0be0d4b3504c22eb801c6b1c89144679	d__Bacteria; p__Bacteroidota; c__Bacteroidia; o__Cytophagales; f__Hymenobacteraceae; g__Hymenobacter_910554; s__Hymenobacter sp004684095	0.95555	0	0	0	0	0	0	0	0	0	0	0	0	0	0	0	0	0	0	0	0	0	0	0	0	0	15	0	506
0be3c589040e3021d3157211c381da7d	d__Bacteria; p__Proteobacteria; c__Alphaproteobacteria	1	0	0	0	0	0	0	0	0	0	0	0	0	0	0	0	0	0	0	0	506	0	0	0	0	0	0	0	0
0be3d756decbdc3d26efe6e6f5ae9d0c	d__Bacteria; p__Proteobacteria; c__Alphaproteobacteria; o__Rhizobiales_A_504705; f__Beijerinckiaceae; g__Methylobacterium	0.998355	0	0	0	0	0	0	0	0	0	0	0	0	0	0	0	0	0	0	0	301	0	0	0	0	0	0	0	0
0bea319cb92ada12d35175dc78b6bb2c	d__Bacteria; p__Firmicutes_A; c__Clostridia_258483; o__Lachnospirales; f__Lachnospiraceae	0.989056	0	0	0	0	0	0	0	0	0	0	0	0	0	0	0	0	0	0	0	0	368	0	0	0	0	0	0	0
0bea510f5ee20aa9478ab62d755760cb	d__Bacteria; p__Actinobacteriota; c__Actinomycetia; o__Actinomycetales; f__Microbacteriaceae	0.98141	0	0	0	0	0	0	0	31	0	0	0	0	0	0	0	0	0	0	0	0	0	0	0	0	0	0	0	0
0bf2274c63f8a799d510068cf81a6f44	d__Bacteria; p__Proteobacteria; c__Gammaproteobacteria; o__Burkholderiales_592524; f__Burkholderiaceae_A_574758; g__Massilia	0.981172	0	0	0	214	0	0	0	0	0	0	0	0	0	0	0	0	0	0	0	0	0	0	0	0	0	0	0	0
0bfb952671b699ebb75bd6ab1e196868	d__Bacteria; p__Firmicutes_D; c__Bacilli; o__Lactobacillales; f__Aerococcaceae; g__; s__	0.990889	0	0	0	0	0	0	0	70	0	0	0	0	0	0	0	0	0	0	0	0	0	0	0	0	0	0	0	0
0bfe653a1fa49c6dac00be4eb58fa201	d__Bacteria; p__Proteobacteria; c__Alphaproteobacteria; o__Rhizobiales_A_504705; f__Xanthobacteraceae_503485; g__Bradyrhizobium	0.995145	0	0	0	0	0	0	0	0	0	0	0	0	0	785	0	0	0	0	0	0	0	0	0	0	0	0	0	0
0bff3e6441eb516b9eac345bb2f1851f	d__Bacteria; p__Proteobacteria; c__Alphaproteobacteria; o__Rickettsiales; f__Rickettsiaceae; g__GCF-002259525; s__GCF-002259525 sp002259525	0.890142	0	0	0	0	0	0	0	0	0	1053	0	0	0	27	0	0	0	6	0	0	0	0	0	0	0	0	0	0
0c00e108005c5c7cece204abc7051f44	d__Bacteria; p__Proteobacteria; c__Gammaproteobacteria; o__Burkholderiales_592522; f__Burkholderiaceae_A_592522	0.999354	0	0	0	0	0	0	0	0	0	0	0	0	0	0	0	0	0	80	0	0	0	0	0	108	0	0	0	0
0c031e1fca57a81cf85d685d5a5278da	d__Bacteria; p__Bacteroidota; c__Bacteroidia; o__Bacteroidales; f__Bacteroidaceae; g__UBA1179; s__UBA1179 sp900318995	0.862081	0	1545	0	0	0	0	0	0	0	0	0	0	0	0	0	0	0	0	0	0	0	0	0	0	0	0	0	0
0c0892d05a49697d7e9067d7a0664344	d__Bacteria; p__Firmicutes_A; c__Clostridia_258483; o__Lachnospirales; f__Lachnospiraceae	0.997865	0	0	77	0	0	0	0	11	0	0	0	0	0	0	0	0	0	0	65	0	0	0	1222	0	0	0	0	0
0c0c2c455c8f773cca9348d18605d2bb	d__Bacteria; p__Firmicutes_A; c__Clostridia_258483; o__Lachnospirales; f__Lachnospiraceae	0.994751	0	0	0	0	0	22	0	0	0	0	0	0	0	0	0	1104	0	0	0	0	0	0	0	0	0	0	0	0
0c0c8c05362b864f6b2a90abd8bd0924	d__Bacteria; p__Firmicutes_A; c__Clostridia_258483; o__Clostridiales; f__Clostridiaceae_222000	0.99998	0	0	0	0	0	0	0	0	0	0	0	0	0	0	0	0	0	0	0	0	0	0	48	0	0	0	0	0
0c0ce5e0b46fd36bbfca3183e85627b3	d__Bacteria; p__Proteobacteria; c__Alphaproteobacteria; o__Rhodobacterales; f__Rhodobacteraceae; g__Paracoccus	0.866624	0	0	0	0	0	1930	0	0	0	0	0	0	0	0	0	0	0	0	0	0	0	0	0	0	0	0	0	0
0c0eb662847fe2607083b573155ffe60	d__Bacteria	0.999977	0	0	0	68	0	0	0	0	0	0	0	0	0	0	0	0	0	0	0	0	0	0	0	0	0	0	0	0
0c0f42dc2bccdb4307f25a686f90a827	d__Bacteria	0.999714	0	0	0	0	0	336	0	0	0	0	0	0	0	0	0	0	0	0	0	0	0	0	0	0	0	0	0	0
0c127d699e0664fa2798338da214ff37	d__Bacteria; p__Proteobacteria; c__Gammaproteobacteria; o__Burkholderiales_595425; f__Burkholderiaceae_A_595425; g__SCN-69-89; s__SCN-69-89 sp008039575	0.745923	0	0	0	0	0	0	0	0	0	0	0	0	0	0	0	0	0	0	0	0	0	0	0	125	0	0	0	0
0c173270b8ec7e858436c2117a647bd7	d__Bacteria; p__Proteobacteria; c__Gammaproteobacteria; o__Burkholderiales_597441; f__Methylophilaceae; g__Methylobacillus	0.761429	0	0	0	0	0	0	0	0	0	0	0	0	0	0	0	0	0	0	71	0	0	0	0	0	0	0	0	0
0c1840234066f4d85aa7db20cd3eb9b5	d__Bacteria; p__Firmicutes_A; c__Clostridia_258483; o__Lachnospirales; f__Lachnospiraceae	0.999994	0	0	0	658	0	0	0	0	0	0	0	0	0	0	0	0	0	0	0	0	0	0	0	28	0	0	0	0
0c1ce09531d56814e07562115648d6fe	d__Bacteria; p__Bacteroidota; c__Bacteroidia; o__Sphingobacteriales; f__Sphingobacteriaceae	0.773336	0	0	0	0	0	0	0	0	0	0	0	0	0	0	0	0	0	0	0	0	0	0	101	0	0	0	0	0
0c1dad5c586a938ece01d152ca127563	d__Bacteria; p__Proteobacteria; c__Gammaproteobacteria; o__Enterobacterales_A_737866; f__Enterobacteriaceae_A; g__Pantoea_A_680372; s__Pantoea_A_680372 eucrina	0.877596	0	0	0	0	0	0	0	565	0	732	0	0	0	0	0	0	0	0	0	117	0	0	0	0	0	0	0	436
0c1e95bbbce85c8910bffc7de0417bbe	d__Bacteria; p__Firmicutes_A; c__Clostridia_258483; o__Lachnospirales; f__Lachnospiraceae; g__Bilifractor; s__Bilifractor porci	0.85159	0	0	0	0	0	0	0	0	0	0	0	0	0	0	0	0	0	0	0	0	0	0	0	129	0	0	0	0
0c1eed567f414341290cf61dfd63bab8	d__Bacteria; p__Firmicutes_A; c__Clostridia_258483; o__Lachnospirales; f__Lachnospiraceae	0.99986	56	0	0	0	0	0	0	0	0	0	0	0	0	0	0	0	0	0	0	0	0	0	0	0	0	0	0	0
0c2159f717488111b83128108219fa51	d__Bacteria	1	0	0	760	0	0	0	0	0	0	0	0	0	0	0	0	0	0	0	0	0	0	0	0	0	0	0	0	0
0c27e40ab9a0bdf44c088697eab6cfbe	d__Bacteria; p__Proteobacteria; c__Gammaproteobacteria; o__Enterobacterales_A_737866; f__Enterobacteriaceae_A	0.995474	0	0	0	0	0	0	0	0	0	0	0	0	0	0	0	0	0	0	0	87	0	0	0	0	0	0	0	0
0c2b66822953a2dfaa98299a32cf3e61	d__Bacteria; p__Proteobacteria; c__Alphaproteobacteria; o__Rhodobacterales; f__Rhodobacteraceae	0.984056	0	48	0	0	0	0	0	0	0	0	0	0	0	0	0	0	0	0	0	0	0	0	0	0	0	0	0	0
0c2bf953acd95b34860a49a90fc54d98	d__Bacteria; p__Bacteroidota; c__Bacteroidia; o__Bacteroidales	0.716824	0	0	74	0	0	0	0	0	0	0	0	0	0	0	0	0	0	0	0	0	0	0	0	0	0	0	0	0
0c2bfad130fcf5c551f89d7d039f3950	d__Bacteria; p__Firmicutes_A; c__Clostridia_258483; o__Saccharofermentanales	0.983188	0	0	0	0	0	0	0	0	0	0	0	0	0	191	0	0	0	0	0	0	0	0	0	0	0	0	0	0
0c311a56023c535653d39515bacd2842	d__Bacteria; p__Proteobacteria; c__Gammaproteobacteria; o__Pseudomonadales_660879; f__Moraxellaceae; g__Acinetobacter; s__Acinetobacter sp001647675	0.921551	0	0	0	0	0	0	0	0	0	0	0	0	0	0	0	0	0	0	0	0	0	0	0	172	0	0	0	0
0c360f672e09ce1479b3f57b5923381f	d__Bacteria; p__Firmicutes_D; c__Bacilli; o__RFN20; f__UBA1709; g__UBA1709; s__UBA1709 sp002317215	0.995383	0	0	0	0	0	0	0	0	0	0	0	0	0	0	0	0	0	0	0	0	0	0	0	20	0	0	0	0
0c3651b2f34b6feeeef88a567c6d38bc	d__Bacteria; p__Firmicutes_D; c__Bacilli; o__Staphylococcales; f__Gemellaceae; g__Gemella	0.998399	631	0	0	0	0	0	0	0	0	0	0	0	0	0	0	0	0	0	0	0	0	0	0	0	0	0	0	0
0c377044a39bb228f83600a33c40071d	d__Bacteria; p__Proteobacteria; c__Alphaproteobacteria; o__Sphingomonadales; f__Sphingomonadaceae; g__Sphingomonas_L_486704	0.961258	0	0	0	0	0	241	0	0	0	0	0	0	0	0	0	0	0	0	0	0	0	0	0	0	0	0	0	0
0c37a51d02dcee9adc5460c134cef159	d__Bacteria; p__Firmicutes_D; c__Bacilli; o__Lactobacillales; f__Enterococcaceae	0.991998	0	0	0	0	0	0	0	0	0	0	0	0	0	0	0	0	0	0	0	0	0	103	0	0	0	0	0	0
0c4114a1728f5607a22ce01726f95d15	d__Bacteria; p__Proteobacteria; c__Gammaproteobacteria; o__Pseudomonadales_660879; f__Moraxellaceae; g__Psychrobacter; s__Psychrobacter jeotgali	0.84049	0	0	0	0	401	0	0	0	0	0	0	0	0	0	0	0	0	0	0	0	0	0	0	0	0	0	0	0
0c41475f7808c3e6470c9e585df52945	d__Bacteria; p__Desulfobacterota_I; c__Desulfovibrionia; o__Desulfovibrionales; f__Desulfovibrionaceae; g__Desulfovibrio_R_446353; s__Desulfovibrio_R_446353 intestinalis	0.919144	0	0	0	0	0	0	0	0	0	0	0	310	0	0	0	0	0	0	0	0	0	0	0	0	0	0	0	0
0c4155991430f1bb193e1ccf0dbf358d	d__Bacteria; p__Firmicutes_A; c__Clostridia_258483; o__Oscillospirales; f__Acutalibacteraceae; g__Eubacterium_R	0.909601	0	0	0	0	0	0	0	0	0	0	0	0	0	0	0	0	0	0	0	0	0	0	0	24	0	0	0	0
0c4166d4b0d78ef9fd51179f3def7809	d__Bacteria; p__Actinobacteriota; c__Actinomycetia; o__Mycobacteriales; f__Mycobacteriaceae; g__Corynebacterium	0.999974	173	0	0	0	0	0	0	0	0	0	0	0	0	0	0	0	0	0	0	0	0	0	0	0	0	0	0	0
0c42f0eca80d3496a2d13d9637da7782	d__Bacteria; p__Bacteroidota; c__Bacteroidia; o__Cytophagales; f__Spirosomaceae	1	0	1562	0	0	0	0	0	0	0	0	0	0	0	0	0	0	0	0	0	0	0	0	0	0	0	0	0	0
0c4cdf5898845dfc20d98985d98a232e	d__Bacteria; p__Bacteroidota; c__Bacteroidia; o__Bacteroidales; f__P3; g__UBA1711; s__UBA1711 sp900317125	0.998442	0	0	0	0	0	0	0	0	0	0	0	0	0	0	0	0	0	0	0	0	0	0	0	323	0	0	0	0
0c5352534e149e3d7032ea01af0ee70c	d__Bacteria; p__Actinobacteriota; c__Actinomycetia; o__Actinomycetales; f__Microbacteriaceae	0.939278	0	0	0	0	0	0	0	0	237	0	0	0	0	0	0	0	0	0	0	0	0	0	0	0	0	0	0	0
0c53875d6b13166470319569b559d822	d__Bacteria; p__Proteobacteria; c__Gammaproteobacteria; o__Burkholderiales_592524; f__Burkholderiaceae_A_574758; g__Massilia	0.999334	0	0	0	0	0	0	0	0	0	0	0	0	0	0	0	0	0	0	0	0	0	0	0	85	0	0	0	0
0c5482bceda0499e6cd3eb984a9b0e09	d__Bacteria; p__Firmicutes_D; c__Bacilli; o__Bacillales_A; f__Planococcaceae	0.834691	0	0	0	0	0	0	0	0	0	0	0	0	0	0	0	0	0	0	67	39	0	0	0	4	0	0	0	0
0c62030608c48cd8a2dd81974c3bce33	d__Bacteria; p__Proteobacteria; c__Gammaproteobacteria; o__Pseudomonadales_650611; f__Pseudomonadaceae	0.999988	0	0	0	0	0	557	0	0	0	0	0	0	0	0	0	0	0	0	0	0	0	0	0	0	0	0	0	0
0c6721f6d55baf12d5fae5fc2e6f168a	d__Bacteria; p__Actinobacteriota; c__Actinomycetia; o__Mycobacteriales; f__Pseudonocardiaceae; g__Actinomycetospora	0.988377	0	0	0	0	0	112	0	0	0	0	0	0	0	0	0	0	0	0	0	0	0	0	0	0	0	0	0	0
0c68b251a877fdd978b9a913f22d0602	d__Bacteria; p__Firmicutes_A; c__Clostridia_258483; o__Lachnospirales; f__Lachnospiraceae; g__Agathobacter_164119; s__	0.998458	0	0	0	0	0	0	0	0	0	0	0	0	0	0	0	0	0	0	0	0	0	0	0	88	0	0	0	0
0c695a04497ceee19155185208a0c2ee	d__Bacteria; p__Proteobacteria; c__Gammaproteobacteria; o__Burkholderiales_592522; f__Burkholderiaceae_A_592522	0.999859	0	0	0	0	0	0	0	0	0	0	0	0	0	312	0	0	0	0	0	0	0	0	0	0	0	0	0	0
0c697f15746b77b5cebebed969a01825	d__Bacteria; p__Actinobacteriota; c__Actinomycetia; o__Actinomycetales; f__Micrococcaceae	0.981921	0	0	0	0	0	0	0	0	0	0	47	0	0	0	0	0	0	0	0	0	0	0	0	0	0	0	0	0
0c6f52aef5548adf8f55b6b531de59ef	d__Bacteria; p__Firmicutes_D; c__Bacilli; o__Lactobacillales; f__Streptococcaceae; g__Streptococcus	0.999888	0	0	0	0	0	0	0	0	0	0	0	197	0	0	0	0	0	0	0	0	0	0	0	0	0	0	0	0
0c718d72d12fd1a5810f1b788b85adab	d__Bacteria; p__Bacteroidota; c__Bacteroidia; o__Bacteroidales; f__Porphyromonadaceae; g__Porphyromonas_A_859426; s__Porphyromonas_A_859426 somerae	0.881647	0	0	0	0	0	0	0	0	0	302	0	0	0	0	0	0	0	0	0	0	0	0	0	0	0	0	0	0
0c758265c2f8df0c9d3354afc60004f4	d__Bacteria; p__Verrucomicrobiota; c__Verrucomicrobiae; o__Verrucomicrobiales; f__Akkermansiaceae; g__Luteolibacter_776538; s__Luteolibacter luojiensis	0.983099	0	0	226	0	0	0	0	0	0	0	0	0	0	0	0	0	0	0	0	0	0	0	0	0	0	0	0	0
0c75e0459f1db88c7fbf46f420aea611	d__Bacteria; p__Actinobacteriota; c__Thermoleophilia; o__Solirubrobacterales	0.999256	0	0	25	0	0	0	0	0	0	0	0	0	0	0	0	0	0	0	11	0	0	0	183	0	0	0	0	0
0c7b149a03cafac41105de5f1c345943	d__Bacteria; p__Proteobacteria; c__Alphaproteobacteria; o__Azospirillales_507929; f__Azospirillaceae_507917; g__Niveispirillum; s__Niveispirillum cyanobacteriorum	0.885241	0	0	0	0	0	0	0	0	0	0	0	0	0	0	0	0	0	0	0	0	0	0	0	0	163	0	0	0
0c7e56d935db291a2b717287237d0e6e	d__Bacteria; p__Proteobacteria; c__Alphaproteobacteria; o__Rhizobiales_A_504705; f__Beijerinckiaceae; g__Methylobacterium; s__Methylobacterium sp001424705	0.764316	0	0	0	0	0	0	0	0	0	0	0	0	0	0	0	0	0	0	0	0	0	951	0	0	0	0	0	0
0c7f49c9c9023d63ca30f0e76a641a38	d__Bacteria; p__Proteobacteria; c__Alphaproteobacteria; o__Rhodobacterales; f__Rhodobacteraceae	0.988773	0	0	0	0	0	0	0	0	0	0	0	0	0	0	0	0	0	0	0	0	0	0	0	0	0	97	0	0
0c8a863aa50bf14b21e872c802c64c60	d__Bacteria; p__Proteobacteria; c__Alphaproteobacteria; o__Rhizobiales_A_501059; f__Rhizobiaceae_A_501059; g__Ensifer; s__Ensifer adhaerens	0.998776	0	0	0	0	0	0	0	0	0	0	0	0	0	0	0	0	0	0	0	0	0	0	0	413	0	0	0	0
0c8aa06accb98c2b107bf6003bc74b6b	d__Bacteria; p__Proteobacteria; c__Alphaproteobacteria; o__Sphingomonadales; f__Sphingomonadaceae	0.99865	0	0	0	0	0	0	0	0	0	0	0	356	0	0	0	0	0	0	0	0	0	0	0	0	0	0	0	0
0c8b839623217a9b8929bb5f43670392	d__Bacteria; p__Firmicutes_A; c__Clostridia_258483; o__Oscillospirales	0.998852	0	0	0	0	0	0	0	0	0	0	0	0	0	0	0	0	0	0	0	0	0	0	0	25	0	0	0	0
0c8ffd08d6a7ea2a5833984e81d2b3b2	d__Bacteria; p__Bacteroidota; c__Bacteroidia; o__Bacteroidales; f__UBA932; g__Cryptobacteroides; s__Cryptobacteroides pullicola	0.851727	0	0	0	0	0	0	0	0	0	0	0	0	0	0	0	0	0	0	0	0	0	0	0	0	0	0	45	0
0c945bfbe14bc331c77a33267f958685	d__Bacteria; p__Actinobacteriota; c__Actinomycetia; o__Actinomycetales; f__Dermatophilaceae_390796	0.998402	0	0	0	0	0	0	0	0	0	0	0	0	0	0	0	0	0	0	0	0	0	0	0	87	0	0	0	0
0c9599e3af145413be55c8cc1739170a	d__Bacteria; p__Proteobacteria; c__Gammaproteobacteria; o__Enterobacterales_A_737866; f__Pasteurellaceae	1	0	0	0	0	0	0	0	0	0	0	0	0	0	0	0	0	0	0	0	0	0	0	0	0	0	20	0	0
0c9a0e67041d2b96f62029485c016e66	d__Bacteria; p__Proteobacteria; c__Gammaproteobacteria; o__Pseudomonadales_660879; f__Moraxellaceae	1	537	0	0	0	0	0	0	0	0	1065	0	0	0	0	0	0	0	0	0	0	2189	0	0	0	0	0	0	0
0c9a2281217e8e66c3bf251aeacd38be	d__Bacteria; p__Firmicutes_D; c__Bacilli	0.99181	0	0	0	0	0	0	0	0	0	0	0	0	0	0	0	0	0	0	0	7	0	0	0	202	0	0	0	0
0c9e1316a6e8f8e188c4bd54d27d7643	d__Bacteria; p__Proteobacteria; c__Alphaproteobacteria; o__Rhodobacterales; f__Rhodobacteraceae; g__Palleronia_492156; s__Palleronia marisminoris	0.866808	0	0	0	0	0	62	0	795	0	0	0	0	0	0	0	0	0	0	0	0	0	0	0	0	0	0	0	0
0ca1de0b0d71831974a9aa9516f27dfc	d__Bacteria; p__Proteobacteria; c__Gammaproteobacteria; o__Xanthomonadales_616009; f__Xanthomonadaceae_616009; g__Stenotrophomonas_A_615274; s__Stenotrophomonas_A_615274 pavanii	0.883389	16	114	51	0	0	26	0	373	0	0	0	0	0	0	0	0	0	0	37	0	0	0	575	9	0	0	0	0
0ca7425959017caf442d5cc0e4f3fcd1	d__Bacteria; p__Actinobacteriota; c__Actinomycetia; o__Mycobacteriales; f__Mycobacteriaceae; g__Corynebacterium	0.999967	0	0	0	0	0	0	0	0	0	0	0	0	0	0	0	0	0	0	0	321	0	0	0	0	0	0	0	0
0ca7aabb56aec16d2be0675815684152	d__Bacteria; p__Desulfobacterota_I; c__Desulfobulbia; o__Desulfobulbales; f__Desulfobulbaceae; g__Desulfobulbus_A_451156; s__Desulfobulbus_A_451156 alkaliphilus	0.73855	0	0	0	0	0	0	0	0	0	0	0	0	0	840	0	0	0	0	0	0	0	0	0	0	0	0	0	0
0caa05877f677a29456cefcf84ee2dc6	d__Bacteria; p__Proteobacteria	0.910682	0	4	0	0	0	0	0	0	0	5	0	0	0	2491	0	0	0	0	0	0	0	0	0	0	0	0	0	0
0cb5506597d515fbaa4f2eeed8246b6a	d__Bacteria; p__Bacteroidota; c__Bacteroidia; o__Flavobacteriales_877923; f__Weeksellaceae; g__Chryseobacterium_796614	0.820708	0	0	0	0	0	0	0	0	0	0	0	0	0	0	0	0	0	0	41	0	0	0	0	0	0	0	0	0
0cb575d5268a536e1471e66d99ca77ba	d__Bacteria; p__Proteobacteria; c__Alphaproteobacteria; o__Sphingomonadales; f__Sphingomonadaceae	0.998381	0	0	0	0	0	0	0	0	0	0	0	0	0	0	0	0	0	0	0	0	0	0	0	0	0	49	0	0
0cba3be395b24c4c9d1f26d3dccb2b2f	d__Bacteria; p__Firmicutes_A; c__Clostridia_258483; o__Lachnospirales; f__Lachnospiraceae	0.71036	0	0	0	0	0	0	0	0	0	0	0	0	0	0	0	0	0	0	0	0	0	0	0	37	0	0	0	0
0cbde246cb7a81f2f1504905c0592a20	d__Bacteria; p__Firmicutes_A; c__Clostridia_258483; o__Oscillospirales; f__Ruminococcaceae	0.994081	0	0	0	0	0	0	0	0	0	0	0	0	0	0	0	0	0	0	0	0	0	0	0	155	0	0	0	0
0cbe52ba64f336e667c917b8915ab491	d__Bacteria; p__Proteobacteria; c__Gammaproteobacteria; o__Burkholderiales_592522; f__Burkholderiaceae_A_592522	0.994677	0	0	0	0	0	0	0	0	0	0	0	0	0	0	0	0	0	0	0	0	0	0	0	0	1093	0	0	0
0cbf571ee78ba5acb370b7b47d7ac16d	d__Bacteria; p__Proteobacteria; c__Alphaproteobacteria; o__Rhizobiales_A_504705; f__Xanthobacteraceae_503485	0.940958	0	0	0	0	0	37	0	0	0	0	0	0	0	0	0	0	0	0	0	0	0	0	0	0	0	0	0	0
0cc29f6841c74159d0a5e7f32750c9ed	d__Bacteria; p__Firmicutes_D; c__Bacilli; o__Lactobacillales; f__Aerococcaceae; g__Eremococcus; s__	0.999761	0	0	0	165	0	0	0	0	0	0	0	0	0	0	0	0	0	0	0	0	0	0	0	0	0	0	0	0
0ccd0a1106a9ac6398f385b75b146636	d__Bacteria; p__Firmicutes_A; c__Clostridia_258483; o__Lachnospirales; f__Lachnospiraceae; g__XBB2008; s__	0.991992	0	0	0	0	0	1837	0	0	0	0	0	0	0	0	0	36	0	0	0	0	0	0	0	0	0	0	0	0
0cce7982066124071e6a9861ef7a3a61	d__Bacteria; p__Proteobacteria; c__Gammaproteobacteria; o__Pseudomonadales_650611; f__Pseudomonadaceae	0.999989	0	0	0	0	0	0	0	0	0	0	0	0	0	0	0	0	0	0	0	0	0	0	0	0	2372	0	123	0
0cd91dac043f3b71657657dfe9941e49	d__Bacteria; p__Bacteroidota; c__Bacteroidia; o__Bacteroidales; f__Porphyromonadaceae; g__Porphyromonas_A_859426; s__Porphyromonas_A_859426 somerae	0.818028	0	0	0	0	0	0	0	0	0	0	0	0	0	0	302	0	0	0	0	0	0	0	0	0	0	0	0	0
0cda6d6b3eda99d9e12cf6809f426345	d__Bacteria; p__Firmicutes_A; c__Clostridia_258483; o__Oscillospirales; f__Oscillospiraceae_88309; g__ER4; s__	0.793118	0	0	0	0	0	89	0	0	0	0	6083	0	0	0	0	0	0	0	0	0	0	0	0	266	0	0	0	0
0ce670e0ef3c0bf7437604030e86361d	d__Bacteria; p__Proteobacteria; c__Alphaproteobacteria; o__Rhodobacterales; f__Rhodobacteraceae	0.972122	0	0	0	0	0	0	0	0	0	0	0	0	0	0	0	0	0	0	0	0	0	0	0	0	0	0	0	406
0ce7fce3181cfe5f985191eaf1b45ca2	d__Bacteria; p__Firmicutes_A; c__Clostridia_258483; o__Clostridiales; f__Clostridiaceae_222000	0.820518	0	0	0	0	0	0	0	0	0	0	0	0	0	0	0	0	0	0	0	0	0	800	0	0	0	0	0	0
0cec9d220a43334e236dd333ae9bb953	d__Bacteria; p__Proteobacteria; c__Alphaproteobacteria; o__Rickettsiales; f__Rickettsiaceae; g__; s__	0.999889	0	0	0	0	0	0	0	0	0	0	0	0	0	99	0	0	0	0	0	0	0	0	0	0	0	0	0	0
0cedbdf53e90b29c9bcd9a901a68a35e	d__Bacteria; p__Firmicutes_A; c__Clostridia_258483; o__Oscillospirales; f__Oscillospiraceae_88309	0.982743	0	0	0	0	0	1547	0	0	0	0	0	0	0	0	0	0	0	0	6	0	0	0	0	0	7	0	0	0
0cf08ae9ce58368fa38ba76abc0b20d5	d__Bacteria; p__Firmicutes_D; c__Bacilli; o__Staphylococcales; f__Staphylococcaceae; g__Staphylococcus	0.92773	0	0	0	0	0	0	0	0	0	0	0	0	0	131	0	0	0	0	0	0	0	0	0	0	0	0	0	0
0cf31283ada748fde9366dce52ee281d	d__Bacteria; p__Proteobacteria; c__Alphaproteobacteria; o__Rhizobiales_A_504721; f__Hyphomicrobiaceae	0.930871	0	0	0	0	0	1550	0	0	0	0	0	0	0	0	0	23	0	0	3	0	0	0	0	0	0	0	0	0
0cf52492c45758424964dd720037b14f	d__Bacteria; p__Proteobacteria; c__Gammaproteobacteria; o__Pseudomonadales_660879; f__Moraxellaceae	1	0	0	0	0	0	0	0	0	0	0	0	0	0	0	0	0	0	0	0	0	0	43	0	0	0	0	0	0
0cf84865969e8f78bc13ab2060f97209	d__Bacteria; p__Proteobacteria; c__Gammaproteobacteria; o__Pseudomonadales_660879; f__Moraxellaceae	1	0	0	0	0	0	0	0	0	0	812	0	0	0	0	0	0	0	0	0	0	0	0	0	0	0	0	0	0
0cf8a6f2d3697375362e10a9536d22a6	d__Bacteria; p__Actinobacteriota; c__Actinomycetia; o__Propionibacteriales; f__Propionibacteriaceae; g__Granulicoccus; s__	0.784831	0	0	12	0	0	0	0	0	0	0	0	0	0	0	0	0	0	0	781	0	0	0	17	0	0	0	0	0
0d0120f397d11c147027ce56d055fd1d	d__Bacteria; p__Proteobacteria; c__Gammaproteobacteria; o__Burkholderiales_597441; f__Neisseriaceae_563222; g__Neisseria_563205	0.725124	0	23	0	0	0	0	0	0	0	0	0	0	0	0	0	0	0	0	0	0	0	0	0	0	0	0	0	0
0d04d8fd27e906a520bbe60637e835d0	d__Bacteria; p__Bacteroidota; c__Bacteroidia; o__Bacteroidales; f__Bacteroidaceae; g__Paraprevotella; s__	0.999793	0	0	0	0	0	0	0	0	0	0	0	0	0	0	0	0	0	0	0	0	0	0	0	78	0	0	0	0
0d05b922469d61a285d65bc992b2be38	d__Bacteria; p__Bacteroidota; c__Bacteroidia; o__Bacteroidales; f__UBA932; g__Cryptobacteroides; s__Cryptobacteroides pullicola	0.97472	0	0	0	0	0	0	0	0	0	0	0	0	0	0	0	0	0	0	0	0	0	0	0	195	0	0	0	0
0d063f1eade447b9750eaecd3ce1c9d9	d__Bacteria; p__Proteobacteria; c__Gammaproteobacteria; o__Pseudomonadales_650611; f__Pseudomonadaceae	0.99988	0	73	0	0	0	0	0	0	0	0	0	0	0	0	0	0	0	0	0	0	0	0	0	0	0	0	0	0
0d068cf5a9b247322b3784dded1273c7	d__Bacteria; p__Firmicutes_D; c__Bacilli; o__Staphylococcales; f__Salinicoccaceae; g__Jeotgalicoccus_A_310962	0.728309	0	0	0	0	0	0	0	0	0	0	0	0	0	0	0	0	0	414	0	0	0	0	0	0	0	0	0	0
0d0705ace78a01911ba76adfb9b39201	d__Bacteria; p__Firmicutes_D; c__Bacilli; o__Staphylococcales; f__Staphylococcaceae	0.893771	0	0	0	0	0	0	0	0	0	0	0	0	57	0	0	0	0	0	0	0	0	0	0	0	0	0	0	0
0d0847dba94569d3850da90838b6a7c9	d__Bacteria; p__Bacteroidota; c__Bacteroidia; o__Cytophagales; f__Spirosomaceae	1	0	0	0	0	0	0	0	0	0	0	0	0	0	0	0	0	0	0	0	0	0	0	0	53	0	56	0	0
0d0eeffa15ad0274bf5482578c9257c1	d__Bacteria; p__Planctomycetota; c__Planctomycetia; o__Pirellulales; f__Pirellulaceae	0.976946	0	0	0	0	0	0	119	0	0	0	0	0	0	0	0	0	0	0	0	0	0	0	0	0	0	0	0	0
0d1187a5e4557a5ce9c8b40e9efb73c4	d__Bacteria; p__Proteobacteria; c__Alphaproteobacteria; o__Rhizobiales_A_504705; f__Beijerinckiaceae; g__Lichenihabitans; s__Lichenihabitans minor	0.90391	0	0	0	0	0	0	0	0	0	0	0	0	0	0	0	0	0	0	0	331	0	0	0	0	0	0	0	0
0d11bc8716d1d31e73855c7744b1aa97	d__Bacteria; p__Bacteroidota; c__Bacteroidia; o__Flavobacteriales_877923; f__Weeksellaceae; g__Kaistella; s__Kaistella jeonii	0.702167	0	0	0	0	0	0	0	0	0	0	0	0	0	160	0	0	0	0	0	0	0	0	0	0	0	0	0	0
0d1278b4bd08851cebb0ac46fc675a03	d__Bacteria; p__Bacteroidota; c__Bacteroidia; o__Bacteroidales; f__Porphyromonadaceae; g__Porphyromonas_A_859426	0.745654	0	0	0	0	0	0	0	0	0	0	0	0	0	0	0	25	0	0	0	0	0	0	0	0	0	0	0	0
0d14661c446736f3fc2862ad7c59fad7	d__Bacteria; p__Proteobacteria; c__Gammaproteobacteria; o__Pseudomonadales_650611; f__Pseudomonadaceae	0.999159	0	73	0	2208	0	0	0	0	0	0	0	0	0	0	0	0	0	0	0	0	0	0	0	0	0	137	0	0
0d14be32e37fc4283a90b5a1f3fd382c	d__Bacteria; p__Firmicutes_A; c__Clostridia_258483; o__Oscillospirales; f__Ruminococcaceae	0.98639	0	0	0	0	0	0	0	0	0	0	0	0	0	0	0	0	0	0	0	0	0	0	0	69	0	0	0	0
0d1790c53f08eb0a5351aa8c2e3d4616	d__Bacteria; p__Firmicutes_D; c__Bacilli; o__Bacillales_B_306089; f__Bacillaceae_I; g__Sutcliffiella_A; s__	0.993074	0	0	0	467	0	0	0	0	0	0	0	0	0	0	0	0	0	0	0	0	0	0	0	0	0	0	0	0
0d1ba3dde26e38443e24f6799c26a60b	d__Bacteria; p__Firmicutes_A; c__Clostridia_258483; o__Oscillospirales; f__Oscillospiraceae_88309	0.977815	0	0	0	0	0	0	0	0	0	0	0	525	0	0	0	0	0	0	0	0	0	0	0	0	0	0	0	0
0d1dd0e57ef1db435bff6770b3194e87	d__Bacteria; p__Proteobacteria; c__Alphaproteobacteria; o__Sphingomonadales; f__Sphingomonadaceae; g__Sphingomonas_L_486704	0.978348	60	5855	28513	0	3542	5907	29	9539	21	2761	24	4714	4289	4017	61	2663	0	6467	7356	4944	863	400	180	538	27	467	48	1138
0d1f4adbb55e7f8c2c0bcfa3401636bd	d__Bacteria; p__Proteobacteria; c__Gammaproteobacteria; o__Pseudomonadales_650611; f__Pseudomonadaceae	0.999989	0	0	0	0	0	0	0	0	0	0	0	0	0	0	0	0	0	170	0	0	0	0	0	0	0	0	0	0
0d25f4e43985ec4e20afe1e97bae7bd2	d__Bacteria; p__Bacteroidota; c__Bacteroidia; o__Bacteroidales; f__UBA932; g__Cryptobacteroides; s__Cryptobacteroides sp902785575	0.999957	0	0	0	0	0	7	0	0	0	0	0	1029	0	0	0	349	0	0	0	0	0	0	0	0	0	145	0	0
0d2606c5a03bf67ed0a7bca758e7684f	d__Bacteria; p__Proteobacteria; c__Gammaproteobacteria; o__Enterobacterales_A_737866; f__Enterobacteriaceae_A	0.979018	0	0	0	0	0	0	0	0	0	0	0	0	0	0	141	0	0	0	0	0	0	0	0	0	0	0	0	0
0d2ba2b114f60f9c1381660d67a6a566	d__Bacteria; p__Bacteroidota; c__Bacteroidia; o__Sphingobacteriales; f__Sphingobacteriaceae	0.772168	0	0	0	0	0	0	0	0	0	0	0	0	0	0	0	0	0	0	0	0	0	0	0	20	0	0	0	0
0d2d243e71f874f733ee95b62bf02e08	d__Bacteria; p__Bacteroidota; c__Bacteroidia; o__Flavobacteriales_877923; f__Weeksellaceae; g__Cloacibacterium; s__Cloacibacterium caeni	0.709672	140	0	0	0	0	0	0	0	0	0	0	0	0	0	0	0	0	0	0	0	0	0	0	0	0	0	0	0
0d31a0b0656e7ff4a8d382a46d11f06c	d__Bacteria; p__Proteobacteria; c__Gammaproteobacteria; o__Burkholderiales_592524; f__Burkholderiaceae_A_574758; g__Massilia	0.910352	0	0	0	0	0	0	0	0	0	0	0	0	0	0	0	0	0	35	0	0	0	0	0	0	0	0	0	0
0d346716389bb0ed36393cdcba41f655	d__Bacteria; p__Firmicutes_D; c__Bacilli; o__Lactobacillales; f__Carnobacteriaceae; g__Atopostipes; s__	0.99967	0	0	0	0	0	0	111	0	0	0	0	0	0	0	0	0	0	0	0	0	0	0	0	0	0	0	0	0
0d3a5b66031b2ff135d2a0cae8fb5f15	d__Bacteria; p__Proteobacteria; c__Gammaproteobacteria; o__Enterobacterales_A_737866; f__Enterobacteriaceae_A	0.998413	0	0	0	1393	0	0	0	0	0	0	0	0	0	0	0	0	0	0	0	0	0	0	0	0	0	0	0	0
0d3b0b315d1b624f269be087e1e3df48	d__Bacteria; p__Proteobacteria; c__Gammaproteobacteria; o__Burkholderiales_592524; f__Burkholderiaceae_A_580492; g__Paraburkholderia_580243	0.995298	0	0	0	0	0	0	0	0	0	0	0	0	53	0	0	0	0	0	0	0	0	0	0	0	0	0	0	0
0d3bc05d1981d4a3eb38642d1637386d	d__Bacteria; p__Firmicutes_A; c__Clostridia_258483; o__Lachnospirales; f__Lachnospiraceae	0.99817	0	0	0	0	0	0	0	0	0	0	0	0	0	0	0	0	0	0	0	65	0	0	0	0	0	0	0	0
0d3c50500bebcd42b270273442ee4d86	d__Bacteria; p__Firmicutes_A; c__Clostridia_258483; o__Oscillospirales; f__Oscillospiraceae_88309	0.989089	0	0	0	1665	0	0	0	0	0	226	0	0	0	10	0	0	0	0	0	0	0	0	0	13	0	29	0	0
0d3d41cd5a34aeb8af8a91c447444144	d__Bacteria; p__Firmicutes_A; c__Clostridia_258483; o__Oscillospirales; f__Acutalibacteraceae; g__UBA6857; s__	0.99867	0	0	0	0	0	0	0	0	0	0	0	0	0	0	0	0	0	0	0	38	0	0	0	0	0	0	0	0
0d407670c43b2d51390681c4b0d28ba4	d__Bacteria; p__Proteobacteria; c__Alphaproteobacteria; o__Sphingomonadales; f__Sphingomonadaceae; g__Novosphingobium_485351	0.938027	0	0	0	0	0	0	0	0	0	0	0	0	0	0	0	0	0	0	0	0	0	0	0	0	0	29	0	0
0d409b9063cd4742344be41ac9837abb	d__Bacteria; p__Synergistota; c__Synergistia; o__Synergistales; f__Dethiosulfovibrionaceae; g__Pyramidobacter; s__	0.999427	0	0	0	0	0	0	0	0	0	0	0	0	0	0	0	0	0	0	422	0	347	0	0	0	0	0	0	0
0d442e32e577915c99c7f9b9c55954e6	d__Bacteria; p__Firmicutes_A; c__Clostridia_258483; o__Oscillospirales; f__CAG-272; g__QALR01; s__	0.971148	0	0	0	0	0	0	0	0	0	0	0	0	0	0	0	0	0	250	0	0	0	0	0	0	0	0	0	0
0d473d00221be0d595d4f348a03a2dce	d__Bacteria; p__Firmicutes_D; c__Bacilli; o__RFN20; f__CAG-826	0.992425	0	0	0	0	217	0	0	0	0	0	0	0	0	0	0	0	0	0	0	0	0	0	0	0	0	0	0	0
0d4becab4d6065c537287338c8c84f33	d__Bacteria; p__Actinobacteriota; c__Actinomycetia; o__Actinomycetales; f__Micrococcaceae; g__Micrococcus; s__Micrococcus antarcticus	0.808688	0	0	0	0	0	0	0	0	0	0	0	0	0	0	0	0	0	0	0	0	0	0	0	0	2787	0	0	0
0d525a507f1da78d697f935e479abd0b	d__Bacteria; p__Proteobacteria; c__Alphaproteobacteria; o__Sphingomonadales; f__Sphingomonadaceae; g__Sphingomonas_L_486704; s__Sphingomonas_L_486704 yunnanensis	0.836173	0	0	0	3398	0	117	0	906	0	150	0	0	0	82	0	1388	0	652	0	0	0	0	0	28	0	73	0	51
0d5481a3293fdd39826bc25cb9b7c40a	d__Bacteria; p__Proteobacteria; c__Gammaproteobacteria; o__Enterobacterales_A_737866; f__Enterobacteriaceae_A	0.99731	0	0	0	0	0	0	0	0	0	0	1892	0	0	0	0	0	0	0	0	0	0	0	0	0	0	0	0	0
0d552ee91fc2837c5940898735bf2b37	d__Bacteria; p__Proteobacteria; c__Alphaproteobacteria; o__Rhodobacterales; f__Rhodobacteraceae; g__Paracoccus	0.862613	0	0	0	0	0	0	0	0	0	0	0	0	0	37	0	0	0	0	0	0	0	0	0	0	0	0	0	0
0d554af5978637d86606aa78dfeda4ca	d__Bacteria; p__Actinobacteriota; c__Actinomycetia; o__Propionibacteriales; f__Nocardioidaceae; g__Marmoricola_A_392027; s__Marmoricola_A_392027 sp000426045	0.7058	0	0	0	0	0	14	0	162	0	0	0	0	0	0	0	0	0	0	0	0	0	0	0	0	0	0	0	0
0d572e4b741b42da59cd72ced7a41fe4	d__Bacteria; p__Actinobacteriota; c__Actinomycetia; o__Actinomycetales; f__Brevibacteriaceae; g__Brevibacterium	0.999951	0	0	0	0	486	0	0	0	0	0	0	0	0	0	335	0	0	314	0	0	0	0	0	161	0	0	0	0
0d588a44a43ee8f119906c108700b153	d__Bacteria; p__Proteobacteria; c__Alphaproteobacteria; o__Rhodobacterales; f__Rhodobacteraceae	0.999822	0	0	0	0	0	0	0	0	0	0	0	0	0	0	0	0	0	0	0	0	0	0	0	0	121	0	0	0
0d5c5adeee7c7f54f14a618c63c627ab	d__Bacteria; p__Firmicutes_D; c__Bacilli; o__Acholeplasmatales; f__Anaeroplasmataceae; g__CAG-307; s__CAG-307 sp001916215	0.95301	8	0	0	0	0	0	0	0	0	0	0	0	2008	0	2	0	0	0	0	0	3	0	0	0	0	0	0	0
0d5f55e7ee8f9cfe74ae3348022a4822	d__Bacteria; p__Firmicutes_D; c__Bacilli; o__Lactobacillales; f__Aerococcaceae; g__Fundicoccus; s__	0.947255	0	0	0	0	0	0	0	0	0	0	0	0	0	0	0	0	0	0	0	0	0	0	0	0	334	0	0	0
0d617520aca5d06009623261efb45363	d__Bacteria; p__Bacteroidota; c__Bacteroidia; o__Bacteroidales; f__Porphyromonadaceae; g__Porphyromonas_A_859424; s__	0.999933	0	0	504	0	0	16	0	0	27	0	5604	432	33	0	0	0	1161	380	107	17	43862	14694	20	0	29	0	29	15
0d65248d5001b9f177a945ef8188b593	d__Bacteria; p__Actinobacteriota; c__Actinomycetia; o__Mycobacteriales; f__Mycobacteriaceae; g__Dietzia; s__Dietzia maris	0.708844	0	0	0	0	0	0	0	0	0	0	0	0	0	0	0	0	1242	0	0	0	0	0	0	0	0	0	0	0
0d66084d3828519247c0fa4536840277	d__Bacteria; p__Firmicutes_A; c__Clostridia_258483; o__Tissierellales; f__Peptoniphilaceae; g__Anaerococcus; s__Anaerococcus senegalensis	0.725764	0	0	4	0	0	163	0	0	0	0	4	0	0	0	0	6625	0	0	0	0	4	0	0	0	0	0	0	0
0d77bea4ed4d050ccb0ff85009351aa2	d__Bacteria; p__Bacteroidota; c__Bacteroidia; o__Bacteroidales	0.81965	0	0	161	0	0	0	0	0	0	0	0	0	0	0	0	0	0	0	0	0	0	0	0	0	0	0	0	0
0d78fb2f75ed8ee094894cb669e4e230	d__Bacteria; p__Proteobacteria; c__Alphaproteobacteria; o__Rhizobiales_A_504705; f__Beijerinckiaceae; g__Methylobacterium; s__Methylobacterium sp001424705	0.787124	0	0	0	0	0	0	0	0	0	0	0	0	0	0	0	0	0	0	0	0	0	0	0	40	0	0	0	0
0d7900cd8cafb606f9449c64fe9e7acd	d__Bacteria; p__Bacteroidota; c__Bacteroidia; o__Flavobacteriales_877923; f__Weeksellaceae; g__Cloacibacterium; s__Cloacibacterium caeni	0.741212	0	0	0	0	0	0	0	0	0	0	0	0	0	0	0	0	0	0	1802	0	0	0	0	0	0	0	0	0
0d79347d05da5bf7cde4d09a27e2459c	d__Bacteria; p__Firmicutes_A; c__Clostridia_258483	0.974272	0	0	0	0	0	0	0	0	0	0	0	0	0	0	0	0	0	0	0	0	0	0	0	0	0	68	0	0
0d79aa5b9d2f6a921af98cce369fd3d2	d__Bacteria; p__Actinobacteriota; c__Actinomycetia; o__Propionibacteriales; f__Nocardioidaceae; g__Aeromicrobium	0.998501	0	0	0	0	0	0	205	0	0	0	0	0	0	0	0	0	0	0	0	0	0	0	0	0	0	0	0	0
0d7e0bba61e7ada1c3ff70dcbcce48c8	d__Bacteria; p__Bacteroidota; c__Bacteroidia; o__Sphingobacteriales; f__Sphingobacteriaceae	1	0	0	0	0	0	0	0	0	45	0	0	0	0	0	0	0	0	0	0	0	0	0	0	0	0	0	0	0
0d7fc46a20b9b0441ed070475deb4af3	d__Bacteria; p__Proteobacteria; c__Alphaproteobacteria; o__Acetobacterales; f__Acetobacteraceae; g__Roseomonas_A_507227	0.834618	0	0	0	0	0	0	0	0	0	0	0	0	0	1035	0	0	0	0	0	0	0	0	0	0	0	0	0	0
0d815070ac52b8b5139da6d0dd231078	d__Bacteria; p__Bacteroidota; c__Bacteroidia	0.993746	0	0	0	0	0	0	0	0	0	0	71	0	0	0	0	0	0	0	0	0	0	0	0	0	0	0	0	0
0d816550c7a90d46ab12c9101f985ec8	d__Bacteria; p__Actinobacteriota; c__Acidimicrobiia_401430; o__Acidimicrobiales; f__Ilumatobacteraceae; g__Ilumatobacter_A; s__Ilumatobacter_A coccineus_A_400748	0.98553	0	0	0	0	0	0	0	0	0	0	0	0	0	0	0	0	0	0	0	0	0	0	0	0	0	23	0	0
0d8428af6d9f1b6065a65e604b6e2ffd	d__Bacteria; p__Firmicutes_A; c__Clostridia_258483; o__Lachnospirales; f__Lachnospiraceae	0.999814	0	0	0	0	0	0	0	0	0	0	0	0	0	0	0	0	0	0	0	0	0	0	0	236	0	0	0	0
0d8448207bc8a708bd37686be2e5f365	d__Bacteria; p__Bacteroidota; c__Bacteroidia; o__Bacteroidales; f__Porphyromonadaceae; g__Porphyromonas_A_859426	0.726278	0	0	28	0	0	0	0	0	0	0	0	0	0	0	0	0	0	0	0	0	0	0	0	0	0	0	0	0
0d867b7fa1a64b701b8ba6029c9d49a6	d__Bacteria; p__Proteobacteria; c__Gammaproteobacteria; o__Pseudomonadales_650611; f__Pseudomonadaceae; g__Pseudomonas_E_647464	0.91548	0	0	0	0	0	0	0	0	0	0	0	0	0	0	0	0	0	0	0	0	0	0	0	0	230	0	0	0
0d89dad860d570c9f595cabf3f392ced	d__Bacteria; p__Proteobacteria; c__Gammaproteobacteria; o__Pseudomonadales_660879; f__Moraxellaceae	1	0	0	0	0	0	0	0	0	0	0	457	0	0	0	0	0	0	0	0	0	838	0	0	0	0	0	0	0
0d8a44f95a796ec7728abb7eb968c65a	d__Bacteria; p__Firmicutes_D; c__Bacilli; o__Lactobacillales; f__Streptococcaceae; g__Streptococcus; s__Streptococcus equinus	0.868522	0	0	0	0	0	0	0	0	0	0	0	0	0	0	0	0	0	0	0	0	0	0	0	48	0	0	0	0
0d8b2f7729a37c739ce87ff22d28481f	d__Bacteria; p__Firmicutes_A; c__Clostridia_258483; o__Oscillospirales; f__Oscillospiraceae_88309; g__Sporobacter; s__	0.942326	0	0	0	0	1967	0	0	0	0	0	0	0	0	0	40	0	0	0	0	0	0	0	0	0	0	0	0	0
0d8cd9f86101da974017e8d6bdea3376	d__Bacteria; p__Firmicutes_A; c__Clostridia_258483; o__Oscillospirales; f__CAG-272; g__QALR01; s__	0.983969	0	0	0	0	0	3003	0	0	0	0	0	0	0	0	0	29	0	0	0	0	2	0	0	0	0	0	0	0
0d8f5542f6aa842aec9108eb6aff3b20	d__Bacteria; p__Firmicutes_D; c__Bacilli; o__Lactobacillales; f__Streptococcaceae; g__Streptococcus; s__Streptococcus equinus	0.855986	0	0	0	0	0	0	0	0	0	0	0	0	0	0	0	0	0	0	0	0	0	0	274	0	0	0	0	0
0d9146b8ea9c6ac3c4c4aac8e251abb9	d__Bacteria; p__Proteobacteria; c__Gammaproteobacteria; o__Burkholderiales_595422; f__Burkholderiaceae_A_595422; g__Paenalcaligenes	0.869481	0	0	0	0	0	0	0	0	0	0	0	0	0	0	0	0	0	0	0	0	0	0	0	0	0	68	0	0
0d920a849bcecde10471a0286add008d	d__Bacteria; p__Firmicutes_D; c__Bacilli	0.999906	0	101	0	145	0	134	0	1400	0	0	0	0	0	0	0	0	0	364	0	0	0	0	0	0	0	0	0	0
0d931a54e5edbc7b77cc34a3510fd2c0	d__Bacteria; p__Firmicutes_A; c__Clostridia_258483; o__Lachnospirales; f__Lachnospiraceae	0.983391	0	734	0	0	0	0	0	0	0	0	0	0	0	0	0	0	0	0	0	0	0	0	0	0	0	0	0	0
0d9534af9c362e33390183ccce6c1550	d__Bacteria; p__Actinobacteriota; c__Actinomycetia; o__Mycobacteriales; f__Mycobacteriaceae; g__Corynebacterium; s__Corynebacterium maris	0.999221	0	0	0	0	0	0	0	0	0	0	0	0	0	0	0	0	0	0	0	76	0	0	0	0	0	0	0	0
0d977d6439d08e9d72a74ba46c7ca747	d__Bacteria; p__Firmicutes_D; c__Bacilli; o__Lactobacillales; f__Aerococcaceae; g__Trichococcus	0.93431	0	0	0	0	0	0	0	0	0	0	0	0	0	0	0	0	0	0	0	0	0	0	0	0	1828	0	72	0
0d979a2e8a6e4082aa60d6a8aade331d	d__Bacteria; p__Bacteroidota; c__Bacteroidia; o__Bacteroidales; f__Porphyromonadaceae; g__Porphyromonas_A_859426; s__Porphyromonas_A_859426 somerae	0.822535	0	0	0	0	0	0	0	0	0	0	0	0	0	0	636	0	0	0	0	0	0	0	0	0	0	0	0	0
0d97fcaef80dfa047183e74ad6832a70	d__Bacteria; p__Proteobacteria; c__Alphaproteobacteria; o__Rhizobiales_A_501059; f__Rhizobiaceae_A_501059; g__Ensifer; s__Ensifer adhaerens	0.913346	0	0	0	0	0	0	0	0	0	0	0	0	0	0	0	0	0	0	0	0	0	0	0	95	0	0	0	0
0d99fd9385c6a052211b5015d0d610f6	d__Bacteria; p__Firmicutes_A; c__Clostridia_258483; o__Christensenellales; f__CAG-138; g__SFEL01; s__SFEL01 sp004557245	0.759724	0	0	66	0	0	0	0	0	0	0	0	0	0	0	0	0	0	0	0	0	0	0	0	0	0	0	0	0
0d9b6087c899e8e0ed040e7c9f7df5c5	d__Bacteria; p__Firmicutes_A; c__Clostridia_258483; o__Peptostreptococcales; f__Anaerovoracaceae; g__RUG754; s__RUG754 sp900315895	0.749268	0	0	0	123	0	0	0	0	0	0	0	0	0	0	0	0	0	0	0	0	0	0	0	35	0	0	0	0
0da0d8c712a2f971b043bfb8beeb2282	d__Bacteria; p__Actinobacteriota; c__Actinomycetia; o__Actinomycetales; f__Dermabacteraceae; g__Brachybacterium	0.999836	0	0	0	0	0	0	0	0	0	0	0	0	0	0	0	0	0	0	0	0	0	0	0	143	0	0	0	0
0da17858ffa534ff6bc84e8eaf785c47	d__Bacteria; p__Bacteroidota; c__Bacteroidia; o__Cytophagales; f__172606-1; g__Rhodocytophaga; s__Rhodocytophaga rosea	0.9272	0	7	0	0	0	0	0	0	0	0	0	0	0	0	0	0	0	0	0	0	0	0	0	0	0	33	0	0
0da53dc397bcaecd4ee1f3e871f757d9	d__Bacteria; p__Actinobacteriota; c__Actinomycetia; o__Actinomycetales; f__Actinomycetaceae	0.876043	0	0	0	0	0	0	0	0	0	0	0	0	0	0	0	0	0	0	155	0	0	0	0	0	0	0	0	0
0da67a6c20ebd4693215712b3b319e37	d__Bacteria; p__Firmicutes_A; c__Clostridia_258483; o__Lachnospirales; f__Lachnospiraceae	0.999866	0	0	0	0	0	0	0	0	0	0	0	0	0	0	0	0	0	0	477	0	0	0	0	0	0	0	0	0
0da75a70ceebd1a961e7b053c9373ddc	d__Bacteria; p__Proteobacteria; c__Gammaproteobacteria; o__Pseudomonadales_660879; f__Moraxellaceae; g__Acinetobacter; s__Acinetobacter sp001647675	0.995965	0	0	0	0	0	62	0	0	0	0	0	0	0	0	0	0	0	0	0	0	0	0	0	0	0	0	0	0
0da7e268ee14c85762fb5aaaa748be86	d__Bacteria; p__Proteobacteria; c__Alphaproteobacteria; o__Caulobacterales; f__Caulobacteraceae; g__Phenylobacterium; s__Phenylobacterium muchangponense	0.717099	0	818	0	0	0	0	0	0	0	0	0	0	0	0	0	0	0	0	0	0	0	0	0	0	0	0	0	0
0dacd8e43513d776bc8217fb4bfeef77	d__Bacteria; p__Proteobacteria; c__Alphaproteobacteria; o__Acetobacterales; f__Acetobacteraceae; g__Acidocella; s__Acidocella aluminiidurans	0.986528	0	0	0	0	0	0	0	0	245	0	0	0	0	0	0	0	0	0	0	0	0	0	0	0	0	0	0	0
0db26f638dff5633a6140c4a53f4c3e5	d__Bacteria; p__Proteobacteria; c__Gammaproteobacteria; o__Pseudomonadales_650611; f__Pseudomonadaceae; g__Pseudomonas_E_647464	0.998279	0	0	0	0	0	0	0	0	0	0	0	0	0	0	0	0	0	0	0	0	0	0	0	0	0	0	1806	0
0db520470973fe7cc679a5160753a984	d__Bacteria; p__Firmicutes_A; c__Clostridia_258483; o__Oscillospirales; f__CAG-272; g__QALR01; s__	0.909349	0	0	0	0	222	0	0	0	0	0	0	0	0	0	0	0	0	0	0	0	0	0	0	0	0	0	0	0
0db7a973fdd6fa4407293bf15e6f1abc	d__Bacteria; p__Bacteroidota; c__Bacteroidia; o__Bacteroidales; f__Porphyromonadaceae; g__Porphyromonas_A_859424; s__	0.999964	0	0	0	0	0	0	0	0	0	0	0	0	0	0	0	0	91	0	0	0	0	0	0	0	0	0	0	0
0db7fea99238ffea81f3bf1470715dfd	d__Bacteria; p__Proteobacteria; c__Alphaproteobacteria; o__Rhizobiales_A_504705; f__Xanthobacteraceae_503485; g__Bradyrhizobium	0.993528	0	0	0	0	0	0	0	0	0	0	0	0	0	541	0	0	0	0	0	0	0	0	0	0	0	0	0	0
0db8129027bad1a7a92a93db387c17ba	d__Bacteria; p__Firmicutes_A; c__Clostridia_258483; o__Lachnospirales; f__Lachnospiraceae; g__Lachnoanaerobaculum; s__Lachnoanaerobaculum sp000296385	0.826979	0	0	0	0	0	0	0	100	0	0	0	0	0	0	0	0	0	0	0	0	0	0	0	0	0	0	0	0
0dbd6de0b4b8602eadba760646fe2710	d__Bacteria; p__Bacteroidota; c__Bacteroidia; o__Bacteroidales; f__Porphyromonadaceae; g__Porphyromonas_A_859426; s__Porphyromonas_A_859426 sp900120395	0.958137	913	0	0	0	0	0	0	0	0	0	0	0	0	0	0	0	0	0	0	0	0	0	0	0	0	0	0	0
0dc02faa07fe4a28f4ddbd48202cef85	d__Bacteria; p__Firmicutes_A; c__Clostridia_258483; o__Saccharofermentanales	0.989162	0	0	0	0	0	0	0	0	0	0	0	0	0	0	0	0	0	0	152	0	0	0	0	0	0	0	0	0
0dc632f6f8998215cd89f3121d1bc23a	d__Bacteria; p__Firmicutes_A; c__Clostridia_258483; o__Lachnospirales; f__Lachnospiraceae	0.986822	0	0	0	0	0	0	0	0	0	0	0	0	0	0	0	0	0	0	0	0	0	0	0	81	0	0	0	0
0dc71dc80d31ca8f81dbc4767c7ae1be	d__Bacteria; p__Bacteroidota; c__Bacteroidia; o__Bacteroidales; f__UBA932; g__Cryptobacteroides	0.999117	0	0	91	0	0	0	0	0	0	0	0	0	0	0	0	0	0	0	0	0	0	0	0	0	0	0	0	0
0dcc8afc4a87f6816aa0c63a5610d5e8	d__Bacteria; p__Actinobacteriota; c__Acidimicrobiia_401430; o__Acidimicrobiales; f__Ilumatobacteraceae; g__Ilumatobacter_A; s__Ilumatobacter_A coccineus_A_400748	0.858884	0	0	0	0	0	0	0	0	0	0	0	0	0	0	0	172	0	0	0	0	0	0	0	0	0	0	0	0
0dceef8996f8b7fa92b341a5b7e89154	d__Bacteria; p__Firmicutes_A; c__Clostridia_258483; o__Clostridiales; f__Clostridiaceae_222000; g__Clostridium_AD	0.998583	0	0	0	0	0	0	0	0	0	0	0	0	0	0	0	0	0	0	0	0	0	0	0	0	145	0	0	0
0dcf70046d8e5f3abd48ee8912370e0a	d__Bacteria; p__Actinobacteriota; c__Actinomycetia; o__Actinomycetales; f__Micrococcaceae; g__Micrococcus; s__Micrococcus antarcticus	0.815061	0	0	0	0	0	536	0	0	0	0	0	0	0	0	0	0	0	0	0	0	0	0	0	0	0	0	0	0
0dd0683a5de5411c007fdb7a8bc0a321	d__Bacteria; p__Firmicutes_A; c__Clostridia_258483	0.998865	0	0	0	0	0	0	0	0	0	0	59	0	0	0	0	0	0	0	0	0	0	0	0	0	0	0	0	0
0dd1e84a8a6d7e13c16ddf4f2b93ffd9	d__Bacteria; p__Actinobacteriota; c__Actinomycetia; o__Mycobacteriales; f__Mycobacteriaceae; g__Corynebacterium	0.99999	0	0	61	0	0	0	0	0	0	0	0	0	0	0	0	0	0	0	38	0	0	0	772	0	0	0	0	0
0dd2ba60d6fecc4a5155bf513ba1e32c	d__Bacteria; p__Proteobacteria; c__Alphaproteobacteria; o__Rhizobiales_A_502138; f__Devosiaceae; g__Devosia_A_502124	0.989103	0	0	0	0	0	0	0	0	0	0	0	0	0	0	0	0	0	0	0	0	0	0	0	190	3285	224	137	0
0dd325eb2e692134047aeb8f10c6f4da	d__Bacteria; p__Firmicutes_D; c__Bacilli; o__Acholeplasmatales; f__Anaeroplasmataceae; g__Anaeroplasma; s__Anaeroplasma bactoclasticum	0.721051	0	0	0	2	0	0	0	0	0	0	0	0	0	0	0	0	0	0	0	12	0	0	0	185	0	0	0	0
0dd344e16bad51ed75cca3e8a5732304	d__Bacteria; p__Firmicutes_D; c__Bacilli; o__RFN20; f__CAG-826; g__UBA3207	0.722002	0	0	0	0	0	0	0	0	0	0	0	0	0	0	0	0	0	0	0	0	0	0	0	0	42	0	0	0
0dd36f71494c92c2c8adaaf51988873e	d__Bacteria; p__Desulfobacterota_I; c__Desulfovibrionia; o__Desulfovibrionales; f__Desulfovibrionaceae; g__Desulfovibrio_R_446353; s__Desulfovibrio_R_446353 intestinalis	0.832885	0	0	0	0	2384	0	4	0	0	0	0	0	0	0	45	0	0	0	0	0	0	0	0	0	0	0	0	3
0dda81010456d7a175f72335df0ef71e	d__Bacteria; p__Proteobacteria; c__Gammaproteobacteria; o__Pseudomonadales_660879; f__Moraxellaceae	1	0	0	0	0	0	0	0	0	0	0	506	0	0	0	0	0	0	0	0	0	0	0	0	0	0	0	0	0
0de3e6066541fb5ed73af1cdec390d50	d__Bacteria; p__Firmicutes_D; c__Bacilli; o__Staphylococcales; f__Staphylococcaceae; g__Staphylococcus	0.935497	0	0	0	0	0	0	0	0	0	0	0	0	0	0	0	0	0	143	0	0	0	0	0	0	0	0	0	0
0de86bac07b478ad868416a37fa56aac	d__Bacteria; p__Bacteroidota; c__Bacteroidia; o__Sphingobacteriales; f__Sphingobacteriaceae; g__Mucilaginibacter_A	0.98519	0	0	0	0	0	0	0	0	0	0	0	0	0	0	0	0	0	71	0	0	0	0	0	0	0	0	0	0
0de8b2a9b3344052d617ac975389939b	d__Bacteria; p__Firmicutes_D; c__Bacilli; o__Bacillales_A; f__Planococcaceae	0.767484	0	0	0	0	0	0	0	40	0	0	0	0	0	0	0	0	0	0	0	0	0	0	0	0	0	0	0	0
0de97dea22efac59264ec2d1fc161843	d__Bacteria; p__Firmicutes_D; c__Bacilli; o__RFN20; f__CAG-826	0.995552	0	0	0	0	0	504	0	0	0	0	0	0	0	0	0	0	0	0	0	0	0	0	0	0	0	0	0	0
0dec376e3f84c5e68581b64602c8cf28	d__Bacteria; p__Firmicutes_A; c__Clostridia_258483; o__TANB77; f__CAG-508; g__Merdicola; s__	0.986327	0	0	30	0	0	0	0	0	0	0	0	0	0	0	0	0	0	0	0	0	0	0	0	0	0	0	0	0
0dedb22fd745411a05d7ca57c408a96b	d__Bacteria; p__Bacteroidota; c__Bacteroidia; o__Sphingobacteriales; f__Sphingobacteriaceae	0.77897	0	0	0	0	0	0	0	0	0	0	0	0	0	0	0	0	0	0	0	0	0	0	0	0	0	0	0	579
0df4598622250526e957cb30c2a6369b	d__Bacteria; p__Campylobacterota; c__Campylobacteria; o__Campylobacterales; f__Campylobacteraceae; g__Campylobacter_B; s__Campylobacter_B portucalensis	0.977177	0	0	0	0	0	0	0	0	0	214	0	0	0	0	0	0	0	0	0	0	0	0	0	0	0	0	0	0
0df6f1617e5aee853e628e6fd1218c6a	d__Bacteria; p__Firmicutes_A; c__Clostridia_258483; o__Oscillospirales; f__CAG-272; g__QALR01; s__	0.845127	0	0	0	0	0	0	0	0	0	0	0	939	0	0	0	0	0	0	0	0	0	0	0	0	0	0	0	0
0df76876284f1af4b208e26b041b6dce	d__Bacteria; p__Firmicutes_A; c__Clostridia_258483; o__Lachnospirales; f__Lachnospiraceae	0.999456	0	0	0	0	0	0	0	0	0	0	0	0	0	0	0	0	0	0	115	0	0	0	0	0	0	0	0	0
0df76e9a354184bd9bd8861a1e76354a	d__Bacteria; p__Actinobacteriota; c__Acidimicrobiia_401430; o__Acidimicrobiales; f__JACDCH01; g__VFJN01; s__VFJN01 sp009694375	0.818556	0	0	0	0	0	0	0	0	0	0	0	0	30	0	0	0	0	0	0	0	0	0	0	0	0	0	0	0
0df97e8c9e01e78f6ac776268bc4b969	d__Bacteria; p__Firmicutes_D; c__Bacilli; o__Bacillales_A; f__Planococcaceae	0.91406	0	0	0	0	0	0	0	0	0	0	0	0	0	0	0	0	0	0	0	0	0	0	0	132	0	0	0	0
0e02d9512f7256dc4c188fac33114830	d__Bacteria; p__Actinobacteriota; c__Actinomycetia; o__Mycobacteriales; f__Mycobacteriaceae	0.999997	0	0	0	0	0	0	0	0	0	0	1295	0	0	0	0	0	0	0	0	0	0	0	0	0	0	0	0	0
0e03490d08cf3ca390d76b6c011c398d	d__Bacteria; p__Proteobacteria; c__Gammaproteobacteria; o__Enterobacterales_A_737866; f__Alteromonadaceae_665222; g__Pararheinheimera; s__Pararheinheimera sp001669775	0.776159	0	0	0	165	0	0	0	0	0	0	0	0	0	0	0	0	0	0	0	0	0	0	0	0	0	0	0	0
0e036c3b4a25f72ce30c866d817a78ac	d__Bacteria; p__Firmicutes_D; c__Bacilli; o__Staphylococcales; f__Staphylococcaceae; g__Staphylococcus	0.936096	0	0	0	0	0	0	0	0	0	0	0	0	0	0	0	0	0	0	0	0	0	0	0	203	0	0	0	0
0e05382f85eccb071c4e796ddbd8596a	d__Bacteria; p__Myxococcota_A_473307; c__Polyangia_463783; o__Polyangiales; f__Polyangiaceae; g__; s__	0.840801	0	0	0	0	0	0	0	0	0	0	0	0	0	0	0	0	0	0	0	528	0	0	0	0	0	0	0	0
0e0c52f8de2e75e0d6c6d4866407d642	d__Bacteria; p__Firmicutes_A; c__Clostridia_258483; o__Oscillospirales; f__CAG-272; g__QALR01; s__	0.816568	0	0	0	0	59	0	0	0	0	0	0	0	0	0	0	0	0	0	0	0	0	0	0	0	0	0	0	0
0e0ee924f9dabf45d3773bef7c76c562	d__Bacteria; p__Actinobacteriota; c__Actinomycetia; o__Actinomycetales; f__Brevibacteriaceae; g__Brevibacterium	0.999993	0	0	679	0	0	0	0	0	0	0	0	0	0	0	0	0	0	0	0	0	0	0	0	0	0	0	0	0
0e119f6fa31f9bc6a6d4d09a63f4501b	d__Bacteria; p__Firmicutes_D; c__Bacilli; o__Lactobacillales; f__Streptococcaceae; g__Streptococcus	0.999998	0	0	0	0	0	0	0	85	0	0	0	0	0	0	0	0	0	0	0	0	0	0	0	0	0	0	0	0
0e135871c1e9045996c8b7c651f574f1	d__Bacteria; p__Proteobacteria; c__Gammaproteobacteria; o__Pseudomonadales_660879; f__Moraxellaceae	1	0	0	0	0	0	0	0	0	0	0	0	0	0	0	0	0	0	0	0	0	81	0	0	0	0	0	0	0
0e15267a138f6a51f20377b97aa2619d	d__Bacteria; p__Proteobacteria; c__Gammaproteobacteria; o__Burkholderiales_597441; f__Neisseriaceae_563222; g__Neisseria_561456	0.7225	0	0	0	0	0	287	0	0	0	0	0	0	0	0	0	0	0	0	0	0	0	0	0	0	0	0	0	0
0e18967467883e5bf10bc51a8d8bac02	d__Bacteria; p__Proteobacteria; c__Alphaproteobacteria; o__Rhizobiales_A_504705; f__Xanthobacteraceae_503485; g__Bradyrhizobium	0.995147	0	0	0	0	0	0	0	0	0	0	0	0	0	966	0	0	0	0	0	0	0	0	0	0	0	0	0	0
0e1c2d661ee463d805bc11d38ec07fbe	d__Bacteria; p__Bacteroidota; c__Bacteroidia; o__Chitinophagales; f__Chitinophagaceae_966727; g__Ferruginibacter; s__Ferruginibacter profundus	0.983928	0	0	0	0	0	0	0	0	0	0	0	0	0	0	0	0	0	0	0	0	0	0	0	0	0	42	0	0
0e1dcbc44c36cc9d33f01b3333902b8f	d__Bacteria; p__Firmicutes_A; c__Clostridia_258483; o__Tissierellales; f__Peptoniphilaceae; g__Anaerococcus	0.997848	0	0	0	0	0	0	0	0	0	791	0	0	0	0	0	0	0	0	0	0	0	0	0	0	4	0	0	0
0e1f282ee1e851e72e678979b109de33	d__Bacteria; p__Bacteroidota; c__Bacteroidia; o__Bacteroidales; f__UBA932; g__Cryptobacteroides; s__Cryptobacteroides sp902785575	0.992195	0	0	0	0	0	0	0	0	0	0	0	0	0	0	0	85	0	0	0	0	0	0	0	0	0	0	0	0
0e21349d91a8a468423f29235ec701db	d__Bacteria; p__Firmicutes_A; c__Clostridia_258483; o__Lachnospirales; f__Lachnospiraceae	0.999479	0	0	0	0	0	0	0	0	0	0	0	0	0	0	0	0	0	0	0	15	0	0	0	318	0	0	0	0
0e24f4cdf03256b55e7e64335c909cd9	d__Bacteria; p__Firmicutes_A; c__Clostridia_258483; o__Christensenellales; f__CAG-138; g__SFEL01; s__SFEL01 sp004557245	0.722198	0	0	200	0	0	0	0	0	0	0	0	0	0	0	0	0	0	0	0	0	0	0	0	0	0	0	0	0
0e276af031d931b9491d0588e6f2aa72	d__Bacteria; p__Firmicutes_A; c__Clostridia_258483; o__Clostridiales; f__Clostridiaceae_222000; g__Clostridium_T; s__Clostridium_T saccharoperbutylacetonicum	0.823707	0	0	0	0	0	0	0	0	0	0	0	0	0	0	0	160	0	0	0	0	0	0	0	0	0	0	0	0
0e285016a9995da3424bb80ffea8e1fe	d__Bacteria; p__Chloroflexota; c__Chloroflexia; o__Thermomicrobiales; f__; g__; s__	0.999394	0	0	0	0	0	0	0	0	0	0	0	0	120	0	0	0	0	0	0	0	0	0	0	0	0	0	0	0
0e2945cc35d19003e56eeeac4f2dd2b8	d__Bacteria; p__Firmicutes_D; c__Bacilli; o__Staphylococcales; f__Staphylococcaceae; g__Staphylococcus	0.887452	0	0	0	0	0	0	0	0	0	0	0	0	0	0	0	0	0	260	0	0	0	0	0	0	0	0	0	0
0e2d8e4f6c9f9184022b5b08f7dc3291	d__Bacteria; p__Spirochaetota; c__Spirochaetia; o__Treponematales; f__Treponemataceae; g__Treponema_B_985986; s__Treponema zuelzerae	0.896558	0	0	0	0	0	0	0	0	0	0	0	0	0	0	0	0	0	0	0	21	0	0	0	0	0	0	0	0
0e314da10067e89bb0f535363e145e28	d__Bacteria; p__Actinobacteriota; c__Actinomycetia; o__Propionibacteriales; f__Nocardioidaceae; g__Nocardioides_A_392796	0.967084	0	0	0	0	0	0	0	0	0	0	0	0	0	0	0	0	0	0	0	0	0	0	0	0	0	35	0	0
0e368b5ad36e04e9e42ca51dc0ebfd29	d__Bacteria; p__Actinobacteriota; c__Coriobacteriia; o__Coriobacteriales; f__Eggerthellaceae	0.974041	0	0	0	0	140	0	0	0	0	0	0	0	0	0	0	0	0	0	0	0	0	0	0	0	0	0	0	0
0e3cb064ee2b88f4060c5508b936824e	d__Bacteria; p__Bacteroidota; c__Bacteroidia; o__Bacteroidales; f__UBA932; g__Cryptobacteroides	0.747277	0	0	0	0	0	2992	0	0	0	0	0	0	0	0	0	49	0	0	0	0	0	0	0	0	0	0	0	0
0e3ea7f9963c8769f34b22748054173f	d__Bacteria; p__Firmicutes_D; c__Bacilli; o__Lactobacillales; f__Aerococcaceae; g__Eremococcus; s__	0.999719	0	0	0	0	0	0	0	0	0	0	0	0	0	0	0	0	0	487	0	0	0	0	0	0	0	0	0	0
0e449fc9c01d5f83b4c2d95e0243d28c	d__Bacteria; p__Proteobacteria; c__Alphaproteobacteria; o__Rhodobacterales; f__Rhodobacteraceae; g__Paracoccus	0.703647	0	0	0	0	0	0	0	0	0	0	0	0	0	0	0	0	0	0	0	0	53	0	0	0	0	0	0	0
0e4e319581998fdfe138038e0abad3cf	d__Bacteria; p__Proteobacteria; c__Alphaproteobacteria; o__Rhodobacterales; f__Rhodobacteraceae; g__Paracoccus	0.949633	0	0	0	0	0	0	0	0	0	675	0	0	0	0	0	0	0	0	0	0	0	0	0	0	0	0	0	0
0e547a531ad2f26e69fdcfdb2d2e8632	d__Bacteria; p__Proteobacteria; c__Alphaproteobacteria; o__Rhodobacterales; f__Rhodobacteraceae; g__Paracoccus	0.945301	0	0	0	0	0	0	0	0	0	475	0	0	0	0	0	0	0	0	0	0	0	0	0	0	0	0	0	0
0e55b6600b4a7b230d1151d2e85b4945	d__Bacteria; p__Firmicutes_D; c__Bacilli; o__Bacillales_D_310495; f__Amphibacillaceae; g__Cerasibacillus; s__	0.93272	0	0	0	0	0	0	0	0	0	0	0	0	0	0	0	0	0	0	0	0	0	0	97	0	0	0	0	0
0e590dc1a7ecf4a8f9da7bcc50d73e86	d__Bacteria; p__Firmicutes_A; c__Clostridia_258483; o__Lachnospirales; f__Lachnospiraceae	0.977248	0	0	35	0	0	0	0	0	0	0	0	0	0	0	0	0	0	0	30	9	0	0	462	101	0	0	0	0
0e5bc5e347654200d253e4bafdac6ba3	d__Bacteria; p__Proteobacteria; c__Gammaproteobacteria; o__Burkholderiales_592522; f__Burkholderiaceae_A_592522; g__Pseudorhodoferax; s__Pseudorhodoferax sp001422445	0.777961	0	0	0	0	0	0	0	0	0	88	0	0	0	0	0	0	0	0	0	0	0	0	0	0	0	0	0	0
0e603477387bae8feba70494c403fb9a	d__Bacteria; p__Bacteroidota; c__Bacteroidia; o__Flavobacteriales_877923; f__Weeksellaceae; g__Cloacibacterium; s__Cloacibacterium caeni	0.713024	121	0	0	0	0	0	0	0	0	0	0	0	0	0	0	0	0	0	0	0	0	0	0	0	0	0	0	0
0e6691d11670c25dbfb416b5a6647bf2	d__Bacteria; p__Proteobacteria; c__Gammaproteobacteria; o__Pseudomonadales_660879; f__Moraxellaceae; g__Psychrobacter	0.981253	0	0	0	0	0	0	0	0	0	0	0	0	0	0	0	0	0	0	0	0	0	0	0	169	0	0	0	0
0e6825f6c129abd8a12f95e776dc13a1	d__Bacteria; p__Firmicutes_D; c__Bacilli; o__Bacillales_A; f__Planococcaceae	0.87236	0	0	0	0	0	0	0	0	0	0	0	0	0	0	0	0	0	108	0	0	0	0	0	0	0	0	0	0
0e69d54ab9b7caceeb85f3a8e1deef78	d__Bacteria; p__Proteobacteria; c__Alphaproteobacteria; o__Rhizobiales_A_504705; f__Beijerinckiaceae; g__Methylobacterium	0.999989	0	0	0	0	0	310	0	0	0	0	0	0	0	0	0	0	0	0	0	0	0	0	0	0	0	0	0	0
0e70244893065085a045a333554bc7cf	d__Bacteria; p__Firmicutes_A; c__Clostridia_258483; o__Oscillospirales; f__Oscillospiraceae_88309; g__CAG-83	0.711476	0	0	0	0	0	0	0	0	0	0	0	0	0	0	0	0	0	0	0	11	0	0	0	152	0	0	0	0
0e70987b4f709e0d3a42840f99b3e3d4	d__Bacteria; p__Actinobacteriota; c__Actinomycetia; o__Mycobacteriales; f__Mycobacteriaceae; g__Dietzia; s__Dietzia maris	0.760415	0	0	0	0	0	0	0	0	0	0	0	0	0	0	0	0	0	147	0	0	0	0	0	0	0	0	0	0
0e766e8617fce73a843e3ca59e39a0fb	d__Bacteria; p__Proteobacteria; c__Alphaproteobacteria	0.999338	0	0	87	0	0	0	0	0	0	0	0	0	0	0	0	0	0	0	0	0	0	0	0	0	0	0	0	0
0e774a9e38d4b9c4fe4e14d35c39ca8b	d__Bacteria; p__Proteobacteria; c__Alphaproteobacteria; o__Sphingomonadales; f__Sphingomonadaceae	0.999999	0	0	0	0	0	0	0	0	0	0	0	0	0	110	0	0	0	0	0	0	0	0	0	0	0	0	0	0
0e7e9e2ad0cb1981ba72c6d674c2a1e9	d__Bacteria; p__Patescibacteria; c__Saccharimonadia; o__Saccharimonadales; f__UBA1547; g__UBA6175; s__UBA6175 sp001897305	0.721769	0	0	0	0	0	0	0	0	114	0	0	0	0	0	0	0	0	0	0	0	0	0	0	0	0	0	0	0
0e7fb59d0562602f6fbd4b49cdb6b374	d__Bacteria; p__Firmicutes_A; c__Clostridia_258483; o__Oscillospirales; f__Oscillospiraceae_88309	0.893662	0	27	0	0	0	0	0	0	0	0	0	1409	0	0	0	0	0	0	0	0	0	0	0	346	0	22	0	0
0e7fde9e6a2bad8827350ec63b138b8c	d__Bacteria; p__Bacteroidota; c__Bacteroidia; o__Bacteroidales; f__Bacteroidaceae; g__UBA4334; s__	0.950825	0	0	0	0	0	0	0	0	0	0	0	0	0	0	0	0	0	0	0	0	0	0	0	79	0	0	0	0
0e7fe46e81646586ccab41e946828764	d__Bacteria; p__Proteobacteria; c__Gammaproteobacteria; o__Cardiobacteriales; f__Cardiobacteriaceae; g__Cardiobacterium; s__	0.995033	0	0	0	0	0	7	0	55	0	0	0	0	0	0	0	0	0	0	0	0	0	0	0	0	0	0	0	0
0e81297bb8b52cbff783591b10fa80af	d__Bacteria; p__Spirochaetota; c__Spirochaetia; o__Treponematales; f__Treponemataceae; g__Treponema_D	0.861389	0	0	0	0	0	0	0	0	0	0	0	0	0	0	0	0	0	0	0	0	0	0	128	0	0	0	0	0
0e87b4e6979cac58ce8ead55aa3213a6	d__Bacteria; p__Firmicutes_D; c__Bacilli; o__Staphylococcales; f__Salinicoccaceae; g__Jeotgalicoccus_A_310962	0.710861	0	0	128	0	0	0	0	0	0	0	0	0	0	0	0	0	0	0	0	0	0	0	1305	0	0	0	0	0
0e899ccce9e8729bf1b2246c5291da7f	d__Bacteria; p__Proteobacteria; c__Alphaproteobacteria; o__Caulobacterales; f__Caulobacteraceae; g__Brevundimonas	0.997437	0	0	0	446	0	0	0	0	0	0	0	0	0	0	0	0	0	0	0	43	0	0	0	0	0	106	0	0
0e89eae2a7bf269b00676a7a5451521b	d__Bacteria	0.999791	0	0	0	7	0	0	0	0	0	0	0	0	0	0	0	0	0	0	0	22	0	0	0	344	0	0	0	0
0e8bd0f5427880430ce41bc2543c57d2	d__Bacteria; p__Proteobacteria; c__Gammaproteobacteria; o__Pseudomonadales_660879; f__Moraxellaceae; g__Acinetobacter; s__Acinetobacter beijerinckii	0.910393	0	0	0	0	0	0	0	0	0	67	0	0	0	0	0	0	0	0	0	0	0	0	0	0	0	0	0	0
0e8e240a922d6c85d818bd823fed4751	d__Bacteria; p__Proteobacteria; c__Gammaproteobacteria; o__Burkholderiales_595423; f__Burkholderiaceae_A_595423; g__Limnobacter	0.988323	0	0	23	931	0	0	0	0	0	0	8	8	0	0	0	0	0	0	2915	1144	0	0	35	0	3615	1155	145	157
0e8fce11643e0be43bcca14686d0c55b	d__Bacteria; p__Actinobacteriota; c__Actinomycetia; o__Mycobacteriales; f__Mycobacteriaceae; g__Corynebacterium	0.999994	0	0	0	0	0	0	0	0	0	0	0	0	0	0	0	0	0	0	47	0	0	0	595	0	0	0	0	0
0e8fdf52cb6ebd4f3276584f4c438b7f	d__Bacteria; p__Actinobacteriota; c__Actinomycetia; o__Mycobacteriales; f__Mycobacteriaceae; g__Corynebacterium; s__Corynebacterium resistens	0.916095	0	0	0	0	0	0	0	0	0	0	0	0	0	0	0	86	0	0	0	0	0	0	0	0	0	0	0	0
0e91af0b90132d1fc4452f7106b7f487	d__Bacteria; p__Proteobacteria; c__Gammaproteobacteria; o__Burkholderiales_592524; f__Burkholderiaceae_A_580492; g__Paraburkholderia_580243	0.997257	0	0	0	0	0	0	0	0	171	0	0	0	0	0	0	0	0	0	0	0	0	0	0	0	0	0	0	0
0e91fa19c67a63a6e6cd4ec151006979	d__Bacteria; p__Firmicutes_A; c__Clostridia_258483; o__Peptostreptococcales; f__Anaerovoracaceae; g__Bacilliculturomica; s__	0.963255	0	0	0	0	0	0	0	0	0	0	0	48	0	0	0	0	0	0	0	0	0	0	0	0	0	0	0	0
0e94dd1d9c149f998b8df2ffd2ced312	d__Bacteria; p__Proteobacteria; c__Gammaproteobacteria; o__Pseudomonadales_660879; f__Moraxellaceae; g__Acinetobacter; s__Acinetobacter sp001647675	0.950234	0	0	0	0	0	0	0	0	0	0	0	0	0	0	0	0	0	0	0	0	0	0	0	0	265	0	0	0
0e971f7b9a13eaf7dc4bf8093cf2fe32	d__Bacteria; p__Proteobacteria; c__Gammaproteobacteria; o__Xanthomonadales_616009; f__Xanthomonadaceae_616009	0.999999	0	0	0	617	0	0	0	0	0	0	0	0	0	0	0	0	0	0	0	0	0	0	0	467	0	0	0	0
0e9ee76d4b320855c4a2626618ad044a	d__Bacteria; p__Actinobacteriota; c__Actinomycetia; o__Actinomycetales; f__Micrococcaceae; g__Micrococcus; s__Micrococcus antarcticus	0.816652	0	0	0	0	0	0	0	0	0	633	0	0	0	0	0	0	0	0	0	0	0	0	0	0	0	0	0	0
0ea42587417a7733dc82446815657b18	d__Bacteria; p__Firmicutes_D; c__Bacilli; o__Bacillales_A; f__Planococcaceae; g__Sporosarcina	0.783337	0	0	0	0	0	0	0	0	0	0	0	0	0	0	0	0	0	0	0	85	0	0	0	423	241	5802	0	393
0ea5e0c120b70b275874849fd402cf91	d__Bacteria; p__Firmicutes_D; c__Bacilli; o__Bacillales_A; f__Planococcaceae; g__Kurthia	0.756188	37	0	0	237	0	147	0	1403	133	71	0	0	60	6378	0	0	11471	1792	0	128	0	0	0	2907	0	768	0	0
0ead0a1eed9b785a59bd25535281a5ea	d__Bacteria; p__Firmicutes_A; c__Clostridia_258483; o__Oscillospirales; f__Oscillospiraceae_88309; g__UBA738; s__	0.968122	0	0	0	492	0	0	0	0	0	0	0	0	0	0	0	0	0	0	0	0	0	0	0	6	0	0	0	0
0eaf03e0a68d60a8c54cf2caa2cc32ff	d__Bacteria; p__Proteobacteria; c__Alphaproteobacteria; o__Rhodobacterales; f__Rhodobacteraceae; g__Wagnerdoeblera_493755; s__Wagnerdoeblera intermedia	0.865712	0	0	0	45	0	0	0	0	0	0	0	0	0	0	0	0	0	0	0	0	0	0	0	0	0	0	0	0
0eb0307d027d7568070c293b49023d13	d__Bacteria; p__Firmicutes_A; c__Clostridia_258483; o__Eubacteriales_258471; f__Eubacteriaceae_258449; g__Eubacterium_O_258270; s__Eubacterium_O_258270 limosum	0.728618	0	0	0	110	0	0	0	0	0	0	0	0	0	0	0	0	0	0	0	0	0	0	0	0	0	0	0	0
0eb0fd6bb6d5d8fba519c159ffda76ed	d__Bacteria; p__Firmicutes_D; c__Bacilli; o__Staphylococcales; f__Staphylococcaceae	0.909654	0	0	0	0	0	0	0	0	0	0	0	0	0	0	0	0	0	0	177	0	0	0	0	0	0	0	0	0
0eb1dbd129eadb28a5e3c7890bb6a5c2	d__Bacteria; p__Bacteroidota; c__Bacteroidia; o__Cytophagales; f__Spirosomaceae; g__Spirosoma; s__Spirosoma rigui	0.962714	0	0	0	0	0	0	0	0	0	0	0	0	0	0	0	0	0	0	0	0	0	0	0	0	0	0	234	0
0eb68cafad2b3705ce089aecb0d6afc7	d__Bacteria; p__Bacteroidota; c__Bacteroidia; o__Bacteroidales	0.942388	0	0	0	0	0	0	0	0	0	0	0	0	0	0	0	0	0	0	0	0	0	0	0	22	0	48	0	0
0eb9c480a8159ea8a40d62526c5b1b65	d__Bacteria; p__Firmicutes_C; c__Negativicutes; o__Veillonellales	0.959106	0	0	0	0	0	0	0	0	95	0	0	0	0	0	0	0	0	0	0	0	0	0	0	0	0	0	0	0
0ebad56b7ce8134d7640375e07382d34	d__Bacteria; p__Firmicutes_A; c__Clostridia_258483	0.841719	0	0	0	0	0	0	0	0	0	0	0	0	0	70	0	0	0	0	0	0	0	0	0	0	0	0	0	0
0ebb3af803734ad5d567fde7c1430a48	d__Bacteria; p__Firmicutes_A; c__Clostridia_258483; o__Oscillospirales; f__Oscillospiraceae_88309; g__CAG-83	0.713062	0	0	0	0	0	0	0	0	0	0	0	0	0	0	0	0	0	0	0	0	0	0	0	29	0	0	0	0
0ebdcb7521ce9781738d5e455781f362	d__Bacteria; p__Bacteroidota; c__Bacteroidia; o__Bacteroidales; f__Porphyromonadaceae; g__Porphyromonas_A_859426; s__Porphyromonas_A_859426 somerae	0.901433	0	0	0	0	0	0	0	0	0	0	0	0	0	0	0	68	0	0	0	0	0	0	0	0	0	0	0	0
0ebe7c6b88d504f04fd47b8215fefb1d	d__Bacteria; p__Actinobacteriota; c__Actinomycetia; o__Mycobacteriales; f__Mycobacteriaceae; g__Corynebacterium	0.999988	0	0	0	0	0	0	0	0	0	0	0	0	0	0	0	0	0	0	0	0	0	218	0	0	0	0	0	0
0ec11a0e2cdb970afa539747d9050379	d__Bacteria; p__Firmicutes_A; c__Clostridia_258483	0.977234	0	0	0	7	0	0	0	0	0	0	0	0	0	0	0	0	0	0	0	12	0	0	0	1	0	0	0	0
0ec68221917e2a42f813691b1e4b4b8c	d__Bacteria; p__Firmicutes_A; c__Clostridia_258483; o__Oscillospirales; f__Acutalibacteraceae	0.991075	0	0	0	0	0	557	0	0	0	0	0	0	0	0	0	0	0	0	0	0	0	0	0	0	0	0	0	0
0ec7ebe199d7080a0e373494a10305e6	d__Bacteria; p__Firmicutes_A; c__Clostridia_258483; o__Oscillospirales; f__Ethanoligenenaceae; g__Ethanoligenens; s__Ethanoligenens harbinense	0.998048	0	0	0	0	0	0	0	0	0	0	0	0	0	0	0	0	0	0	37	0	0	0	0	0	0	0	0	0
0ec965ec243b416d4b47c20b02e086ab	d__Bacteria; p__Actinobacteriota; c__Actinomycetia; o__Actinomycetales; f__Micrococcaceae	0.999339	0	0	0	0	0	0	0	0	0	0	0	0	0	0	0	0	0	0	0	0	0	0	0	0	43	0	0	0
0ecad26939a0fadf2b3f0747c298dbf9	d__Bacteria; p__Proteobacteria; c__Alphaproteobacteria; o__Rhizobiales_A_501059; f__Rhizobiaceae_A_501059; g__Ensifer; s__Ensifer adhaerens	0.999904	0	0	0	0	0	0	0	0	0	0	0	0	0	0	0	0	0	0	0	0	0	51	0	0	0	0	0	0
0ecbb6542468fd3a31c147095a45c144	d__Bacteria; p__Firmicutes_D; c__Bacilli; o__Lactobacillales; f__Aerococcaceae	0.886463	0	0	0	0	0	0	0	0	0	0	0	0	0	0	0	0	0	0	0	0	0	0	0	0	151	0	0	0
0eccff1edab6b0cbe25d4c66b3b43628	d__Bacteria; p__Firmicutes_A; c__Clostridia_258483; o__Oscillospirales; f__Oscillospiraceae_88309; g__CAG-83; s__CAG-83 sp000431575	0.715076	0	0	0	0	0	0	0	0	0	0	0	2281	0	0	0	0	0	0	0	0	0	0	0	275	0	0	0	0
0ecdb3926271090d833ba18933dbc271	d__Bacteria; p__Firmicutes_D; c__Bacilli; o__Bacillales_A; f__Planococcaceae	0.767484	0	0	0	0	0	0	86	0	0	0	0	0	0	0	0	0	0	0	0	0	0	0	0	0	0	0	0	0
0ecdf42610096d63766a64e927a69ea2	d__Bacteria; p__Actinobacteriota; c__Actinomycetia; o__Propionibacteriales; f__Propionibacteriaceae; g__Cutibacterium	0.703051	0	0	0	0	0	0	0	0	1078	0	0	0	0	0	0	0	0	0	0	0	0	0	0	0	0	0	0	0
0ecf2c9ffe9f9b85039bed7e5fdfca62	d__Bacteria; p__Firmicutes_A; c__Clostridia_258483; o__Lachnospirales; f__Lachnospiraceae	0.999925	0	0	0	0	0	0	0	0	0	0	0	0	0	0	0	0	0	491	0	0	0	0	0	0	0	0	0	0
0ed13c30c9b7ef431c1e5906784a05a8	d__Bacteria; p__Proteobacteria; c__Gammaproteobacteria; o__Burkholderiales_592524; f__Burkholderiaceae_A_574758; g__Massilia	0.981249	0	0	0	0	0	0	0	0	0	0	0	0	0	0	0	0	0	0	0	0	0	0	0	0	0	104	0	0
0ed1412a8c27a91aa984e1d4d8485111	d__Bacteria; p__Actinobacteriota; c__Actinomycetia; o__Actinomycetales; f__Dermatophilaceae_390796	0.97428	0	0	0	0	0	0	0	0	0	0	0	0	13	0	0	0	1067	0	0	0	0	0	0	0	0	0	0	0
0ed2e0a921e8be9ace71bbd05429060c	d__Bacteria; p__Firmicutes_A; c__Clostridia_258483; o__Oscillospirales	0.956687	0	0	0	0	0	0	0	0	0	0	0	0	0	0	0	0	0	815	0	0	0	0	0	0	0	0	0	0
0ed52958bc9312dd7edd10889afe48fd	d__Bacteria; p__Proteobacteria; c__Alphaproteobacteria; o__Rhizobiales_A_504705; f__Xanthobacteraceae_503485; g__Bradyrhizobium	0.995006	0	0	0	0	0	0	0	0	0	899	0	3084	0	3866	0	1480	0	1798	0	2192	0	3400	0	0	0	0	0	0
0edb236b44a0443bdd7effacb162c15c	d__Bacteria; p__Firmicutes_A; c__Clostridia_258483; o__Lachnospirales; f__Lachnospiraceae; g__Agathobacter_164119; s__	0.991012	0	0	0	0	0	0	0	0	0	0	0	0	0	0	0	0	0	0	0	0	0	0	0	20	0	0	0	0
0edc05b786be3adcb6b41fbab1e45225	d__Bacteria; p__Actinobacteriota; c__Acidimicrobiia_401430; o__Acidimicrobiales; f__Ilumatobacteraceae; g__Ilumatobacter_A; s__	0.988192	0	0	0	3146	0	0	0	0	0	148	0	0	0	0	0	0	0	0	0	715	0	971	0	114	0	91	0	34
0ede161439e66b55be2ea3a6a05f0366	d__Bacteria; p__Firmicutes_D; c__Bacilli; o__Lactobacillales; f__Lactobacillaceae; g__Weissella_A_338544; s__Weissella_A_338544 hellenica	0.73811	0	0	0	0	0	0	0	0	0	0	0	0	0	0	0	0	0	0	0	0	0	0	0	0	0	0	0	55
0edece13d1d54b80aa826a7ce6419ed8	d__Bacteria; p__Firmicutes_A; c__Clostridia_258483; o__Peptostreptococcales; f__Anaerovoracaceae; g__CAG-238; s__CAG-238 sp900542245	0.995688	0	0	0	0	0	61	6	0	0	0	0	2605	0	0	0	2398	0	0	0	210	0	13	0	0	0	0	0	0
0edf000b54ffe14bad3e68be2168b86d	d__Bacteria	0.93145	0	0	0	0	0	0	0	0	0	0	0	0	0	0	0	0	0	0	0	0	0	0	0	0	0	21	0	0
0edfed32c2ae2c9a4927925e905cbc70	d__Bacteria; p__Proteobacteria; c__Alphaproteobacteria; o__Rhizobiales_A_501059; f__Rhizobiaceae_A_501059; g__Ensifer; s__Ensifer adhaerens	0.878316	0	1731	0	528	0	0	0	0	0	5	0	0	0	0	0	0	0	0	0	0	0	0	0	0	0	0	0	0
0ee04530b3a23eb8417dcd1eed34fe33	d__Bacteria; p__Proteobacteria; c__Alphaproteobacteria; o__Rhizobiales_A_504705; f__Beijerinckiaceae; g__Methylobacterium	0.999385	0	0	0	0	0	0	0	0	0	0	0	0	0	0	0	0	0	0	0	325	0	0	0	0	0	0	0	0
0ee72bd69ed57c438d4e2c6e0786e5f1	d__Bacteria	1	0	0	0	0	0	0	0	0	0	0	0	63	0	0	0	0	0	0	0	0	0	0	0	0	0	0	0	0
0eedac27cae4c4879d8b5b65612f82c2	d__Bacteria; p__Firmicutes_A; c__Clostridia_258483; o__Oscillospirales; f__Acutalibacteraceae	0.999088	0	0	0	0	0	0	0	0	0	0	0	0	0	0	0	0	0	0	0	0	0	0	0	64	0	0	0	0
0ef32ccc3915658023441783d2882e8f	d__Bacteria; p__Bacteroidota; c__Bacteroidia; o__Bacteroidales; f__UBA932; g__Cryptobacteroides; s__Cryptobacteroides pullicola	0.88577	0	0	0	0	0	0	0	0	0	0	0	0	0	0	0	0	0	0	0	0	0	0	0	0	0	0	390	0
0ef4c171598f79f2ccd390f17a29ae6b	d__Bacteria; p__Firmicutes_A; c__Clostridia_258483	0.862795	0	0	0	0	220	0	0	4	4	0	0	0	0	0	6565	0	4	0	0	0	0	0	0	0	0	7	0	0
0ef4c1dd56ac5d1ae07d1a94bea27b2a	d__Bacteria; p__Proteobacteria; c__Gammaproteobacteria; o__Burkholderiales_592522; f__Burkholderiaceae_A_592522	0.999964	0	0	0	0	0	0	0	0	0	0	0	0	0	0	0	0	0	0	0	0	0	0	0	0	0	44	0	0
0efac348cd54e7b9678135b6edf3940a	d__Bacteria; p__Proteobacteria; c__Alphaproteobacteria; o__Sphingomonadales; f__Sphingomonadaceae	0.999938	0	0	0	0	0	0	0	0	0	0	0	0	0	0	0	0	0	85	0	0	0	0	0	0	0	0	0	0
0eff3ac9e8097cbe416e034dd054086c	d__Bacteria; p__Proteobacteria; c__Gammaproteobacteria; o__Legionellales_A; f__Legionellaceae_A; g__Tatlockia; s__Legionella micdadei	0.810885	0	0	0	0	0	0	0	0	0	0	0	0	0	0	0	0	0	0	0	0	0	0	0	42	0	0	0	0
0f031ceafb0f25b94f8452f6579c9abc	d__Bacteria; p__Campylobacterota; c__Campylobacteria; o__Campylobacterales; f__Campylobacteraceae; g__Campylobacter_B; s__Campylobacter_B portucalensis	0.977277	0	0	0	0	0	0	0	0	0	0	0	0	0	0	0	49	0	0	0	0	0	0	0	0	0	0	0	0
0f0583b9156ce27e787dd56a5baa9650	d__Bacteria; p__Proteobacteria; c__Gammaproteobacteria; o__Pseudomonadales_660879; f__Moraxellaceae; g__Acinetobacter	0.998885	0	0	0	1149	0	0	0	0	0	0	0	0	0	0	0	0	0	0	0	0	0	0	0	0	0	0	0	0
0f05df992c94030d3babb00af0c9dd81	d__Bacteria; p__Actinobacteriota; c__Actinomycetia; o__Mycobacteriales; f__Mycobacteriaceae; g__Corynebacterium	0.999779	0	808	0	0	0	0	0	0	0	0	0	0	0	0	0	0	0	0	0	0	0	0	0	0	0	0	0	0
0f07c6207e70aa4ba0e4605042ade99b	d__Bacteria; p__Bacteroidota; c__Bacteroidia; o__Bacteroidales; f__UBA932; g__Cryptobacteroides; s__Cryptobacteroides pullicola	0.704124	0	0	0	0	0	0	0	0	0	0	0	0	0	0	0	0	0	475	0	0	0	0	0	0	0	0	0	0
0f085a3ec0609ca69faeb60c4b87a519	d__Bacteria; p__Firmicutes_A; c__Clostridia_258483; o__Clostridiales; f__Clostridiaceae_222000; g__Youngiibacter; s__Youngiibacter multivorans	0.922114	0	0	76	0	0	0	0	48	0	0	0	11	0	533	10	0	0	0	70	131	0	0	1128	622	0	2274	0	217
0f0a4d62b3de6b3fefe6d89165e48796	d__Bacteria	0.952577	0	0	0	39	0	0	0	0	0	0	0	0	0	0	0	0	0	0	0	0	0	0	0	0	0	0	0	0
0f0a7ab924d4c8eee8015863d077a95b	d__Bacteria; p__Firmicutes_D; c__Bacilli; o__Staphylococcales; f__Staphylococcaceae; g__Staphylococcus	0.933794	0	0	0	0	0	0	0	0	0	0	0	0	0	0	0	0	0	372	0	0	0	0	0	0	0	0	0	0
0f0a84a4d780cc17c7ab70e75b5e2106	d__Bacteria; p__Firmicutes_A; c__Clostridia_258483; o__Peptostreptococcales; f__Anaerovoracaceae; g__S5-A14a; s__S5-A14a sp900112915	0.908588	0	0	0	0	0	0	0	0	0	0	0	0	0	0	0	0	408	0	0	0	0	0	0	0	0	0	0	0
0f0d3bf6c6b39cef0502e113a7cf4468	d__Bacteria; p__Firmicutes_A; c__Clostridia_258483; o__Christensenellales; f__CAG-74; g__Limiplasma; s__	0.999492	0	0	0	0	0	0	0	0	0	0	0	0	0	0	0	0	0	0	0	6	0	0	0	169	0	0	0	0
0f1320a5617299298a793661d3bd5804	d__Bacteria; p__Actinobacteriota; c__Actinomycetia; o__Actinomycetales; f__Micrococcaceae; g__Micrococcus; s__Micrococcus antarcticus	0.831235	0	0	0	0	0	0	0	0	0	0	38	191	0	0	0	0	0	0	0	0	0	0	0	0	0	0	15703	0
0f15b2f7c8565b3c89069a2468594341	d__Bacteria; p__Firmicutes_A; c__Clostridia_258483; o__Lachnospirales; f__Lachnospiraceae	0.999869	286	0	0	0	0	0	0	0	0	0	0	0	0	0	0	0	0	0	0	0	0	0	0	0	0	0	0	0
0f1edd55d991722914114db5f6c0f30b	d__Bacteria; p__Actinobacteriota; c__Actinomycetia; o__Actinomycetales; f__Cellulomonadaceae	0.999871	0	0	0	0	0	0	0	0	0	0	0	0	0	198	0	0	0	0	0	0	0	0	0	0	0	0	0	0
0f25e3d483a91b1b0b2501f9b62a73ff	d__Bacteria; p__Bacteroidota; c__Bacteroidia; o__Bacteroidales; f__UBA932; g__Cryptobacteroides	0.7074	0	0	0	0	0	0	0	0	0	0	0	0	122	0	0	0	0	0	0	0	0	0	0	0	0	0	0	0
0f2c18a56944e70f070bbb85eb6d56da	d__Bacteria; p__Firmicutes_D; c__Bacilli; o__Bacillales_A; f__Planococcaceae; g__Planococcus	0.792158	0	0	0	0	0	0	0	0	0	0	0	0	0	0	0	0	0	0	0	0	0	0	0	0	40	0	0	0
0f320ffe51c79c9abf2144ee0fba7c59	d__Bacteria; p__Proteobacteria; c__Alphaproteobacteria; o__Rhizobiales_A_504705; f__Beijerinckiaceae; g__Methylobacterium	0.999766	0	0	0	0	0	0	0	0	0	0	0	0	0	168	0	0	0	0	0	0	0	0	0	0	0	0	0	0
0f32e920c8049580333eea1d530274a6	d__Bacteria; p__Firmicutes_D; c__Bacilli; o__Lactobacillales; f__Aerococcaceae; g__Trichococcus	0.824266	0	0	0	0	0	0	0	0	0	0	0	0	0	78	0	0	0	0	0	0	0	0	0	0	0	2004	0	14
0f34bd3f1700b98fd0c8e8c3e970989b	d__Bacteria; p__Firmicutes_A; c__Clostridia_258483; o__Clostridiales; f__Clostridiaceae_222000; g__Youngiibacter; s__Youngiibacter multivorans	0.989571	0	0	0	0	0	0	0	0	0	0	0	0	0	0	0	0	0	0	0	0	0	0	0	0	306	0	0	0
0f36aabc9371e0cb914514c9c29fe00e	d__Bacteria; p__Proteobacteria; c__Gammaproteobacteria; o__GCA-2729495; f__GCA-2729495; g__SHZI01; s__	0.878934	0	0	0	280	0	0	0	0	0	0	0	0	0	0	0	0	0	0	0	0	0	0	0	0	0	0	0	0
0f386bc3c78cafdab57250e7d150528b	d__Bacteria; p__Firmicutes_A; c__Clostridia_258483; o__Oscillospirales; f__CAG-272; g__QALR01; s__	0.836488	0	0	0	0	104	0	0	0	0	0	0	0	0	0	0	0	0	0	0	0	0	0	0	0	0	0	0	0
0f3a8f499d76776ad45a33ac53b23990	d__Bacteria; p__Bacteroidota; c__Bacteroidia; o__Bacteroidales; f__UBA932; g__Cryptobacteroides; s__Cryptobacteroides sp902787255	0.781926	0	0	0	0	0	0	0	0	0	0	0	0	0	0	0	0	0	0	0	0	0	0	0	54	0	0	0	0
0f3b8e6477e41fba22714d69e45c5e21	d__Bacteria; p__Bacteroidota; c__Bacteroidia; o__Bacteroidales; f__Paludibacteraceae; g__RF16	0.763885	0	0	0	0	0	0	0	0	0	0	0	0	0	0	0	0	0	0	0	0	0	0	0	96	0	0	0	0
0f4106e31869ca6aa83a3771dec8c3c0	d__Bacteria; p__Proteobacteria; c__Gammaproteobacteria; o__Xanthomonadales_616009; f__Xanthomonadaceae_616009; g__Stenotrophomonas_A_615274; s__Stenotrophomonas_A_615274 pavanii	0.899667	0	0	0	0	129	0	0	0	0	0	0	0	0	0	0	0	0	0	0	0	0	0	0	0	0	0	0	0
0f4432ce7ebe01e761a379aa2b5f1a1f	d__Bacteria; p__Firmicutes_D; c__Bacilli; o__Bacillales_A; f__Planococcaceae; g__Lysinibacillus_305274; s__	0.725677	0	0	0	0	0	0	0	0	0	0	0	0	0	0	0	0	0	0	0	0	0	0	0	99	0	0	0	0
0f48fdc8b8c7b3215f97b1043123f800	d__Bacteria; p__Firmicutes_D; c__Bacilli; o__Bacillales_A; f__Planococcaceae	0.724903	0	0	0	0	0	0	0	231	0	0	0	0	0	0	0	0	0	0	0	0	0	0	0	0	0	0	0	0
0f5328f2a6ec49ad1feaf512a7e21a1f	d__Bacteria; p__Proteobacteria; c__Gammaproteobacteria; o__Pseudomonadales_660879; f__Moraxellaceae	1	0	0	0	0	0	0	0	0	0	161	0	0	0	0	0	0	0	0	0	0	0	0	0	0	0	0	0	0
0f5a71d682836eb5ec855c98767b5d30	d__Bacteria	0.999999	0	0	0	0	0	4	0	0	0	0	0	4	0	0	839	311	0	0	0	0	0	2055	0	0	0	0	0	3
0f5c8a03fcf05b592391a5f87d69226a	d__Bacteria; p__Firmicutes_A; c__Clostridia_258483; o__Lachnospirales; f__Lachnospiraceae	0.999977	0	0	0	0	0	0	0	0	0	0	0	0	0	0	0	242	0	0	0	0	0	0	0	0	0	0	0	0
0f5f61c4246e0e4d730d2d544f987ddd	d__Bacteria; p__Firmicutes_D; c__Bacilli; o__Lactobacillales; f__Streptococcaceae; g__Streptococcus	0.999999	0	0	0	0	0	0	0	0	0	0	0	0	0	0	0	154	0	0	0	0	0	0	0	0	0	0	0	0
0f61b69fe0edd62bf246c509f769473f	d__Bacteria; p__Actinobacteriota; c__Actinomycetia; o__Actinomycetales; f__Microbacteriaceae	0.999942	0	0	0	0	0	0	0	0	0	0	0	0	0	0	0	0	0	0	0	0	0	0	0	64	0	0	0	0
0f62088fc3fa620529670b30a1e48816	d__Bacteria; p__Firmicutes_D; c__Bacilli; o__RFN20; f__CAG-826	0.996547	0	0	1156	0	0	0	0	0	0	0	0	0	0	0	0	0	0	0	0	0	0	0	0	0	0	0	0	0
0f6373f20853136fc962aca81f844bb5	d__Bacteria; p__Firmicutes_A; c__Clostridia_258483; o__Oscillospirales; f__Ruminococcaceae	0.999965	0	0	0	0	0	0	0	0	0	0	0	0	0	0	0	0	0	0	0	0	0	0	0	29	0	0	0	0
0f67097717e9cbc86804f1f2ebf9fc04	d__Bacteria; p__Bacteroidota; c__Kapabacteria; o__Kapabacteriales; f__; g__; s__	0.999828	0	0	0	0	0	0	0	0	0	0	0	0	0	472	0	0	0	0	0	272	0	0	0	0	0	13	0	0
0f719e198845e706465c5931683819ec	d__Bacteria; p__Bacteroidota; c__Bacteroidia; o__Bacteroidales; f__Marinilabiliaceae; g__JC017; s__JC017 sp004296775	1	0	0	0	0	0	0	0	0	0	0	0	0	0	0	0	0	0	0	0	0	0	0	85	0	0	0	0	0
0f7218d23e9e55ce1d100a91dc84a582	d__Bacteria; p__Proteobacteria; c__Gammaproteobacteria; o__Burkholderiales_597441; f__Neisseriaceae_563222; g__Alysiella; s__Alysiella filiformis	0.802755	0	0	0	0	0	0	0	0	0	0	0	0	0	0	0	0	0	25	0	0	0	0	0	0	0	0	0	0
0f741c341d53f894e38612c477edb94c	d__Bacteria; p__Firmicutes_A; c__Clostridia_258483; o__Oscillospirales; f__Oscillospiraceae_88309; g__CAG-83; s__CAG-83 sp902765025	0.905163	0	0	0	0	0	0	0	0	0	0	0	0	0	0	0	0	0	0	0	0	0	0	0	27	0	0	0	0
0f76de63e76cd30d41ec03ff5398a176	d__Bacteria; p__Firmicutes_A; c__Clostridia_258483; o__Lachnospirales; f__Lachnospiraceae; g__Paralachnospira; s__	0.704209	0	0	0	0	0	0	0	0	0	0	0	0	0	0	0	0	0	0	0	0	0	0	0	187	0	0	0	0
0f78f571798792429130a2846070e3d6	d__Bacteria; p__Proteobacteria; c__Gammaproteobacteria; o__Pseudomonadales_660879; f__Moraxellaceae	1	0	0	0	0	0	0	0	0	734	0	1250	0	0	0	0	0	0	0	0	0	0	0	0	0	0	0	0	0
0f79c06dbeea2d7d85f8ada4502528c8	d__Bacteria; p__Firmicutes_A; c__Clostridia_258483; o__Oscillospirales; f__CAG-272	0.976583	0	0	1340	0	0	0	0	0	0	0	0	0	0	0	0	0	0	0	0	0	0	0	0	0	0	0	0	0
0f7b870852548ffe11493daaa6c5acd4	d__Bacteria; p__Firmicutes_D; c__Bacilli; o__Staphylococcales; f__Staphylococcaceae	0.854412	0	0	0	0	0	0	0	0	0	0	0	0	0	0	0	0	0	318	0	0	0	0	0	0	0	0	0	0
0f7c7f491bd4255f264dffef79444623	d__Bacteria; p__Proteobacteria; c__Gammaproteobacteria; o__Burkholderiales_592522; f__Burkholderiaceae_A_592522	0.995633	0	0	0	0	0	0	0	0	0	0	0	0	0	0	0	0	0	0	0	0	0	0	0	0	202	0	0	0
0f7de53f6ad03651ae2b2cc513f3e2ca	d__Bacteria; p__Proteobacteria; c__Gammaproteobacteria; o__Pseudomonadales_650611; f__Pseudomonadaceae	0.999924	0	0	0	1640	0	0	0	0	0	0	0	0	0	0	0	0	0	0	0	0	0	0	0	8	0	0	0	0
0f828ad4442b12dbd0189db825c3190f	d__Bacteria; p__Proteobacteria; c__Alphaproteobacteria; o__Sphingomonadales; f__Sphingomonadaceae; g__Sphingomonas_L_486704	0.97269	0	0	0	0	0	0	0	0	0	0	0	0	0	0	0	0	0	200	0	0	0	0	0	0	0	0	0	0
0f82cbae8bb1b7a6344169c92dd60746	d__Bacteria; p__Proteobacteria; c__Gammaproteobacteria; o__Xanthomonadales_616009; f__Xanthomonadaceae_616009; g__Xanthomonas_A_614439	0.997277	0	0	0	0	0	0	0	0	0	0	0	0	0	0	0	0	0	0	0	0	0	0	0	0	0	0	57	0
0f8703978ad9198b021001fa92a62b45	d__Bacteria; p__Actinobacteriota; c__Actinomycetia; o__Propionibacteriales; f__Propionibacteriaceae; g__Arachnia	0.998832	0	0	0	0	0	0	0	0	0	0	0	0	0	0	0	0	0	308	0	0	0	0	0	0	0	0	0	0
0f8c812fffca08aeac2c40e9a526a489	d__Bacteria; p__Bacteroidota; c__Bacteroidia; o__Bacteroidales; f__Marinilabiliaceae; g__JC017; s__JC017 sp004296775	0.999974	0	0	0	0	0	0	284	0	0	0	0	0	0	0	0	0	0	0	0	0	0	0	0	0	0	0	0	0
0f902a2b2216a3b3c315ccf2e45028c0	d__Bacteria; p__Proteobacteria; c__Gammaproteobacteria; o__Burkholderiales_597441; f__Neisseriaceae_563222	0.887448	0	0	0	0	0	0	0	0	0	0	0	0	0	0	0	0	0	0	0	495	0	0	0	0	0	0	0	0
0f97d0ebe73effbfbf88d3c808af7087	d__Bacteria; p__Actinobacteriota; c__Actinomycetia; o__Actinomycetales; f__Actinomycetaceae; g__Flaviflexus	0.998672	0	0	0	0	0	0	0	0	0	0	0	0	0	0	0	0	0	0	0	0	0	0	0	0	0	43	0	0
0f9948bc8636526c3b2847a855648f10	d__Bacteria; p__Firmicutes_A; c__Clostridia_258483; o__Christensenellales; f__CAG-74; g__Limiplasma; s__	0.999274	0	0	0	0	0	0	0	0	0	0	0	0	0	0	0	0	0	0	0	0	0	0	0	0	75	0	0	0
0f9b059448189d4f9a0484ec9dcfee43	d__Bacteria; p__Firmicutes_A; c__Clostridia_258483; o__Peptostreptococcales; f__Anaerovoracaceae; g__Bacilliculturomica; s__	0.967613	0	0	0	0	0	0	0	0	0	0	0	0	0	0	0	0	0	0	0	0	0	0	0	17	0	0	0	0
0f9c7f45565f8b2fde82151fc4777151	d__Bacteria; p__Proteobacteria; c__Gammaproteobacteria; o__Enterobacterales_A_737866; f__Enterobacteriaceae_A	0.999238	0	0	0	0	0	0	0	0	0	0	0	0	0	0	0	0	0	0	0	31	0	0	0	0	0	0	0	0
0fa4d0eed1ed4427861c9ba44e91e9ed	d__Bacteria; p__Firmicutes_D; c__Bacilli; o__Lactobacillales; f__Streptococcaceae; g__Streptococcus; s__Streptococcus mitis_AR_351037	0.998209	0	0	0	0	0	0	0	0	0	0	0	0	0	0	0	0	0	0	0	180	0	0	0	0	0	0	0	0
0fa6319432c34164ba73904203ac7d7e	d__Bacteria; p__Proteobacteria; c__Gammaproteobacteria; o__Enterobacterales_A_737866; f__Enterobacteriaceae_A	0.999627	0	0	0	148	0	0	0	0	0	0	0	0	0	0	0	0	0	0	0	0	0	0	0	0	0	0	0	0
0fa6d90131f14ad7e398f18a3ace2d33	d__Bacteria; p__Firmicutes_A; c__Clostridia_258483	0.993998	0	0	0	0	0	142	0	0	0	0	0	0	0	0	0	0	0	0	0	0	0	0	0	0	0	0	0	0
0fada9025961c7ea0f90615b30ef4d4a	d__Bacteria; p__Bacteroidota; c__Bacteroidia; o__Bacteroidales; f__Marinilabiliaceae; g__JC017; s__JC017 sp004296775	1	0	0	0	0	0	0	0	0	0	0	0	0	0	0	0	0	0	0	0	0	0	0	594	0	0	0	0	0
0fb1e7b2221706e2964800b9fb47e363	d__Bacteria; p__Firmicutes_D; c__Bacilli; o__RFN20; f__CAG-826	0.998087	0	724	0	0	0	0	0	0	0	0	0	0	0	0	0	0	0	0	0	0	0	0	0	0	0	0	0	0
0fb4c798a15aefacbd361a24ee56d091	d__Bacteria; p__Firmicutes_A; c__Clostridia_258483; o__Lachnospirales; f__Lachnospiraceae	0.99839	0	0	295	0	0	0	0	0	0	0	0	0	0	0	0	0	0	0	0	0	0	0	0	0	0	0	0	0
0fb6554b8de0ccefb63c8b6ef0dccfef	d__Bacteria; p__Proteobacteria; c__Gammaproteobacteria; o__Enterobacterales_A_737866; f__Pasteurellaceae	1	0	1399	0	0	0	0	0	0	0	0	0	0	0	0	0	0	0	0	0	0	0	0	0	0	0	0	0	0
0fb896018564fad8211aa60e8dde3f52	d__Bacteria; p__Firmicutes_A; c__Clostridia_258483; o__Peptostreptococcales; f__Anaerovoracaceae; g__S5-A14a; s__S5-A14a sp900112915	0.975657	0	0	0	0	0	0	0	0	0	0	0	0	0	0	0	0	314	0	0	0	0	0	0	0	0	0	0	0
0fbb2899d8ce78296a6a0831d9645bcb	d__Bacteria; p__Firmicutes_A; c__Clostridia_258483; o__Oscillospirales; f__Oscillospiraceae_88309	0.754457	0	0	0	0	0	0	0	0	0	0	0	235	0	0	0	0	0	0	0	0	0	0	0	0	0	0	0	0
0fc2c319718b6a8fe268dc9322ec1038	d__Bacteria; p__Bacteroidota; c__Bacteroidia; o__Flavobacteriales_877923; f__Flavobacteriaceae; g__Flavobacterium	0.99871	0	0	0	0	0	0	0	0	0	0	0	0	0	0	0	0	0	0	0	0	0	0	80	0	0	0	0	0
0fd52228ee1d9237274b4ee2ab659006	d__Bacteria; p__Actinobacteriota; c__Actinomycetia; o__Mycobacteriales; f__Mycobacteriaceae; g__Corynebacterium	0.999996	0	0	0	0	0	0	0	0	0	0	0	0	0	0	0	0	0	0	0	0	0	0	0	0	0	0	0	52
0fd5f06fa46c137e348a343529da7311	d__Bacteria; p__Proteobacteria; c__Gammaproteobacteria; o__Burkholderiales_592522; f__Burkholderiaceae_A_592522	0.999609	0	0	0	0	0	21	0	156	0	0	0	0	0	0	0	0	0	0	1161	0	0	0	27	0	0	0	0	0
0fd8891842b3ea4c95548e45fad812b0	d__Bacteria; p__Actinobacteriota; c__Actinomycetia; o__Actinomycetales; f__Micrococcaceae	0.983478	0	0	0	0	0	0	0	0	0	0	1126	0	0	0	0	0	0	0	0	0	0	0	0	0	0	0	0	0
0fd8bc38c269ab2f9a97d66044dabc50	d__Bacteria; p__Actinobacteriota; c__Acidimicrobiia_401430; o__Acidimicrobiales; f__Ilumatobacteraceae; g__Ilumatobacter_A; s__Ilumatobacter_A coccineus_A_400748	0.919427	0	0	0	0	0	0	0	0	0	0	0	0	0	0	0	0	0	0	0	0	0	0	0	202	0	0	0	0
0fdb11e2ede79df135c773b401577e68	d__Bacteria; p__Proteobacteria; c__Gammaproteobacteria; o__Cardiobacteriales; f__Cardiobacteriaceae; g__Cardiobacterium; s__	0.955009	0	0	0	0	0	0	0	0	0	0	0	0	0	0	0	0	0	0	0	0	0	0	0	0	0	6	0	138
0fdfdea144bee4e27e85a31c10d74ba1	d__Bacteria; p__Bacteroidota; c__Bacteroidia; o__Flavobacteriales_877923; f__Weeksellaceae; g__Chryseobacterium_796614	0.985632	0	0	0	0	0	0	0	0	0	33	0	0	0	0	0	0	0	0	0	0	0	0	0	0	0	0	0	0
0fe2e720cce2992b2854b5bd51a392e1	d__Bacteria; p__Firmicutes_D; c__Bacilli; o__Lactobacillales; f__Enterococcaceae	0.854514	0	0	0	0	0	0	0	0	0	0	0	0	0	0	0	0	0	288	0	0	0	0	0	0	0	0	0	0
0fe4123b2ac8203ff4b917b0138add7e	d__Bacteria; p__Proteobacteria; c__Gammaproteobacteria; o__Enterobacterales_A_737866; f__Alteromonadaceae_665222; g__Rheinheimera_662845	0.996008	0	0	0	1077	0	0	0	0	0	0	0	0	0	0	0	0	0	0	0	0	0	0	0	0	0	0	0	0
0fe4bc804d63f77714a2e9d12d0635c1	d__Bacteria; p__Actinobacteriota; c__Actinomycetia; o__Mycobacteriales; f__Mycobacteriaceae; g__Corynebacterium	0.999989	0	0	0	0	0	0	0	0	0	0	0	0	132	0	0	0	0	0	0	0	0	0	0	0	0	0	0	0
0fe799a0232465691f255d0b32300780	d__Bacteria; p__Proteobacteria; c__Gammaproteobacteria; o__Burkholderiales_592522; f__Burkholderiaceae_A_592522	0.999973	0	0	0	0	0	0	0	206	0	0	0	0	0	0	0	0	0	0	0	0	0	0	0	0	0	0	0	0
0ff1f653e049a229563788f6e27c81bc	d__Bacteria	0.999296	0	0	0	0	0	0	0	0	0	0	3	0	0	0	0	0	0	0	0	0	0	0	0	0	2195	0	100	0
0ff30dc7fb16e480d3c85fb859142428	d__Bacteria; p__Proteobacteria; c__Alphaproteobacteria; o__Rhodobacterales; f__Rhodobacteraceae; g__Paracoccus	0.91498	0	97	0	0	0	0	0	0	0	0	0	0	0	0	0	0	0	0	0	0	0	0	0	0	0	0	0	0
0ff5e18a288cf54b54c8b14262652566	d__Bacteria; p__Firmicutes_A; c__Clostridia_258483; o__Oscillospirales; f__CAG-272; g__QALR01; s__	0.948905	0	0	0	544	0	0	0	0	0	0	0	0	0	0	0	0	0	0	0	0	0	0	0	0	0	0	0	0
0ff7e690f8f64f8e63ec762b6e34be93	d__Bacteria; p__Bacteroidota; c__Bacteroidia; o__Bacteroidales; f__Marinilabiliaceae; g__JC017; s__JC017 sp004296775	1	0	0	0	0	0	0	0	0	0	0	0	0	0	0	0	0	0	0	0	0	0	0	74	0	0	0	0	0
0ff949eecab68c6ca79ad5767bd5711a	Unassigned	0.616203	0	0	9	0	0	0	0	0	0	0	0	0	0	0	0	0	0	0	38	0	0	0	250	0	0	0	0	0
1000a1eeeeb207b9f45ee62716079f9e	d__Bacteria; p__Bacteroidota; c__Bacteroidia	0.977112	0	0	0	11	0	0	0	0	0	0	0	0	0	0	0	0	0	0	0	47	0	0	0	484	467	33	24	0
10024461b19004ec30da6332357eba90	d__Bacteria; p__Firmicutes_A; c__Clostridia_258483; o__Lachnospirales; f__Lachnospiraceae; g__Lacrimispora	0.962141	0	0	0	0	0	0	0	0	0	0	0	0	0	0	0	0	0	0	0	7	0	0	0	68	0	0	0	0
100365c1c721cc156dadba1094a382da	d__Bacteria; p__Firmicutes_A; c__Clostridia_258483; o__Oscillospirales; f__CAG-272; g__QALR01; s__	0.813331	0	0	0	0	62	0	0	0	0	0	0	0	0	0	0	0	0	0	0	0	0	0	0	0	0	0	0	0
100825cba3fc2f379ca7b124efd794cb	d__Bacteria; p__Firmicutes_A; c__Clostridia_258483; o__Lachnospirales; f__Lachnospiraceae; g__Lacrimispora	0.763063	0	0	0	0	30	0	0	0	0	0	0	0	0	0	0	0	0	0	0	0	0	0	0	0	0	0	0	0
100e263f50c1dc8dc099566f02963fa0	d__Bacteria; p__Bacteroidota; c__Bacteroidia	0.967536	0	0	0	270	0	0	0	0	0	0	0	0	0	0	0	0	0	0	0	0	0	0	0	156	0	0	0	0
100e578132424b136c5b3819a164a6e8	d__Bacteria	0.952123	0	0	0	0	0	0	0	0	0	0	0	0	0	0	0	0	0	0	0	0	0	0	271	0	0	0	0	0
10111d3ab0722a0fc0f9e2524c58672c	d__Bacteria; p__Actinobacteriota; c__Actinomycetia; o__Mycobacteriales; f__Mycobacteriaceae; g__Corynebacterium; s__Corynebacterium maris	0.999332	0	0	0	0	0	0	0	0	0	0	0	0	0	0	0	0	0	0	0	0	0	0	0	359	0	0	0	0
10124c1f90197b84118fb572071255ff	d__Bacteria; p__Proteobacteria; c__Alphaproteobacteria; o__Caulobacterales; f__Caulobacteraceae; g__Brevundimonas; s__Brevundimonas mongoliensis	0.751836	0	0	0	0	0	0	0	0	0	0	0	0	0	0	0	0	0	0	0	0	0	142	0	0	0	0	0	0
101637aba474a6614786486ad42acb11	d__Bacteria; p__Firmicutes_D; c__Bacilli; o__Lactobacillales; f__Streptococcaceae; g__Streptococcus; s__Streptococcus mitis_AR_351037	0.999316	16858	84252	5784	16463	60	7930	21907	73090	145	8923	184	3455	28919	4232	104	3925	83	8477	6711	11971	1463	28545	196	3008	87	1710	29709	13960
101724a152b2584e22810b8c5227fb76	d__Bacteria; p__Firmicutes_D; c__Bacilli; o__RFN20; f__CAG-826; g__RUG14515; s__RUG14515 sp902798595	0.819038	0	0	0	1934	0	0	0	0	0	0	0	0	0	0	0	0	0	0	17	0	0	0	0	0	0	0	0	0
101897bc8e0e71a4e5e5a773ed076b2d	d__Bacteria; p__Firmicutes_A; c__Clostridia_258483; o__Eubacteriales_258471; f__Eubacteriaceae_258449; g__Eubacterium_O_258270; s__Eubacterium_O_258270 limosum	0.734997	0	0	0	0	0	0	0	0	0	6	0	32	0	0	0	0	0	0	0	0	0	0	0	0	0	0	0	0
101a40338d3af658a900f1f82d029a1f	d__Bacteria; p__Actinobacteriota; c__Actinomycetia; o__Mycobacteriales; f__Mycobacteriaceae; g__Corynebacterium	0.99999	0	0	0	0	0	0	0	0	0	30	0	0	0	0	0	0	0	0	0	0	0	0	0	0	0	0	0	0
101c48cfe83f8cce71719a4514fcb35b	d__Bacteria	1	0	0	0	0	0	0	0	0	0	0	0	0	0	0	0	0	0	0	0	0	0	288	0	0	0	0	0	0
101ccbfb9c3c06345ac56cf1b54de210	d__Bacteria; p__Proteobacteria; c__Gammaproteobacteria; o__Pseudomonadales_660879; f__Moraxellaceae	1	0	0	0	0	0	0	0	0	0	0	0	0	0	0	0	0	0	0	0	0	0	0	0	0	0	0	368	0
102250882395a5169687bf884763cf6e	d__Bacteria; p__Firmicutes_A; c__Clostridia_258483; o__Oscillospirales; f__Acutalibacteraceae; g__UBA737; s__	0.868993	0	0	0	0	0	0	0	0	0	0	0	0	0	0	0	0	0	0	0	0	0	0	0	101	0	0	0	0
102882b0d09130127d5ebace38122012	d__Bacteria; p__Firmicutes_D; c__Bacilli; o__Erysipelotrichales; f__Erysipelotrichaceae; g__Catenisphaera; s__Catenisphaera adipataccumulans	0.812825	0	0	0	0	0	0	0	0	0	0	0	0	0	0	0	0	0	0	0	0	0	0	0	0	0	0	0	90
102bef129e1efb6d53f60521c8df0920	d__Bacteria; p__Firmicutes_D; c__Bacilli	0.999983	0	0	0	0	0	0	0	0	0	0	0	0	0	0	0	0	0	0	4086	0	0	0	65	0	0	0	0	0
102d3dfd33bbf9d34c9f3d30ba16e137	d__Bacteria; p__Proteobacteria; c__Alphaproteobacteria; o__Rhodobacterales; f__Rhodobacteraceae	0.997753	0	0	0	0	0	0	0	0	0	0	66	0	0	0	0	0	0	0	0	0	0	0	0	0	0	0	0	0
102ee97ebc430b6d1454a66f14de04c5	d__Bacteria; p__Fusobacteriota; c__Fusobacteriia; o__Fusobacteriales_993521; f__Fusobacteriaceae_993521; g__Fusobacterium_C; s__Fusobacterium_C gastrosuis	0.969598	0	0	0	0	0	0	0	0	0	0	0	0	0	0	0	0	162	0	0	0	0	0	0	0	0	0	0	0
102fe1ec3c78a9f1c4eb0fbca6c4a94c	d__Bacteria; p__Verrucomicrobiota; c__Kiritimatiellae_777934; o__RFP12; f__UBA1067; g__UBA1067	0.999965	0	0	5	0	0	0	0	0	0	0	0	0	0	0	0	0	0	0	7	0	0	0	84	0	0	0	0	0
1030d891e6d3a39b761c9633ed53564c	d__Bacteria; p__Campylobacterota; c__Campylobacteria; o__Campylobacterales; f__Campylobacteraceae; g__Campylobacter_B; s__Campylobacter_B portucalensis	0.976632	0	0	0	0	0	0	0	0	0	0	0	0	0	0	0	0	0	0	0	0	397	0	0	0	0	0	0	0
1030dc62747e0ef95649929f1193e16b	d__Bacteria; p__Proteobacteria; c__Gammaproteobacteria; o__Enterobacterales_A_737866; f__Alteromonadaceae_665222; g__Pararheinheimera; s__Pararheinheimera sp001669775	0.782952	0	0	0	0	0	0	0	0	0	0	0	0	0	0	0	0	0	0	0	0	0	0	0	182	0	0	0	0
1032e4876d3126844c0b429f861469ba	d__Bacteria; p__Planctomycetota; c__Planctomycetia; o__Gemmatales; f__Gemmataceae; g__RGDT01; s__RGDT01 sp009918525	0.999987	4	0	0	0	0	0	3117	0	0	0	0	0	0	0	0	0	0	0	0	0	0	0	0	0	0	0	0	0
1032f251ad9f8d9faef5802890e3af85	d__Bacteria; p__Proteobacteria; c__Gammaproteobacteria; o__Enterobacterales_A_737866; f__Enterobacteriaceae_A	0.999038	0	0	0	930	0	0	0	0	0	0	0	0	0	0	0	0	0	0	0	0	0	0	0	0	0	0	0	0
10349b720e1443d3e65c8d3b73994463	d__Bacteria; p__Firmicutes_A; c__Clostridia_258483; o__Lachnospirales; f__Lachnospiraceae	0.984053	0	0	0	0	0	44	0	480	0	0	0	0	0	0	0	0	0	0	0	0	0	0	0	0	0	0	0	0
103912193b9c6c8bf263f7f8afc0c143	d__Bacteria; p__Proteobacteria; c__Alphaproteobacteria; o__Rhizobiales_A_504705; f__Xanthobacteraceae_503485; g__Bradyrhizobium	0.995397	0	0	0	0	0	0	0	0	0	0	0	0	0	0	0	0	0	0	0	0	0	0	0	75	0	0	0	0
103d2cc4c77ff64885a6ab5a7ef10532	d__Bacteria; p__Firmicutes_A; c__Clostridia_258483	0.940843	0	0	0	0	0	0	0	0	0	0	0	0	0	0	0	0	0	0	0	0	0	0	0	24	0	0	0	0
1041050b97093677b34c2ad6b55537ab	d__Bacteria; p__Bacteroidota; c__Bacteroidia; o__Bacteroidales; f__UBA932; g__Cryptobacteroides; s__Cryptobacteroides sp902785575	0.998972	0	0	0	0	0	0	0	0	0	0	203	0	0	0	0	0	0	0	0	0	0	0	0	0	0	0	0	0
10417fe9ef8855200d8b538ee561c1d7	d__Bacteria; p__Firmicutes_A; c__Clostridia_258483; o__Lachnospirales; f__Lachnospiraceae; g__Agathobacter_164119; s__	0.995539	0	0	0	93	0	0	0	0	0	0	0	0	0	0	0	0	0	0	0	0	0	0	0	0	0	0	0	0
1043b09f0a6a5a50b3b54ce13d7c764d	d__Bacteria; p__Proteobacteria; c__Alphaproteobacteria; o__Rhodobacterales; f__Rhodobacteraceae; g__Paracoccus	0.924518	0	0	0	0	0	0	0	0	0	0	0	0	0	558	0	0	0	0	0	0	0	0	0	0	0	0	0	0
10475a7d1b99a5e0ee468fb73ede136c	d__Bacteria; p__Firmicutes_D; c__Bacilli; o__Bacillales_A; f__Planococcaceae; g__Planococcus	0.761239	0	0	0	0	0	0	0	0	0	0	0	0	0	0	0	0	0	0	0	0	0	0	0	188	0	0	0	0
1048903c72285ca7148068f3b95d796d	d__Bacteria; p__Proteobacteria; c__Alphaproteobacteria; o__Rhizobiales_A_504705; f__Xanthobacteraceae_503485; g__Bradyrhizobium	0.917754	0	0	0	0	0	0	0	0	0	0	0	0	0	51	0	0	0	0	0	0	0	0	0	0	0	0	0	0
104d7eb8de4b058ba38a9ae6c9656b3e	d__Bacteria; p__Firmicutes_D; c__Bacilli; o__Lactobacillales; f__Streptococcaceae; g__Streptococcus; s__Streptococcus mitis_AR_351037	0.998079	0	0	0	0	0	0	0	142	0	343	0	0	0	0	0	0	0	0	0	0	0	0	0	0	0	0	0	0
104e0eded93bd4ffe116ba29508ba829	d__Bacteria; p__Bacteroidota; c__Bacteroidia; o__Sphingobacteriales; f__Sphingobacteriaceae	0.742363	0	0	0	0	0	0	0	0	0	0	0	0	0	0	0	0	0	0	0	0	0	0	0	0	48	0	0	0
1051bd24c6b3a7e9bbcfb87cab6530f9	d__Bacteria; p__Actinobacteriota; c__Actinomycetia; o__Actinomycetales; f__Micrococcaceae; g__Kocuria	0.701926	0	0	0	0	0	0	0	0	0	0	245	0	0	0	0	0	0	0	0	0	0	0	0	0	0	0	0	0
1055b05ecfe666fc9168ef698c643b30	d__Bacteria; p__Bacteroidota; c__Bacteroidia; o__Bacteroidales; f__UBA932; g__Cryptobacteroides; s__Cryptobacteroides pullicola	0.847556	0	0	0	0	0	0	0	0	0	0	0	0	0	0	0	0	0	0	0	0	0	0	0	0	0	0	134	0
105c2dc294b0d1e4b596caada2289dd4	d__Bacteria; p__Firmicutes_A; c__Clostridia_258483; o__Oscillospirales; f__Acutalibacteraceae; g__Fimenecus; s__Fimenecus sp900315985	0.726881	0	0	0	4	0	0	0	0	0	0	0	0	0	0	0	0	0	0	0	0	0	0	0	100	0	0	0	0
105df2d05bb5b7cc2c6d7c948a34ece2	d__Bacteria; p__Proteobacteria; c__Alphaproteobacteria; o__Rickettsiales	0.741346	0	0	0	0	0	0	0	0	0	188	0	0	0	0	0	0	0	0	0	0	0	0	0	0	0	0	0	0
105ecbbd13645eefd98becf70ed59a62	d__Bacteria; p__Proteobacteria; c__Gammaproteobacteria; o__Enterobacterales_A_737866; f__Enterobacteriaceae_A	0.999707	0	0	0	0	0	0	0	0	0	0	0	0	0	0	0	0	0	0	0	631	0	0	0	0	0	0	0	0
105f6ab64c4a3740fd8c6d2596fe962f	d__Bacteria; p__Proteobacteria; c__Alphaproteobacteria; o__Rhizobiales_A_504705; f__Xanthobacteraceae_503485; g__Bradyrhizobium	0.995289	0	0	0	0	0	0	0	0	0	0	0	0	0	0	0	0	0	0	0	0	0	0	0	0	0	0	0	72
106b7a2930f181d43aeaac63a934ff7c	d__Bacteria; p__Proteobacteria; c__Alphaproteobacteria; o__Caulobacterales; f__Caulobacteraceae	0.999879	0	0	0	0	0	0	0	0	0	0	0	0	0	0	0	0	0	0	0	0	0	0	0	51	0	0	0	0
106c3894424a70263fb7bc103d754ea8	d__Bacteria; p__Firmicutes_A; c__Clostridia_258483; o__Tissierellales; f__Peptoniphilaceae; g__Peptoniphilus_A; s__Peptoniphilus_A olsenii	0.891445	0	0	86	0	0	0	0	0	0	0	0	0	0	0	0	0	0	0	0	0	0	0	0	0	0	0	0	0
106c89fa1cc12fd8953ecd394e6d7cc6	d__Bacteria; p__Proteobacteria; c__Alphaproteobacteria; o__Sphingomonadales; f__Sphingomonadaceae	0.999998	0	0	0	0	0	0	0	0	0	0	0	0	0	0	0	0	0	0	0	0	0	0	0	0	0	0	0	24
106e3e093d82d084bb42f3de41c6c5c4	d__Bacteria; p__Bacteroidota; c__Bacteroidia	0.96684	0	0	0	0	0	0	0	0	0	0	0	0	0	0	0	0	0	0	0	0	0	0	0	73	0	52	0	0
106ee4da01219c73c1af098f9bc138f1	d__Bacteria; p__Actinobacteriota; c__Actinomycetia; o__Actinomycetales; f__Micrococcaceae; g__Yaniella	0.760144	0	0	0	0	0	0	21	0	0	0	0	0	0	0	0	0	0	0	0	0	0	0	0	0	0	0	0	0
1075e1704a6d8172b75c3e19659e8cd3	d__Bacteria; p__Bacteroidota; c__Bacteroidia; o__Bacteroidales; f__P3	0.727027	0	0	1675	0	0	0	0	0	0	0	0	0	0	0	0	0	0	0	0	0	0	0	0	0	0	0	0	0
1077160795f45f3a629f75a105ff5251	d__Bacteria	0.927566	0	0	0	0	0	0	0	0	0	0	0	0	0	360	0	0	0	0	0	0	0	0	0	0	0	0	0	0
1077a5f5e00ceabd3d9cae90367cdaca	d__Bacteria; p__Bacteroidota; c__Bacteroidia; o__Flavobacteriales_877923; f__Flavobacteriaceae; g__Flavobacterium	0.999999	0	0	0	1141	0	0	0	0	0	0	0	0	0	0	0	0	0	0	0	0	0	0	0	4	0	0	0	0
1079483f19d58302e708b835f7d28547	d__Archaea; p__Thermoproteota; c__Bathyarchaeia; o__B26-1; f__UBA233; g__PALSA-986; s__PALSA-986 sp003151735	0.975876	3	0	0	0	0	0	0	0	0	0	0	0	4	0	0	0	265	0	0	0	0	0	0	0	0	0	0	0
107af648268df491dc472e392c6cf849	d__Bacteria; p__Firmicutes_A; c__Clostridia_258483; o__Oscillospirales; f__Oscillospiraceae_88309	0.999994	0	0	0	0	0	18	0	0	0	0	0	0	0	0	0	797	0	0	0	0	0	0	0	0	0	0	0	0
107d288a5683be793d440b6c42c09247	d__Bacteria; p__Firmicutes_A; c__Clostridia_258483; o__Oscillospirales; f__Oscillospiraceae_88309	0.9351	0	0	0	0	0	0	0	0	0	0	0	0	0	0	0	0	0	0	0	0	0	0	0	111	0	0	0	0
107ee0bf805e98e673692dd467c66f9c	d__Bacteria; p__Firmicutes_D; c__Bacilli; o__Paenibacillales; f__Paenibacillaceae_367444; g__Saccharibacillus; s__Saccharibacillus endophyticus	0.968708	0	0	0	0	0	89	0	0	0	5	0	1885	0	0	0	0	0	764	0	0	0	14	0	0	0	20	0	0
107fb764cfadb34fca9464fb17546300	d__Bacteria; p__Firmicutes_A; c__Clostridia_258483; o__Oscillospirales; f__Acutalibacteraceae; g__RUG420; s__RUG420 sp900317085	0.714548	0	0	0	0	0	0	0	0	0	0	0	1277	0	0	0	0	0	0	0	0	0	10	0	0	0	0	0	0
10816c984be6862dffaa416298678f13	d__Bacteria; p__Proteobacteria; c__Gammaproteobacteria	0.997653	44	0	0	0	9	0	7	0	179	0	0	0	93	21	4	0	16773	0	0	0	0	11	0	103	0	0	14	0
1081736b75b2e76e057ba236596bdc28	d__Bacteria; p__Firmicutes_A; c__Clostridia_258483; o__Oscillospirales; f__Oscillospiraceae_88309	0.818233	0	14	0	0	0	0	0	0	0	0	0	0	0	0	0	0	0	0	0	0	0	0	0	368	0	0	0	0
10864ee388d07179a74c5befdbf0b580	d__Bacteria; p__Firmicutes_A; c__Clostridia_258483; o__Lachnospirales; f__Lachnospiraceae	0.99987	0	0	0	0	0	0	0	0	0	0	0	0	0	0	0	0	0	0	0	0	0	0	0	59	0	0	0	0
108e58a7461165c1f706cfdf7a215318	d__Bacteria; p__Fibrobacterota; c__Chitinivibrionia; o__Chitinivibrionales; f__Chitinispirillaceae; g__FEN-1185; s__	0.994773	11	0	0	0	3	0	0	0	43	0	0	0	29	5	0	0	3892	0	0	0	0	0	0	0	0	0	0	0
108f8ecd0cf177ebba076a5f0227e814	d__Bacteria; p__Bacteroidota; c__Bacteroidia; o__Cytophagales; f__Spirosomaceae; g__Dyadobacter_906144	0.831202	0	0	0	343	0	0	0	0	0	0	0	0	0	0	0	0	0	0	0	78	0	0	0	0	0	0	0	0
108fd8af45ddccf9b26161a4055ac19b	d__Bacteria; p__Proteobacteria; c__Alphaproteobacteria; o__Rhizobiales_A_504705; f__Beijerinckiaceae; g__Methylobacterium	0.876911	0	0	0	0	0	0	0	130	0	0	0	0	0	0	0	0	0	309	0	0	0	0	0	0	0	271	0	0
1092b685239bb82982624da508161786	d__Bacteria; p__Actinobacteriota; c__Actinomycetia; o__Actinomycetales; f__Micrococcaceae; g__Yaniella	0.821082	0	0	0	0	0	0	0	47	0	0	0	0	0	0	0	0	0	0	0	0	0	0	0	0	0	0	0	0
1097f039b24eaa2646a95fffc55c080f	d__Bacteria; p__Proteobacteria; c__Alphaproteobacteria; o__Rhizobiales_A_504705; f__Xanthobacteraceae_503485; g__Bradyrhizobium	0.993711	0	0	0	0	0	0	0	0	0	0	0	0	0	0	0	55	0	0	0	0	0	0	0	0	0	0	0	0
109a376fa6832b41a83ddb70b33b7f8d	d__Bacteria; p__Actinobacteriota; c__Actinomycetia; o__Actinomycetales; f__Dermatophilaceae_390796	0.999427	0	0	0	0	0	0	0	0	0	0	0	0	0	0	0	0	0	0	0	0	0	0	0	0	0	27	0	0
109c71fd848583ea111658071593ba84	d__Bacteria; p__Firmicutes_A; c__Clostridia_258483; o__Lachnospirales; f__Lachnospiraceae	0.998921	0	5	0	0	0	0	0	0	0	0	0	0	0	0	0	0	0	0	0	0	0	0	0	0	0	0	0	0
10a1ae85cc79e5d9c243f4d37b581438	d__Bacteria; p__Proteobacteria; c__Gammaproteobacteria; o__Enterobacterales_A_737866; f__Enterobacteriaceae_A	0.996929	0	0	0	0	0	0	0	0	0	0	0	0	0	0	0	0	0	0	0	0	103	0	0	0	0	0	0	0
10a43e0e187b9b5fc0ef1182383273b7	d__Bacteria; p__Firmicutes_A; c__Clostridia_258483; o__Lachnospirales; f__Lachnospiraceae	0.999988	0	0	0	0	0	0	0	0	0	0	0	0	0	0	0	0	0	0	0	0	0	0	0	49	0	0	0	0
10a9d30fcd920167c4945ad91e06080f	d__Bacteria; p__Proteobacteria; c__Alphaproteobacteria; o__Sphingomonadales; f__Sphingomonadaceae	0.999999	0	38	0	0	0	0	0	0	0	0	0	0	0	0	0	0	0	0	0	0	0	0	0	0	0	0	0	0
10ae5cdc7dba24cb3c20f7ed4acf5932	d__Bacteria; p__Proteobacteria; c__Alphaproteobacteria; o__Rhizobiales_A_504705; f__Xanthobacteraceae_503485; g__Bradyrhizobium	0.995327	0	0	0	0	0	0	0	0	0	0	0	0	0	0	0	0	0	0	0	143	0	0	0	0	0	0	0	0
10b2e0fe260a4bad67c8caea0887633b	d__Bacteria; p__Proteobacteria; c__Gammaproteobacteria; o__Burkholderiales_592524; f__Burkholderiaceae_A_580492; g__Paraburkholderia_580243	0.997196	0	0	0	0	0	0	0	0	0	0	0	0	0	0	0	0	73	0	0	0	0	0	0	0	0	0	0	0
10b54b0f1375b1f19cf20b1057b61afb	d__Bacteria	0.965517	0	0	0	64	0	0	0	0	0	0	0	0	0	0	0	0	0	0	0	0	0	0	0	0	0	0	0	0
10b6e619806c6d24c9ea4cacac6c03e4	d__Bacteria; p__Proteobacteria; c__Gammaproteobacteria; o__Pseudomonadales_650611; f__Pseudomonadaceae; g__Pseudomonas_E_647464	0.998408	0	0	0	0	0	0	0	0	97	0	0	0	0	0	0	0	0	0	0	0	0	0	0	0	0	0	0	0
10b765aee3eaf4009afe4f74709c3d94	d__Bacteria; p__Proteobacteria; c__Gammaproteobacteria; o__Pseudomonadales_660879; f__Moraxellaceae; g__Acinetobacter; s__Acinetobacter sp001647675	0.926056	0	0	0	0	0	0	0	0	0	0	0	0	0	0	0	0	0	0	0	0	0	0	0	0	106	0	0	0
10ba6688b195557153c2b03d103838b8	d__Bacteria; p__Actinobacteriota; c__Actinomycetia; o__Streptosporangiales; f__Streptosporangiaceae	0.999824	0	0	0	0	0	0	0	0	0	0	0	0	63	0	0	0	0	0	0	0	0	0	0	0	0	0	0	0
10bd2e41d4c8f4db90ddbd31a6f2c287	d__Bacteria; p__Actinobacteriota; c__Actinomycetia; o__Mycobacteriales; f__Mycobacteriaceae; g__Corynebacterium	0.999993	0	0	0	0	0	0	0	0	0	0	0	0	0	0	0	0	0	0	806	0	0	0	0	0	0	0	0	0
10bd804425be18a4838beba7ceba877a	d__Bacteria; p__Firmicutes_A; c__Clostridia_258483; o__Lachnospirales; f__Lachnospiraceae	0.998568	0	0	0	0	0	0	0	0	0	0	0	0	0	0	0	0	0	0	0	0	0	0	0	72	0	0	0	0
10be23084de7cfe58d996376f95dc00d	d__Bacteria; p__Actinobacteriota; c__Actinomycetia; o__Mycobacteriales; f__Mycobacteriaceae; g__Corynebacterium	0.999992	0	0	103	0	0	0	0	0	0	0	0	0	0	0	0	0	0	0	79	0	0	0	1562	0	0	0	0	0
10befbbf2e55f7298be015f6fa788375	d__Bacteria; p__Firmicutes_A; c__Clostridia_258483; o__Oscillospirales; f__Oscillospiraceae_88309	0.885668	0	81	75	0	0	0	0	0	0	0	0	86	0	0	0	0	0	0	73	0	0	0	1052	223	0	0	0	47
10c0af64d2034db25ec2b4b2f14171bf	d__Bacteria	1	0	0	54	0	0	0	0	0	0	0	0	0	0	0	0	0	0	0	0	0	0	0	0	0	0	0	0	0
10c22d1a92293b7d2e7a37ed12a692ae	d__Bacteria; p__Firmicutes_A; c__Clostridia_258483; o__Tissierellales; f__Peptoniphilaceae; g__Finegoldia; s__	0.999999	0	0	0	0	0	0	0	0	0	0	0	0	0	0	0	278	0	0	0	0	0	0	0	0	0	0	0	0
10c276cbc48cf27b813cac3fb7a2eac6	d__Bacteria; p__Proteobacteria; c__Alphaproteobacteria; o__Rhizobiales_A_504705; f__Beijerinckiaceae	0.99762	0	0	0	106	0	0	0	0	0	0	0	0	0	0	0	0	0	0	0	0	0	0	0	0	0	0	0	0
10c8515acd7172cbb7f9ade7158c5747	d__Bacteria; p__Firmicutes_C; c__Negativicutes; o__Veillonellales	0.9859	0	0	0	0	0	0	0	0	345	0	0	0	0	0	0	0	0	0	0	0	0	0	0	0	0	0	0	0
10cd966dc168b3d76a46566a8919ccc5	d__Bacteria; p__Actinobacteriota; c__Thermoleophilia; o__Solirubrobacterales; f__Solirubrobacteraceae_405335; g__Patulibacter	0.998615	0	0	0	0	0	0	0	0	0	0	0	0	0	0	0	0	0	0	0	149	0	0	0	0	0	0	0	0
10cdd13cc0fd7011636b58600e6d3a83	d__Bacteria; p__Firmicutes_A; c__Clostridia_258483; o__Oscillospirales; f__Butyricicoccaceae; g__Butyricicoccus_A_77030; s__Butyricicoccus_A_77030 sp900604335	0.754337	0	0	0	0	0	0	0	0	456	0	0	0	0	0	0	0	0	0	0	0	0	0	0	0	0	0	0	0
10d245209b9832768e1454c745f6a128	d__Bacteria; p__Proteobacteria; c__Alphaproteobacteria; o__Rhodobacterales; f__Rhodobacteraceae; g__Cereibacter_A_494128	0.969171	0	0	0	0	0	0	0	0	0	0	0	0	0	0	0	0	0	40	0	0	0	0	0	0	0	71	0	0
10d4cab448ec7c68e279870a98c96ca4	d__Bacteria; p__Actinobacteriota; c__Actinomycetia; o__Propionibacteriales; f__Nocardioidaceae; g__Nocardioides_A_392796	0.750684	0	0	0	0	0	0	0	0	0	0	0	0	0	0	0	0	0	0	0	0	0	0	0	90	0	0	0	0
10d5958300676d714861a8157040269c	d__Bacteria; p__Bacteroidota; c__Bacteroidia; o__Bacteroidales; f__Bacteroidaceae; g__Prevotella	0.994345	0	0	62	0	0	0	0	0	0	0	0	0	0	0	0	0	0	0	69	0	0	0	998	115	0	0	0	0
10d5a7f7ab3e3be832c48e9ba0f16537	d__Bacteria; p__Actinobacteriota; c__Actinomycetia; o__Actinomycetales; f__Micrococcaceae	0.999914	0	0	0	0	0	0	0	0	0	0	0	0	0	0	0	0	0	0	0	0	0	0	0	0	927	90	56	0
10d9d248f5a0fb2d6c40063ff13a2851	d__Bacteria; p__Proteobacteria; c__Alphaproteobacteria; o__Rhizobiales_A_504705; f__Beijerinckiaceae; g__Bosea	0.996143	0	0	0	0	0	101	0	0	0	0	0	0	0	0	0	0	0	0	0	0	0	0	0	0	0	0	0	0
10df304d41f54e9fa0719fe0dfadad95	d__Bacteria; p__Firmicutes_A; c__Clostridia_258483; o__Lachnospirales; f__Lachnospiraceae	0.999978	0	0	0	0	0	0	0	0	0	0	0	0	0	0	0	0	0	0	0	0	0	0	0	28	0	0	0	0
10df457528e42781e477399072634ede	d__Bacteria; p__Firmicutes_D; c__Bacilli; o__RFN20; f__CAG-826; g__UBA3207; s__UBA3207 sp902787955	0.999973	0	0	0	0	0	0	0	0	0	0	0	0	0	0	0	0	0	233	0	0	0	0	0	0	0	0	0	0
10e2d56fa54b3077b1bed2e5bb2a74be	d__Bacteria; p__Actinobacteriota; c__Actinomycetia; o__Actinomycetales; f__Micrococcaceae; g__Micrococcus; s__Micrococcus antarcticus	0.794921	0	0	0	0	0	0	0	0	0	0	0	0	135	0	0	0	0	0	0	0	0	0	0	0	0	0	0	0
10e793f40b465831b28994d00d46e152	d__Bacteria; p__Firmicutes_D; c__Bacilli; o__Staphylococcales; f__Salinicoccaceae	0.708769	0	0	0	0	0	0	0	0	0	0	0	0	0	0	0	0	411	0	0	0	0	0	0	0	0	0	0	0
10e99b9012013e0615b8e3b83a403472	d__Bacteria; p__Actinobacteriota; c__Actinomycetia; o__Actinomycetales; f__Micrococcaceae; g__Micrococcus; s__Micrococcus antarcticus	0.813187	0	0	0	0	0	0	0	0	0	0	0	0	0	0	0	0	0	0	0	0	83	0	0	0	0	0	0	0
10e9e4e5be0a171959b76951b1cd9d10	d__Bacteria; p__Firmicutes_D; c__Bacilli; o__Bacillales_A; f__Planococcaceae; g__Planococcus	0.752544	0	0	0	0	0	0	0	0	0	0	0	0	0	0	0	0	123	0	0	0	0	0	0	0	0	0	0	0
10f1bb2d3ae4279bd06846256cef7ada	d__Bacteria; p__Actinobacteriota; c__Actinomycetia; o__Actinomycetales; f__Dermatophilaceae_390796	0.999936	0	0	0	0	0	0	0	0	0	0	0	0	0	0	0	0	0	0	235	0	0	0	0	0	0	0	0	0
10f86990f40d23de5b01321e8c7b182a	d__Bacteria; p__Proteobacteria; c__Alphaproteobacteria; o__Rhizobiales_A_504705; f__Beijerinckiaceae; g__Methylobacterium	0.999994	0	130	0	0	0	0	0	0	0	0	0	0	0	0	0	0	0	0	0	0	0	0	0	0	0	0	0	0
10fda894ee1dcaebd2bdb869bcd94827	d__Bacteria; p__Actinobacteriota; c__Actinomycetia; o__Actinomycetales; f__Dermabacteraceae; g__Brachybacterium	0.999952	0	0	0	0	0	0	0	0	0	0	0	0	0	0	0	0	0	0	0	0	0	0	0	86	0	0	0	0
10fefc6900026f0de64b13b683468d81	d__Bacteria; p__Bacteroidota; c__Bacteroidia; o__Cytophagales; f__Hymenobacteraceae; g__Nibribacter	0.751616	0	0	0	0	0	0	0	0	0	0	0	0	0	0	0	0	0	0	0	0	0	0	0	24	0	0	0	0
1101fc2a9d1c58d4dcead733ab1d2e37	d__Bacteria; p__Proteobacteria; c__Gammaproteobacteria; o__Burkholderiales_592524; f__Burkholderiaceae_A_580492; g__Polynucleobacter	0.999805	0	0	0	0	0	0	0	0	0	0	0	0	0	187	0	0	0	0	0	0	0	0	0	0	0	0	0	0
110383a246ae06b8e96b55f1ee64f3e1	d__Bacteria; p__Bacteroidota; c__Bacteroidia; o__Bacteroidales; f__UBA932; g__Cryptobacteroides; s__Cryptobacteroides pullicola	0.829652	0	0	0	0	0	211	0	0	0	0	0	0	0	0	0	0	0	0	0	0	0	0	0	0	0	65	0	0
1104e2e6bc30fa0377bc4cd0fc1b3d1b	d__Bacteria; p__Firmicutes_A; c__Clostridia_258483; o__Christensenellales; f__CAG-74; g__Limiplasma; s__	0.992862	0	0	0	0	0	0	0	0	0	0	0	0	0	0	0	0	0	0	0	16	0	0	0	257	0	0	0	0
1106770223987fac494c65e37f3a37a6	d__Bacteria; p__Firmicutes_A; c__Clostridia_258483; o__Oscillospirales; f__Acutalibacteraceae; g__UMGS1071; s__	0.989456	0	0	0	0	0	0	0	0	0	0	0	253	0	0	0	0	0	0	0	0	0	0	0	0	0	0	0	0
1109a88774a929b1fdfe379ab1b32b28	d__Bacteria; p__Firmicutes_A; c__Clostridia_258483; o__Oscillospirales; f__Oscillospiraceae_88309; g__Limivicinus; s__	0.980721	0	0	0	0	0	0	0	0	0	0	0	0	0	0	0	0	0	113	0	0	0	0	0	0	0	0	0	0
11119f64e83ee630ccd32538c1299e33	d__Bacteria; p__Firmicutes_D; c__Bacilli; o__Bacillales_A; f__Planococcaceae	0.793226	0	0	0	0	0	0	0	0	0	0	0	0	0	0	0	0	0	0	0	0	0	0	0	0	104	0	0	0
11181acdc539ae957c2c40a94a3e2ab6	d__Bacteria; p__Proteobacteria; c__Gammaproteobacteria; o__Pseudomonadales_660879; f__Moraxellaceae	0.99998	0	0	0	0	0	0	0	0	0	0	0	0	0	664	0	0	0	0	0	0	0	0	0	0	0	0	0	0
111cae8c0da57310292a8911b33daeb1	d__Bacteria; p__Bacteroidota; c__Bacteroidia; o__Bacteroidales; f__Paludibacteraceae; g__RF16	0.808912	0	0	0	0	0	0	0	0	0	0	0	0	0	0	0	0	0	0	0	425	0	0	0	211	0	0	0	0
11222456efb481e519600eb4122d04ee	d__Bacteria; p__Actinobacteriota; c__Actinomycetia; o__Actinomycetales; f__Micrococcaceae; g__Micrococcus; s__Micrococcus antarcticus	0.804984	0	0	0	0	0	0	0	0	0	1042	0	0	0	0	0	0	0	0	0	0	0	0	0	0	0	0	0	0
11263ebc45cd3442f8005eda88fa5e26	d__Bacteria; p__Firmicutes_D; c__Bacilli; o__Staphylococcales; f__Salinicoccaceae; g__Jeotgalicoccus_A_310962	0.76715	0	0	0	0	0	0	0	0	0	0	0	0	0	0	0	0	0	74	0	0	0	0	0	0	0	0	0	0
112936dd66866f246c5f72ca5c31c4cd	d__Bacteria; p__Actinobacteriota; c__Actinomycetia; o__Mycobacteriales; f__Mycobacteriaceae; g__Corynebacterium	0.999995	28	0	0	0	0	0	0	0	0	0	0	0	0	0	0	0	0	0	0	0	0	0	0	0	0	0	0	0
112fb41e115c42d51fa43355cf920460	d__Bacteria; p__Firmicutes_A; c__Clostridia_258483; o__Oscillospirales; f__CAG-272; g__QALR01; s__	0.998156	0	0	0	0	0	0	0	0	0	0	0	0	0	0	0	0	0	0	0	12	0	0	0	152	0	0	0	0
1131abeb161c5a689709ef9acbcd007b	d__Bacteria; p__Bacteroidota; c__Bacteroidia; o__Sphingobacteriales; f__Sphingobacteriaceae; g__Parapedobacter	0.999037	0	0	0	14	0	0	0	0	0	0	0	0	0	0	0	0	0	0	0	37	0	0	0	696	0	0	0	0
11328697c3403109fd8f327b94a92297	d__Bacteria; p__Proteobacteria; c__Alphaproteobacteria; o__Caulobacterales; f__Caulobacteraceae; g__Brevundimonas; s__Brevundimonas faecalis	0.897922	0	0	0	0	0	82	0	0	0	0	0	0	0	0	0	0	0	0	0	0	0	0	0	0	0	0	0	0
1132e4103efaf30abddd53781cc39e22	d__Bacteria; p__Firmicutes_A; c__Clostridia_258483; o__Oscillospirales; f__Oscillospiraceae_88309	0.901463	0	0	0	0	66	0	0	0	0	0	0	0	0	459	1562	0	0	0	0	0	0	0	0	0	0	0	0	0
1133dd23a76380b9fbe82209c28a138c	d__Bacteria; p__Actinobacteriota; c__Actinomycetia; o__Mycobacteriales; f__Mycobacteriaceae; g__Corynebacterium	0.999987	0	0	0	73	0	0	0	0	0	0	0	0	0	0	0	0	0	0	0	0	0	0	0	0	0	0	0	0
113ec6af5cfe2833d34a60cbf1dc157d	d__Bacteria; p__Actinobacteriota; c__Acidimicrobiia_401430; o__Acidimicrobiales; f__Ilumatobacteraceae; g__Ilumatobacter_A; s__Ilumatobacter_A coccineus_A_400748	0.82344	0	0	0	0	0	0	0	114	0	0	0	0	0	0	0	0	0	0	0	0	0	0	0	0	0	0	0	0
11415a476931b4c14be426232425d09a	d__Bacteria; p__Proteobacteria; c__Gammaproteobacteria; o__Pseudomonadales_650611; f__Pseudomonadaceae	0.999689	0	0	0	0	0	0	0	0	0	0	0	0	0	0	0	0	0	0	0	0	0	0	0	155	0	0	0	0
1144279ef35afb18fb0555365bb41f70	d__Bacteria; p__Firmicutes_D; c__Bacilli; o__Bacillales_A; f__Planococcaceae; g__Planococcus	0.790992	0	0	0	0	0	0	0	0	0	0	0	0	0	0	0	0	0	0	0	0	0	0	0	0	505	0	0	0
1144b8adf8cae4184b170e415c0cdce5	d__Bacteria; p__Firmicutes_D; c__Bacilli; o__Bacillales_D_310495; f__Amphibacillaceae; g__Oceanobacillus	0.709291	0	0	0	0	0	0	0	0	0	0	0	0	0	0	0	0	0	0	0	0	0	0	0	140	0	0	0	0
114b75ac17bf7539d34d95782dcb85fb	d__Bacteria; p__Proteobacteria; c__Alphaproteobacteria; o__Sphingomonadales; f__Sphingomonadaceae; g__Sphingomonas_L_486704	0.840241	0	0	0	0	0	0	0	0	0	0	0	0	0	0	0	0	0	0	0	0	0	0	0	0	0	0	202	0
114b75e8143c62a29a172a97463a83d7	d__Bacteria; p__Actinobacteriota; c__Actinomycetia; o__Propionibacteriales; f__Nocardioidaceae	0.999977	0	0	0	0	0	0	0	0	0	0	0	0	0	0	0	0	0	0	0	0	0	0	0	93	0	0	0	0
114c0b925c082a1f8f2e4e336fc09c36	d__Bacteria; p__Firmicutes_D; c__Bacilli; o__Staphylococcales; f__Salinicoccaceae; g__Salinicoccus	0.90283	0	0	0	0	0	0	0	0	0	0	0	0	0	0	0	0	0	0	0	791	0	0	0	0	0	0	0	0
114c25f9789da6625b828fdb60b198f9	d__Bacteria; p__Firmicutes_C; c__Negativicutes; o__Acidaminococcales; f__Succinispiraceae; g__Succinispira; s__	0.997553	0	0	0	0	122	0	0	0	0	0	0	0	0	0	0	0	0	0	0	0	0	0	0	0	0	0	0	0
114cb42424bd25cc97021025dfa30c1c	d__Bacteria; p__Proteobacteria; c__Alphaproteobacteria; o__Rhizobiales_A_504705; f__Beijerinckiaceae; g__Methylobacterium; s__Methylobacterium sp001424705	0.790739	0	0	0	0	0	0	0	0	0	0	0	0	0	0	0	0	0	325	0	0	0	0	0	0	0	0	0	0
1150a0ecf943de8e161e173c7ddd15f1	d__Bacteria; p__Firmicutes_A; c__Clostridia_258483; o__Peptostreptococcales	0.941525	0	0	0	0	0	0	0	0	0	0	0	0	0	0	0	0	0	0	0	57	0	0	0	0	0	0	0	0
115191eb9d67dd57968fc17c05f1d57a	d__Bacteria; p__Proteobacteria; c__Alphaproteobacteria; o__Rhizobiales_A_504721; f__Hyphomicrobiaceae; g__Ga0077555; s__Ga0077555 sp900117415	0.996357	0	0	0	0	0	0	0	0	0	0	0	0	0	0	0	0	0	0	0	0	0	0	0	108	0	0	0	0
1155f4a1b40bab5a072a504e12e07123	d__Bacteria; p__Proteobacteria; c__Gammaproteobacteria; o__Xanthomonadales_616009; f__Xanthomonadaceae_616009; g__Stenotrophomonas_A_615274	0.853434	0	0	0	0	0	0	0	0	0	0	0	0	0	0	0	0	0	0	0	0	0	96	0	0	0	0	0	0
115801eeedeef3b4a94bfb56e68a7432	d__Bacteria; p__Firmicutes_D; c__Bacilli; o__Staphylococcales; f__Salinicoccaceae; g__Jeotgalicoccus_A_310962	0.927668	0	152	0	0	0	0	0	0	0	0	0	0	0	0	0	0	0	0	0	0	0	0	0	0	0	0	0	0
11582332acaa8f83f31a5a2415e8e0ef	d__Bacteria; p__Bacteroidota; c__Bacteroidia; o__Bacteroidales; f__Bacteroidaceae	0.99701	0	0	41	0	0	0	0	0	0	0	0	0	0	0	0	0	0	0	0	0	0	0	0	0	0	0	0	0
1158b52f21d3b2a772a4524c4d00b4a0	d__Bacteria; p__Firmicutes_A; c__Clostridia_258483; o__Lachnospirales; f__Lachnospiraceae	0.999106	0	0	0	0	0	0	0	0	0	0	0	0	0	0	0	0	0	0	0	0	0	0	0	102	0	0	0	0
1158edbf7bff660229f045b1e96e705e	d__Bacteria; p__Firmicutes_A; c__Clostridia_258483; o__Peptostreptococcales; f__Anaerovoracaceae; g__CAG-238; s__CAG-238 sp900542245	0.892061	0	0	0	0	0	36	0	331	0	0	0	0	0	0	0	0	0	0	0	15	0	0	0	281	0	0	0	0
115b788d57ef3ff2c60f0260da9ef418	d__Bacteria; p__Actinobacteriota; c__Actinomycetia; o__Actinomycetales; f__Micrococcaceae	0.99997	0	0	0	0	0	0	0	0	0	0	0	0	0	0	0	0	0	0	0	0	0	0	0	0	58	0	0	0
115e0e63ba6afa6fa58b3a295106be61	d__Bacteria; p__Proteobacteria; c__Alphaproteobacteria; o__Sphingomonadales; f__Sphingomonadaceae	0.999992	0	0	0	0	107	0	0	0	0	0	0	0	0	0	3651	0	0	0	0	0	0	0	0	0	0	42	0	0
1161257d001bf684fbbd95bbcb22ab69	d__Bacteria; p__Firmicutes_A; c__Clostridia_258483; o__Oscillospirales	0.922949	0	0	0	0	0	0	0	0	0	0	0	122	0	0	0	0	0	0	0	0	0	0	0	0	0	0	0	0
11671278c749a00a1c5f0210c51ea98e	d__Bacteria; p__Bacteroidota; c__Bacteroidia; o__Bacteroidales; f__UBA932; g__Cryptobacteroides; s__Cryptobacteroides pullicola	0.907898	0	0	0	0	0	0	0	0	0	0	0	0	0	0	0	0	0	0	0	0	0	0	0	0	0	20	0	0
11691ccf3d737387c947f9ec6c15a021	d__Bacteria; p__Proteobacteria; c__Gammaproteobacteria; o__Enterobacterales_A_737866; f__Vibrionaceae	0.999989	0	0	0	0	0	0	0	0	0	0	0	0	0	0	0	0	666	0	0	0	0	7	0	0	0	0	0	0
116af5a17be8db31c614a85c763f3bcd	d__Bacteria; p__Firmicutes_D; c__Bacilli; o__RFN20; f__CAG-826; g__UBA3207; s__UBA3207 sp902787955	0.989787	0	0	0	0	0	0	0	0	0	0	0	0	0	0	0	0	0	0	0	0	0	0	0	81	0	0	0	0
116c53363d170f7624a220d73ef49554	d__Bacteria; p__Firmicutes_A; c__Clostridia_258483; o__Lachnospirales; f__Lachnospiraceae; g__Enterocloster; s__Enterocloster asparagiformis	0.792212	0	0	0	0	0	0	0	0	0	0	0	0	0	0	0	0	0	0	0	0	0	0	246	0	0	0	0	0
11707b3b6e5f8735b3d0713eab586114	d__Bacteria; p__Proteobacteria; c__Alphaproteobacteria; o__Rhizobiales_A_502138; f__Devosiaceae; g__Devosia_A_502124; s__Devosia_A_502124 chinhatensis	0.700382	0	0	0	0	0	0	0	0	0	0	0	1533	0	0	0	0	0	0	0	0	0	0	0	0	3	0	0	0
11711c47dc42d6ff605cc3598df2c44f	d__Bacteria; p__Firmicutes_D; c__Bacilli; o__Haloplasmatales_A; f__Turicibacteraceae; g__Turicibacter	0.703429	0	24	0	0	0	0	0	0	0	0	0	0	0	0	0	0	0	0	0	0	0	0	0	0	0	0	0	0
11715236d1ce839cde42f06d7c4005c0	d__Bacteria; p__Proteobacteria; c__Alphaproteobacteria; o__Rhizobiales_A_501059; f__Rhizobiaceae_A_501059; g__Ensifer; s__Ensifer adhaerens	0.997024	0	0	0	0	69	0	0	0	0	0	0	0	0	0	0	0	0	0	0	0	0	0	0	0	0	0	0	0
11749ed9b503453771e53e8f41bf7242	d__Bacteria; p__Bacteroidota; c__Bacteroidia; o__Bacteroidales; f__Marinilabiliaceae; g__JC017; s__JC017 sp004296775	0.999965	0	0	0	0	0	0	0	0	0	122	0	0	0	0	0	0	0	0	0	0	0	0	0	0	0	0	0	0
11754789790673594b98bc132ba7708c	d__Bacteria; p__Firmicutes_D; c__Bacilli	0.97332	0	0	0	0	0	1820	0	0	0	0	0	0	0	0	0	22	0	0	0	0	0	0	0	0	0	0	0	0
117855a9b3555d4329a6778582d6dd53	d__Bacteria; p__Bacteroidota; c__Bacteroidia; o__Bacteroidales; f__Porphyromonadaceae; g__Porphyromonas_A_859426	0.906984	0	0	71	0	0	0	0	0	0	0	0	0	0	0	0	0	0	0	0	0	0	0	0	0	0	0	0	0
117a3fda2a1aaf97b35d6c96f5b5bd5d	d__Bacteria; p__Spirochaetota; c__Spirochaetia; o__Treponematales; f__Treponemataceae; g__Treponema_B_986141; s__Treponema_B_986141 putidum	0.999975	0	0	0	0	0	0	0	0	0	0	0	0	0	0	0	0	33	0	0	0	0	0	0	0	0	0	0	0
117e201906b188b28e781b349c91a971	d__Bacteria	0.930136	0	0	0	0	0	0	0	0	0	0	0	0	0	0	0	0	0	0	0	0	0	0	38	0	0	0	0	0
117eafe6df9aa7c233f7d014db746073	d__Bacteria	1	0	0	13149	0	7	0	0	0	0	0	0	0	0	0	0	0	0	20	37	0	0	0	357	13	7	0	0	9
117f98c551f1ad61dec20d9766f22652	d__Bacteria; p__Bacteroidota; c__Bacteroidia; o__Bacteroidales; f__Marinilabiliaceae; g__JC017; s__JC017 sp004296775	0.999985	0	0	0	0	0	0	140	0	0	0	0	0	0	0	0	0	0	0	0	0	0	0	0	0	0	0	0	0
117fda9efa66b6fd719c40cbf0a6d501	d__Bacteria; p__Actinobacteriota; c__Actinomycetia; o__Actinomycetales; f__Dermatophilaceae_390796	0.999865	0	0	0	0	0	0	0	140	0	0	0	0	0	0	0	0	0	0	0	0	0	0	0	0	0	0	0	0
11800923c556210bf606254bb3bb72ed	d__Bacteria; p__Bacteroidota; c__Bacteroidia	0.982597	0	0	51	0	0	0	0	0	0	0	0	0	0	0	0	0	0	0	42	0	0	0	433	0	0	0	0	0
11801f78c6b51df3accffcfa0ab5472b	d__Bacteria; p__Firmicutes_A; c__Clostridia_258483; o__Lachnospirales; f__Lachnospiraceae; g__Agathobacter_164119; s__	0.994578	0	0	0	0	0	0	0	0	0	0	0	0	0	0	0	0	0	0	0	0	0	0	219	0	0	0	0	0
1180e827be1593a3ae8c444791edecc5	d__Bacteria; p__Firmicutes_A; c__Clostridia_258483	0.987803	0	0	0	0	0	0	0	0	0	0	0	0	0	0	0	0	0	0	0	0	0	0	0	189	0	0	0	0
1182b5064ece96072afe2c84a01c12d7	d__Bacteria; p__Firmicutes_A; c__Clostridia_258483	0.999373	0	0	0	0	0	0	0	0	0	0	94	0	0	0	0	0	0	0	0	0	0	0	0	0	0	0	0	0
11843b4c3dc5cc9b30cc913224b9d860	d__Bacteria; p__Firmicutes_D; c__Bacilli; o__Lactobacillales; f__Streptococcaceae; g__Streptococcus; s__Streptococcus mitis_AR_351037	0.998327	0	751	0	0	0	0	0	0	0	0	0	0	0	0	0	0	0	0	0	0	0	0	0	0	0	0	0	0
11853a4d2e0bb84ad4a0721a8fbd3d13	d__Bacteria; p__Bacteroidota; c__Bacteroidia; o__Bacteroidales; f__Porphyromonadaceae; g__Porphyromonas_A_859426; s__Porphyromonas_A_859426 somerae	0.87987	0	0	0	0	0	0	0	0	662	0	0	0	0	0	0	0	0	0	0	0	0	0	0	0	0	0	0	0
1188d9dc0088f552d47e678f09848f10	d__Bacteria; p__Bacteroidota; c__Bacteroidia; o__Bacteroidales; f__Bacteroidaceae; g__UBA1179; s__UBA1179 sp900318995	0.747704	0	0	0	0	0	0	0	0	0	0	0	67	0	0	0	0	0	0	0	0	0	0	0	0	0	0	0	0
119143d4de3587da334ce056f8263c98	d__Bacteria; p__Firmicutes_A; c__Clostridia_258483; o__Peptostreptococcales; f__Anaerovoracaceae; g__Bacilliculturomica; s__	0.961244	0	0	0	604	0	0	0	0	0	0	0	0	0	0	0	0	0	0	0	0	0	0	0	0	0	0	0	0
1192d86681a032abe5911e75007720dc	d__Bacteria; p__Firmicutes_D; c__Bacilli; o__Lactobacillales; f__Carnobacteriaceae; g__Atopostipes; s__	0.954456	0	0	0	0	0	0	119	0	0	0	0	0	0	0	0	0	0	0	0	0	0	0	0	0	0	0	0	0
1192fc99ca5c88f16a66340c6e6be301	d__Bacteria; p__Firmicutes_D; c__Bacilli; o__Staphylococcales; f__Salinicoccaceae; g__Jeotgalicoccus_A_310962	0.757332	0	0	0	0	0	0	0	0	0	0	0	0	0	0	0	0	0	236	0	0	0	0	0	0	0	0	0	0
1194199a3c6575f614d94beb2c8cda33	d__Bacteria; p__Firmicutes_D; c__Bacilli; o__RFN20; f__CAG-826	0.99697	0	0	200	0	0	0	0	0	0	0	0	0	0	0	0	0	0	0	43	0	0	0	0	0	0	0	0	0
1198bd39c1cb15f2a8afaaeb2ac3aead	d__Bacteria; p__Firmicutes_A; c__Clostridia_258483; o__Oscillospirales; f__Acutalibacteraceae	0.961471	0	0	0	0	0	0	0	0	0	0	0	0	0	0	0	0	0	0	0	16	0	0	0	231	0	0	0	0
1199c0c7ca7bcf44753cf79a36f81677	d__Bacteria; p__Proteobacteria; c__Gammaproteobacteria; o__Burkholderiales_597439; f__Usitatibacteraceae; g__Usitatibacter	0.933111	0	0	0	0	0	0	0	0	0	0	0	0	0	0	0	0	0	0	0	0	0	0	0	0	0	24	0	0
11a7d5a72957ca0030230ce122423c82	d__Bacteria; p__Actinobacteriota; c__Actinomycetia; o__Propionibacteriales; f__Propionibacteriaceae	0.999912	0	0	0	0	0	0	0	0	0	0	0	0	0	0	0	0	0	0	0	0	0	0	0	29	0	0	0	0
11a8bbbc4f63288b9cd434d9dee2efa6	d__Bacteria; p__Firmicutes_A; c__Clostridia_258483; o__Oscillospirales; f__UBA929	0.748582	0	0	0	0	0	0	0	0	0	0	0	0	0	0	0	0	0	0	0	0	0	266	0	0	0	0	0	0
11a8f01920ff1eeb7b0737ac9a6fe3a3	d__Bacteria; p__Firmicutes_D; c__Bacilli; o__RF39; f__UBA660; g__UBA5026; s__	0.968297	0	0	0	0	0	0	0	0	0	0	0	0	0	0	0	0	0	0	0	0	0	0	0	88	0	0	0	0
11aa13fed1be7ab385d269e1a37717b0	d__Bacteria; p__Bacteroidota; c__Bacteroidia; o__Cytophagales; f__Cyclobacteriaceae_902095	0.99994	0	0	89	5	0	0	0	0	0	0	0	0	0	0	0	0	0	0	80	15	0	0	1454	345	0	0	0	0
11b5b6a66d669ea8d3f3d26b4c291bfe	d__Bacteria; p__Bacteroidota; c__Bacteroidia; o__Cytophagales; f__Hymenobacteraceae; g__Nibribacter	0.999991	0	0	0	0	0	0	0	125	0	0	0	0	0	0	0	0	0	0	0	0	0	0	0	0	0	8	0	0
11b77f4c08b9262bbe0ac21dcd3cf6f2	d__Bacteria; p__Proteobacteria; c__Alphaproteobacteria; o__Azospirillales_507929; f__Azospirillaceae_507917; g__Niveispirillum; s__Niveispirillum cyanobacteriorum	0.927392	0	23	3	0	0	0	5	0	0	0	7	8	0	0	0	0	0	0	0	0	0	0	7	0	7699	429	245	14
11ba29b52cdab3236ef80b53e64ebd28	d__Bacteria; p__Firmicutes_A; c__Clostridia_258483; o__Oscillospirales; f__Oscillospiraceae_88309	0.998935	0	0	0	0	38	0	0	0	0	0	0	0	0	0	0	0	0	0	0	0	0	0	0	0	0	0	0	0
11bddbb066ccaefd91243a1d052abc06	d__Bacteria; p__Proteobacteria; c__Gammaproteobacteria; o__Pseudomonadales_650611; f__Pseudomonadaceae; g__Pseudomonas_B_650451; s__Pseudomonas_B_650451 oryzihabitans_E	0.881552	0	0	0	0	0	0	0	0	0	0	0	0	0	0	0	0	0	0	0	0	0	0	0	0	0	0	182	0
11be27dd26b0498fa895c0354b8e6145	d__Bacteria; p__Bacteroidota; c__Bacteroidia; o__Sphingobacteriales; f__Sphingobacteriaceae; g__Pedobacter_887417	0.967325	0	0	0	0	0	0	0	0	0	0	0	0	0	0	0	0	0	80	0	0	0	0	0	0	0	0	0	0
11be375fc6f42b4596c125d3acfb5bdf	d__Bacteria; p__Proteobacteria; c__Alphaproteobacteria; o__Sphingomonadales; f__Sphingomonadaceae; g__Sphingobium_A_485959	0.930813	0	0	0	0	52	0	0	0	0	0	0	0	0	0	0	0	0	0	0	0	0	0	0	0	0	0	0	0
11be54cf5f5921752b00c4842d7a54bf	d__Bacteria; p__Chloroflexota; c__Limnocylindria; o__QHBO01; f__QHBO01; g__CF-167; s__CF-167 sp005879775	0.99936	0	8	0	0	0	0	0	0	0	6	0	0	0	0	0	0	0	1377	0	0	0	0	0	0	0	0	0	0
11c06462d960ba94edbbbee4c307bb13	d__Bacteria; p__Firmicutes_D; c__Bacilli; o__Bacillales_A; f__Planococcaceae; g__Kurthia	0.748165	0	0	0	0	0	0	0	0	0	0	0	0	0	383	0	0	0	0	0	0	0	0	0	0	0	0	0	0
11c0c48dfdb8ab16f0dc9a59ffa00ea6	d__Bacteria; p__Firmicutes_C; c__Negativicutes; o__Acidaminococcales; f__Succinispiraceae; g__Succinispira; s__	0.974374	0	0	0	0	0	0	0	0	0	0	0	0	0	0	0	0	0	0	0	16	0	0	0	171	0	0	0	0
11c4bdc7ce59610847bc1fc6dbe82e39	d__Bacteria; p__Actinobacteriota; c__Actinomycetia; o__Propionibacteriales; f__Nocardioidaceae; g__Nocardioides_A_392796	0.998107	0	0	0	0	0	0	2649	0	0	0	0	0	0	0	0	0	0	0	0	0	0	0	0	0	0	0	0	0
11cc0fc6ef9511ca05591985b2ab46ce	d__Bacteria; p__Actinobacteriota; c__Thermoleophilia; o__Solirubrobacterales; f__Solirubrobacteraceae_405341; g__Solirubrobacter; s__Solirubrobacter sp000425945	0.75036	0	0	0	0	0	0	0	260	0	0	0	0	0	0	0	0	0	0	0	0	0	0	0	0	0	32	0	0
11ce4e4175ee55299f24860825f32fba	d__Bacteria; p__Actinobacteriota; c__Actinomycetia; o__Mycobacteriales; f__Mycobacteriaceae; g__Corynebacterium; s__Corynebacterium maris	0.999285	0	0	0	0	0	0	0	22	0	0	0	0	0	0	0	0	0	0	0	0	0	0	0	0	0	0	0	0
11cf7be06f11f21cfa4034509fbe6401	d__Bacteria	0.999994	0	0	0	0	0	0	0	0	0	0	0	0	0	0	0	0	0	0	0	0	0	0	0	0	0	0	0	42
11d0a1b9c7d01683610b9180a983b033	d__Bacteria; p__Proteobacteria; c__Gammaproteobacteria; o__Burkholderiales_592522; f__Burkholderiaceae_A_592522	0.999982	0	0	0	0	0	0	0	0	0	0	0	0	0	0	0	0	0	0	0	0	0	0	0	0	0	65	0	0
11d7518c2fa89050df87e6ced0f5fb58	d__Bacteria; p__Proteobacteria; c__Gammaproteobacteria; o__Pseudomonadales_650611; f__Pseudomonadaceae; g__Pseudomonas_E_647464	0.9984	0	0	0	0	0	0	0	0	0	0	0	0	0	0	0	0	0	0	0	0	0	0	0	0	0	0	0	258
11d824f746a2c8bcaf4a6c781065d43f	d__Bacteria; p__Bacteroidota; c__Bacteroidia; o__Bacteroidales; f__Bacteroidaceae	0.994128	0	0	0	0	0	0	0	0	0	0	0	0	0	0	0	0	0	0	0	0	0	0	0	119	0	0	0	0
11d84fa224216e2ce3452a17a33a4232	d__Bacteria; p__Proteobacteria; c__Alphaproteobacteria; o__Rhizobiales_A_504705; f__Beijerinckiaceae; g__Methylobacterium; s__Methylobacterium komagatae	0.997301	0	0	0	0	0	0	0	0	0	0	0	0	0	0	0	0	0	0	0	0	0	433	0	0	0	0	0	0
11da768bea43ddd569d2c3c3dad61f90	d__Bacteria; p__Firmicutes_A; c__Clostridia_258483; o__Oscillospirales; f__Ruminococcaceae; g__Gemmiger_A_73129	0.738904	0	0	0	6	0	2644	0	0	0	0	0	0	0	0	0	73	0	0	0	263	0	0	0	0	0	0	0	0
11dd1da1cf276abb69ab081a7782af77	d__Bacteria; p__Actinobacteriota; c__Actinomycetia; o__Mycobacteriales; f__Mycobacteriaceae; g__Corynebacterium	0.999959	0	0	0	0	0	0	0	0	0	0	0	0	0	0	34	0	0	0	0	0	0	0	0	0	0	0	0	0
11de4c7178adefac770c6ac427d40faf	d__Archaea; p__Halobacteriota; c__Methanomicrobia; o__Methanomicrobiales; f__Methanocorpusculaceae; g__Methanocorpusculum	1	0	0	0	85	0	0	0	0	0	0	0	0	0	0	0	0	0	0	0	0	0	0	0	0	0	0	0	0
11e2ccfd9cf2120e55566e382338b6bb	d__Bacteria; p__Bacteroidota; c__Bacteroidia; o__Bacteroidales; f__Bacteroidaceae; g__Prevotella	0.994834	0	0	0	0	0	0	0	0	0	804	0	0	0	14	0	0	0	4	0	0	0	0	0	0	0	0	0	0
11e6da28317412e1ecfa97945018bf77	d__Bacteria; p__Actinobacteriota; c__Actinomycetia; o__Actinomycetales; f__Microbacteriaceae	0.998626	0	0	0	0	0	0	0	0	0	0	0	0	0	0	293	0	0	0	0	0	0	0	0	0	0	0	0	0
11ea0be4479c891a38d3b5d18e3ad3fa	d__Bacteria; p__Bacteroidota; c__Bacteroidia; o__Bacteroidales; f__Porphyromonadaceae; g__Porphyromonas_A_859426; s__Porphyromonas_A_859426 somerae	0.808364	0	0	0	0	0	0	0	0	0	0	0	0	0	0	347	0	0	0	0	0	0	0	0	0	0	0	0	0
11ea7a8c3f52cb0cdb6e13e9647170f9	d__Bacteria; p__Actinobacteriota; c__Actinomycetia; o__Mycobacteriales; f__Mycobacteriaceae; g__Corynebacterium	0.999968	0	0	0	0	0	0	0	0	0	0	0	0	0	0	0	0	0	23	0	0	0	0	0	0	0	0	0	0
11edb0473eb8dc294621fed0b332db1b	d__Bacteria; p__Bacteroidota; c__Bacteroidia; o__Bacteroidales; f__Porphyromonadaceae; g__Porphyromonas_A_859426; s__Porphyromonas_A_859426 somerae	0.777566	0	0	0	0	0	0	0	0	314	0	0	0	0	0	0	0	0	0	0	0	0	0	0	0	0	0	0	0
11eebba732cdb71b9933780b598cfbc6	d__Bacteria; p__Proteobacteria; c__Gammaproteobacteria; o__Pseudomonadales_650611; f__Pseudomonadaceae	0.999994	0	0	213	0	0	0	0	0	0	0	0	0	0	0	0	0	0	0	180	112	0	0	1821	1589	0	8	0	0
11f16bf2c3a1b582e64b801f5f203814	d__Archaea; p__Halobacteriota; c__Methanomicrobia; o__Methanomicrobiales; f__Methanocorpusculaceae; g__Methanocorpusculum	1	0	0	0	0	0	0	0	0	0	0	0	0	0	0	0	0	0	0	0	57	0	0	0	0	0	0	0	0
11f1dd6896c4a468a25d3c0d1fdbb236	d__Bacteria; p__Proteobacteria; c__Gammaproteobacteria; o__Burkholderiales_592522; f__Burkholderiaceae_A_592522	0.999896	0	0	0	0	0	0	0	0	0	0	0	0	0	0	0	0	0	967	0	0	0	0	0	0	0	0	0	0
11f42ec5393061613a1c9b85482b5543	d__Bacteria; p__Bacteroidota; c__Bacteroidia; o__Bacteroidales; f__UBA932; g__Cryptobacteroides; s__Cryptobacteroides sp902789245	0.79373	0	0	55	0	0	0	0	0	0	0	0	0	0	0	0	0	0	0	44	0	0	0	655	0	0	0	0	0
11f677d62a3ec0969a65966eb7050c7f	d__Bacteria; p__Firmicutes_A; c__Clostridia_258483; o__Lachnospirales; f__Lachnospiraceae	0.999057	0	0	0	0	0	0	39	0	0	0	0	0	0	0	0	0	0	0	0	0	0	0	0	0	0	0	0	0
11f77885d3bbab48c8ddaee955f2c891	d__Bacteria; p__Firmicutes_D; c__Bacilli; o__Erysipelotrichales; f__Erysipelotrichaceae; g__Erysipelothrix; s__Erysipelothrix rhusiopathiae_267390	0.912348	0	0	0	0	0	2	0	0	0	10	15	7	0	0	0	0	0	174	0	0	0	0	5	182	6440	556	340	0
11fc4a03e7d18324203256f149195e61	d__Bacteria; p__Firmicutes_D; c__Bacilli; o__Bacillales_A; f__Planococcaceae; g__Sporosarcina	0.748557	0	0	0	0	0	0	0	0	0	0	0	0	0	0	0	0	0	0	0	0	0	0	0	166	0	0	0	0
11fd6d6385d6a35bb4e875689a19797e	d__Bacteria; p__Actinobacteriota; c__Actinomycetia; o__Mycobacteriales; f__Mycobacteriaceae; g__Corynebacterium	0.999979	0	0	0	0	0	0	0	0	0	0	0	0	0	0	0	0	0	0	0	0	0	421	0	0	0	0	0	0
12006cc82aa9fc24fc9158426d31b662	d__Bacteria; p__Firmicutes_A; c__Clostridia_258483; o__Oscillospirales; f__CAG-272; g__QALR01; s__	0.881368	0	0	0	543	0	0	0	0	0	0	0	0	0	0	0	0	0	0	0	0	0	0	0	3	0	0	0	0
1203b6e0801a97a40eb6e62643ea5fa2	d__Bacteria; p__Firmicutes_A; c__Clostridia_258483; o__Lachnospirales; f__Lachnospiraceae; g__Bilifractor; s__Syntrophococcus sucromutans	0.733279	0	0	15852	0	10	0	0	0	0	0	0	0	0	0	0	0	0	15	18	0	10	0	0	0	8	0	0	10
120412973d7baf3a1714ed5ac2816e4b	d__Bacteria; p__Firmicutes_A; c__Clostridia_258483; o__Lachnospirales; f__Lachnospiraceae	0.999497	0	0	0	0	4809	0	15	0	0	0	0	0	0	0	59	0	0	0	0	0	0	0	0	0	0	0	0	0
1209b10c2205f59e1791d223e655c2fd	d__Bacteria; p__Actinobacteriota; c__Actinomycetia; o__Actinomycetales; f__Microbacteriaceae; g__Microbacterium_A_383312	0.790507	0	0	0	0	0	0	0	0	0	0	0	0	0	0	0	0	0	0	0	0	0	0	0	42	0	0	0	0
1215b543b5f39d6ea7c0fb99f67c81d2	d__Bacteria	0.95823	0	0	0	0	0	16	0	238	0	0	0	0	0	0	0	0	0	0	0	0	0	0	0	0	0	0	0	0
12178aa91679cd1c7f6161c6422168e5	d__Bacteria; p__Proteobacteria; c__Alphaproteobacteria; o__Rhizobiales_A_504705; f__Xanthobacteraceae_503485; g__Bradyrhizobium	0.994194	0	0	0	0	0	0	0	0	0	0	0	0	0	0	0	1090	0	0	0	0	0	0	0	0	0	0	0	0
1217f0bede4158e2d8889a8e094e610b	d__Bacteria; p__Proteobacteria; c__Alphaproteobacteria; o__Rickettsiales; f__Rickettsiaceae; g__GCF-002259525; s__GCF-002259525 sp002259525	0.889224	0	0	0	0	0	0	0	0	0	156	0	0	0	0	0	0	0	0	0	0	0	0	0	0	0	0	0	0
1222bfd2176b9c4de6630f11d85af4dc	d__Bacteria; p__Firmicutes_A; c__Clostridia_258483; o__Lachnospirales	0.943585	0	0	0	0	67	0	0	0	0	0	0	0	0	0	0	0	0	0	0	0	0	0	0	0	0	0	0	0
12285e7375b140d46c12d8dddaef7f7a	d__Bacteria; p__Firmicutes_D; c__Bacilli; o__Bacillales_A; f__Planococcaceae; g__Kurthia	0.789464	0	0	150	0	0	0	0	0	0	0	0	0	0	0	0	0	0	0	0	0	0	0	0	0	0	0	0	0
1229b1b1c02c74ff8a334d46b7a88548	d__Bacteria; p__Firmicutes_A; c__Clostridia_258483; o__Peptostreptococcales; f__Anaerovoracaceae; g__CAG-238; s__CAG-238 sp900542245	0.79421	0	0	0	417	0	0	0	0	0	0	0	0	0	0	0	0	0	0	0	0	0	0	0	0	0	0	0	0
1236669e51d13d3e03e386ee74e059eb	d__Bacteria; p__Firmicutes_D; c__Bacilli; o__Lactobacillales; f__Carnobacteriaceae	0.982853	0	0	0	0	0	0	0	0	0	0	0	0	0	0	0	61	0	0	0	0	0	0	0	0	0	0	0	0
1238ddbdba3c196fd13b7438b44f9a50	d__Bacteria	0.999995	0	0	0	96	0	0	0	0	0	0	0	0	0	0	0	0	0	0	0	0	0	0	0	0	0	0	0	0
12394290e234d6954ca79bcc9a64d503	d__Bacteria; p__Proteobacteria; c__Alphaproteobacteria; o__Rhizobiales_A_501059; f__Rhizobiaceae_A_501059; g__Ensifer; s__Ensifer adhaerens	0.924277	0	0	0	0	0	0	0	0	0	0	6074	0	0	0	0	0	0	0	0	0	0	0	0	0	0	0	0	0
12433772b20752e0f8ecf83d86b3c352	d__Bacteria; p__Firmicutes_D; c__Bacilli; o__Lactobacillales; f__Aerococcaceae; g__Trichococcus	0.828966	0	0	0	0	0	0	0	0	0	0	0	0	0	0	0	0	0	0	0	0	0	0	0	0	176	0	0	0
124412353a6e435fb88e0151bd98c992	d__Bacteria; p__Actinobacteriota; c__Actinomycetia; o__Actinomycetales; f__Micrococcaceae; g__Micrococcus; s__Micrococcus antarcticus	0.82558	0	0	0	0	0	0	0	0	0	0	0	0	949	0	0	0	0	0	0	0	0	0	0	0	0	0	0	0
1244d9a2ed1cbe3b4e8342d68f4bdf54	d__Bacteria; p__Spirochaetota; c__Spirochaetia; o__Sphaerochaetales; f__Sphaerochaetaceae; g__UBA9732	0.783652	0	0	1281	0	0	0	0	0	0	0	0	192	0	0	0	0	0	0	4	0	0	0	0	0	0	0	0	0
124b10c9fb8df1d9e002a5a20f3ba706	d__Bacteria; p__Proteobacteria; c__Gammaproteobacteria; o__Pseudomonadales_650611; f__Pseudomonadaceae; g__Pseudomonas_E_647464	0.998407	0	0	0	0	0	0	0	0	0	0	0	0	0	0	0	0	0	0	0	0	0	0	0	0	0	0	0	90
124cd8ee8beb7be0303f7ad05a87cdad	d__Bacteria; p__Proteobacteria; c__Gammaproteobacteria; o__Burkholderiales_595423; f__Burkholderiaceae_A_595423; g__Limnobacter	0.978176	0	0	0	0	0	0	0	0	0	0	0	0	0	0	0	0	0	0	0	0	0	0	0	0	122	0	0	0
124f2959ed005e6446a366ce1c2602b9	d__Bacteria; p__Bacteroidota; c__Bacteroidia; o__Sphingobacteriales; f__Sphingobacteriaceae; g__Sphingobacterium; s__Sphingobacterium bovisgrunnientis	0.940592	0	0	0	0	0	0	0	0	0	0	0	0	0	0	0	0	0	0	0	0	0	0	0	0	0	0	562	0
1251c5a61ee0e5c6af834be3c95c7cce	d__Bacteria; p__Actinobacteriota; c__Actinomycetia; o__Actinomycetales; f__Dermatophilaceae_390796	0.999632	0	0	0	0	0	0	0	0	0	0	0	0	0	0	0	0	0	0	0	0	0	0	0	0	0	24	0	0
12520bd0bb0e5f4ad1bf3eac142090ab	d__Bacteria; p__Firmicutes_A; c__Clostridia_258483; o__Lachnospirales; f__Lachnospiraceae	0.99911	0	0	0	0	0	0	0	0	0	0	0	299	0	0	0	0	0	0	0	0	0	0	0	0	0	0	0	0
1258557c770cd2e9d334fb7395022ce6	d__Bacteria; p__Actinobacteriota; c__Actinomycetia; o__Propionibacteriales; f__Nocardioidaceae; g__Nocardioides_A_392796	0.745996	0	1245	0	0	0	0	0	0	0	0	0	0	0	0	0	0	0	0	0	0	0	0	0	261	602	929	23	0
1259c088ecad8a836dec00fd96d3b188	d__Bacteria; p__Firmicutes_D; c__Bacilli; o__Erysipelotrichales; f__Erysipelotrichaceae; g__RQZE01; s__RQZE01 sp003858585	0.909014	0	0	0	0	0	0	0	0	0	0	0	0	0	0	0	0	0	0	0	0	0	0	0	0	0	39	0	0
125f7a8c6de85b7a01fca4e92f48c0f2	d__Bacteria; p__Actinobacteriota; c__Actinomycetia; o__Actinomycetales; f__Brevibacteriaceae; g__Brevibacterium	0.999999	0	0	0	0	0	0	0	0	0	0	0	0	0	0	0	0	0	0	0	0	0	0	0	88	0	0	0	0
1261a85f33aff3b3002567ffdecc3f50	d__Bacteria; p__Proteobacteria; c__Alphaproteobacteria	0.999793	0	0	0	55	0	0	0	0	0	4	0	0	0	3	0	0	0	0	0	181	0	0	0	5053	0	0	0	0
1266f2b0da9b12ffbdaa76b42bf50ae2	d__Bacteria; p__Bacteroidota; c__Bacteroidia; o__Chitinophagales; f__Chitinophagaceae_966727	0.996964	0	0	0	0	0	0	0	0	0	0	0	0	0	0	0	0	0	0	0	0	0	0	0	0	0	0	29	0
1267ba4ab185cdb299d138a1dd4c9aeb	d__Bacteria; p__Firmicutes_A; c__Clostridia_258483; o__Oscillospirales; f__Oscillospiraceae_88309	0.85158	0	0	0	0	63	0	0	0	0	0	0	0	0	0	0	0	0	0	0	0	0	0	0	0	0	0	0	0
1270606710ad7604d9260995af4ff299	d__Bacteria; p__Firmicutes_A; c__Clostridia_258483; o__Peptostreptococcales; f__Anaerovoracaceae	0.909715	0	0	0	346	0	0	0	0	0	0	0	0	0	0	0	0	0	0	0	0	0	0	0	0	0	0	0	0
1270e296d8887b5cd0757e0984e7094d	d__Bacteria; p__Proteobacteria; c__Gammaproteobacteria; o__Enterobacterales_A_737866; f__Vibrionaceae	0.999988	0	0	0	0	0	0	0	0	0	0	0	0	0	0	0	0	145	0	0	0	0	0	0	0	0	0	0	0
127392e7af02c729d57ea2c641f2a3e9	d__Bacteria; p__Actinobacteriota; c__Actinomycetia; o__Mycobacteriales; f__Mycobacteriaceae; g__Corynebacterium; s__Corynebacterium faecale	0.890442	0	0	0	0	0	11	0	69	0	0	0	0	0	0	0	0	0	0	0	0	0	0	0	0	0	31	0	0
12746ad3139bc9f0d324536029b61b52	d__Bacteria; p__Proteobacteria; c__Gammaproteobacteria; o__Pseudomonadales_650611; f__Pseudomonadaceae; g__Pseudomonas_E_647464	0.998396	0	0	0	0	0	0	0	0	0	0	0	0	0	0	0	0	0	0	0	0	0	0	0	0	0	0	0	44
1276727c4c25712fed54f338f9183d55	d__Bacteria; p__Proteobacteria; c__Gammaproteobacteria; o__Burkholderiales_592522; f__Burkholderiaceae_A_592522	0.999417	0	0	0	0	0	0	0	0	0	0	0	0	0	0	0	0	0	0	0	0	0	297	0	0	0	0	0	0
1276c7a06e2d3da85d0f46adbc6259cf	d__Bacteria; p__Firmicutes_A; c__Clostridia_258483; o__Oscillospirales; f__Acutalibacteraceae; g__UMGS1071; s__	0.954326	0	0	0	905	0	0	0	0	0	0	0	0	0	0	0	0	0	0	0	0	0	0	0	0	0	0	0	0
127c8d7596e1ce999db3fc1fa6ded3ac	d__Bacteria; p__Proteobacteria; c__Alphaproteobacteria; o__Rhodobacterales; f__Rhodobacteraceae; g__Paracoccus	0.884896	0	0	0	0	0	145	0	0	0	0	0	0	0	0	0	0	0	0	0	0	0	0	0	0	0	0	0	0
127d35f23e0849ce672bf8a3dcfd94cd	d__Bacteria; p__Proteobacteria; c__Alphaproteobacteria; o__Rhizobiales_A_504705; f__Xanthobacteraceae_503485; g__Bradyrhizobium	0.994798	0	0	0	0	0	0	0	0	0	0	0	0	0	0	0	0	0	264	0	0	0	0	0	0	0	0	0	0
1281310f39da0dee638da38157c64c68	d__Bacteria; p__Campylobacterota; c__Campylobacteria; o__Campylobacterales; f__Campylobacteraceae; g__Campylobacter_B; s__Campylobacter_B portucalensis	0.999915	0	0	0	0	0	0	0	0	0	0	0	0	0	0	0	0	0	0	0	0	0	542	0	0	0	0	0	0
12832e0496b9d9c5f4630aad1c60af0e	d__Bacteria; p__Proteobacteria; c__Gammaproteobacteria; o__Pseudomonadales_650611; f__Pseudomonadaceae; g__Pseudomonas_E_647464	0.866596	0	0	0	0	0	0	0	0	0	0	0	0	0	0	0	0	0	0	0	0	0	0	0	0	0	48	0	0
12835a91e130da6bbae03d792d37f6b9	d__Bacteria; p__Firmicutes_D; c__Bacilli; o__Erysipelotrichales; f__Erysipelotrichaceae; g__RQZE01; s__RQZE01 sp003858585	0.831676	0	0	0	170	0	0	0	0	0	0	0	0	0	0	0	0	0	0	0	0	0	0	0	0	0	0	0	0
128435eb37eee6bde09dbb6f40547a12	d__Bacteria; p__Actinobacteriota; c__Actinomycetia; o__Streptomycetales_400645; f__Streptomycetaceae_400641	0.986907	0	0	38	0	0	0	0	0	0	0	0	0	0	0	0	0	0	0	36	0	0	0	426	25	0	0	0	0
128ac1659c80d7a42a8de07bd71f6f66	d__Bacteria; p__Proteobacteria; c__Gammaproteobacteria; o__Pseudomonadales_660879; f__Moraxellaceae; g__Acinetobacter; s__Acinetobacter sp001647675	0.994399	0	0	0	0	0	62	0	712	0	0	0	0	0	0	0	0	0	0	0	0	0	0	0	0	0	0	0	0
128b6c1da2e0bb8dc6194b0fe31df1d7	d__Bacteria; p__Proteobacteria; c__Alphaproteobacteria; o__Rhizobiales_A_504705; f__Xanthobacteraceae_503485; g__Bradyrhizobium	0.995346	0	0	0	0	0	0	0	380	0	0	0	0	0	0	0	0	0	0	0	0	0	0	0	0	0	0	0	0
128d1edaa82987faac7d0658e3255771	d__Bacteria; p__Firmicutes_D; c__Bacilli; o__Staphylococcales; f__Salinicoccaceae; g__Jeotgalicoccus_A_310962	0.725656	0	0	0	0	0	0	0	0	0	0	0	0	0	0	0	0	0	66	0	0	0	0	0	0	0	0	0	0
12920532857fc1e01b51cdcdf904e107	d__Bacteria; p__Acidobacteriota; c__Thermoanaerobaculia; o__UBA5704; f__UBA5704	0.800036	0	0	0	1151	0	0	0	0	0	0	0	0	0	0	0	0	0	0	0	0	0	0	0	6	0	0	0	0
129b537b70d3adf961507bd1263d741b	d__Bacteria; p__Proteobacteria; c__Alphaproteobacteria; o__Sphingomonadales; f__Sphingomonadaceae; g__Sphingomonas_L_486704	0.886864	0	0	0	0	0	0	0	0	0	0	0	0	0	462	0	0	0	0	0	0	0	0	0	0	0	0	0	0
129b73327c217bafc6880106927cea0f	d__Bacteria; p__Actinobacteriota; c__Actinomycetia; o__Actinomycetales; f__Micrococcaceae; g__Micrococcus; s__Micrococcus antarcticus	0.804728	0	0	0	0	0	0	0	0	0	0	0	0	0	0	0	0	0	0	0	0	0	0	0	0	308	0	0	0
12a43abd9691dd2b778a9639d1785452	d__Bacteria; p__Proteobacteria; c__Gammaproteobacteria; o__Pseudomonadales_650611; f__Pseudomonadaceae	0.998618	0	0	0	0	0	0	0	0	0	0	0	0	0	0	0	0	0	199	0	0	0	0	0	0	0	0	0	0
12a5bd7e737fa996b05321849a7ef927	d__Bacteria; p__Bacteroidota; c__Bacteroidia; o__Bacteroidales; f__Marinilabiliaceae; g__JC017; s__JC017 sp004296775	1	0	0	210	0	0	0	0	0	0	0	0	0	0	0	0	0	0	0	0	0	0	0	0	0	0	0	0	0
12a9704d4b926d46ead90dc5eca9d79e	d__Bacteria	0.999994	0	0	0	0	0	0	0	0	0	0	0	0	0	0	552	0	0	0	0	0	0	0	0	0	0	0	0	0
12a9cf920bfc5ddced13fd6eea3148c3	d__Bacteria; p__Fusobacteriota; c__Fusobacteriia; o__Fusobacteriales_993777; f__Leptotrichiaceae; g__Streptobacillus_993623; s__Streptobacillus canis	0.944972	0	0	0	0	0	0	0	0	0	0	0	0	0	0	328	0	0	0	0	0	0	0	0	0	0	0	0	0
12ac8c38355b5f9ef15a3ebcce173ca0	d__Bacteria; p__Proteobacteria; c__Gammaproteobacteria; o__Burkholderiales_592522; f__Burkholderiaceae_A_592522	0.998498	0	0	0	0	0	0	0	0	0	0	146	0	0	0	0	0	0	0	0	0	0	0	0	0	0	0	0	0
12ae294c292fc9e9f6818b6718113667	d__Bacteria; p__Proteobacteria; c__Gammaproteobacteria; o__Pseudomonadales_660879; f__Moraxellaceae; g__Acinetobacter; s__Acinetobacter sp001647675	0.995018	0	0	0	0	0	0	0	0	0	0	0	0	0	217	0	0	0	0	0	0	0	0	0	0	0	0	0	0
12aff3d2d686632c412283a3fc5811b2	d__Bacteria; p__Firmicutes_A; c__Clostridia_258483; o__Peptostreptococcales; f__Anaerovoracaceae; g__CAG-238; s__CAG-238 sp900542245	0.996768	0	0	0	0	0	0	0	0	0	0	0	0	0	0	0	0	0	0	0	0	0	0	0	59	0	0	0	0
12b0a303d461e587b7e2bdb6e35552bf	d__Bacteria	0.999435	0	0	0	0	0	0	0	0	0	0	8	0	9	0	0	0	0	0	0	9	9616	0	0	0	3	0	0	0
12b99042b2088cfae02a523f6e3833bb	d__Archaea; p__Methanobacteriota_A_1229; c__Methanobacteria; o__Methanobacteriales; f__Methanobacteriaceae; g__Methanobrevibacter_A	1	0	0	0	0	0	0	0	0	0	0	0	0	0	0	0	0	0	0	0	0	0	0	0	0	77	0	0	0
12ba3cc1d1b6776fb53ae9af71bbc9e5	d__Bacteria; p__Actinobacteriota; c__Actinomycetia; o__Mycobacteriales	0.800445	0	0	0	0	0	0	0	0	0	0	0	0	0	0	0	0	0	0	0	212	0	0	0	0	0	0	0	0
12bad1b98c17e862c321ec77c4f4047e	d__Bacteria; p__Firmicutes_A; c__Clostridia_258483; o__Lachnospirales; f__Lachnospiraceae	0.999964	0	0	0	0	0	0	0	0	0	0	0	0	0	0	0	0	0	0	0	0	0	0	187	0	0	0	0	0
12be19bf60559c3d8dcbd7cd34e969b9	d__Bacteria; p__Bacteroidota; c__Bacteroidia	0.996536	0	0	0	0	0	0	0	0	0	0	0	0	0	0	0	0	0	0	0	0	0	0	0	23	0	0	0	0
12c0c0f15279cee11de8a49f63b412e5	d__Bacteria; p__Bacteroidota; c__Bacteroidia; o__Flavobacteriales_877923; f__Flavobacteriaceae; g__Flavobacterium	0.999999	0	0	0	0	0	0	0	0	0	0	0	0	0	0	0	0	0	0	0	0	0	0	0	0	0	61	0	0
12c30ede7dcc7f07c5aedea17eabad44	d__Bacteria; p__Proteobacteria; c__Alphaproteobacteria; o__Rhizobiales_A_504705; f__Xanthobacteraceae_503485	0.964766	0	0	0	0	0	0	0	0	0	0	0	0	0	0	0	0	0	0	0	0	0	0	0	0	0	43	0	0
12c38491249f77e25758089b4e01ef84	d__Bacteria; p__Bacteroidota; c__Bacteroidia; o__Bacteroidales; f__Marinilabiliaceae; g__JC017; s__JC017 sp004296775	1	0	0	0	0	0	0	0	0	0	0	0	0	147	0	0	0	0	0	0	0	0	0	0	0	0	0	0	0
12c4659354fb519c31396b454f85224f	d__Bacteria	0.999999	0	0	0	0	0	0	0	0	0	0	0	55	0	0	0	0	0	0	0	0	0	0	0	0	0	0	0	0
12c60ea66522e581dd29b7b1e6d58f88	d__Bacteria; p__Actinobacteriota; c__Actinomycetia; o__Actinomycetales; f__Beutenbergiaceae	0.918644	0	0	0	0	0	18	0	261	0	0	0	0	0	0	0	0	0	0	0	0	0	0	0	0	0	29	0	0
12c771567eafdc29c40dde7d5ffce416	d__Bacteria; p__Bacteroidota; c__Bacteroidia; o__Cytophagales; f__Hymenobacteraceae; g__Hymenobacter_910554	0.999999	0	0	0	0	0	0	0	0	0	0	0	0	0	0	0	0	100	0	0	0	0	0	0	0	0	0	0	0
12c77e685401f9b3c9d0442ec5f16222	d__Bacteria; p__Bacteroidota; c__Bacteroidia; o__Bacteroidales; f__Porphyromonadaceae; g__Porphyromonas_A_859426; s__Porphyromonas_A_859426 somerae	0.843528	0	0	0	0	0	0	0	0	0	0	0	0	0	0	0	1235	0	0	0	0	0	0	0	0	0	0	0	0
12c96f790d2bd30963adc8b2882abbf2	d__Bacteria; p__Bacteroidota; c__Bacteroidia; o__Cytophagales; f__Hymenobacteraceae; g__Hymenobacter_910554; s__Hymenobacter rivuli	0.943513	0	0	0	0	0	0	0	0	0	0	0	0	0	0	0	0	0	605	0	0	0	0	0	0	0	0	0	0
12cbd2c45cde2a855b0f7058de6f4288	d__Bacteria	0.999995	0	0	0	0	0	0	0	0	0	0	0	0	0	0	0	0	0	0	0	0	160	0	0	0	0	0	0	0
12cf12dab503e88befd6fc16a8c211f3	d__Bacteria	1	0	0	0	0	0	0	0	0	0	0	0	0	0	0	0	0	0	0	0	0	0	0	0	0	0	0	227	0
12d54bc1e4df57c1fc2b11daf1a3a1a6	d__Bacteria; p__Firmicutes_D; c__Bacilli; o__Lactobacillales; f__Aerococcaceae; g__Trichococcus	0.972476	0	0	0	0	0	0	0	0	0	0	0	0	0	0	0	0	0	0	0	0	0	0	0	0	940	3090	807	538
12d57bc0df7b76122c1ea73d507e8aea	d__Bacteria; p__Firmicutes_A; c__Clostridia_258483; o__Christensenellales; f__CAG-74; g__Limiplasma; s__	0.845775	0	0	0	0	0	0	0	0	0	0	0	0	0	35	0	0	0	0	0	0	0	0	0	0	0	0	0	0
12d733d98b480f570192615a25a1924e	d__Bacteria; p__Proteobacteria; c__Alphaproteobacteria; o__Sphingomonadales; f__Sphingomonadaceae	0.99997	0	151	0	0	0	0	0	0	0	0	0	0	0	0	0	0	0	0	0	0	0	0	0	0	0	0	0	0
12d8708f8c1e9a0fc2577fe4e7ccee09	d__Bacteria; p__Campylobacterota; c__Campylobacteria; o__Campylobacterales; f__Campylobacteraceae; g__Campylobacter_B; s__Campylobacter_B portucalensis	0.970084	0	0	0	0	0	0	0	0	97	0	0	0	0	0	0	0	0	0	0	0	0	0	0	0	0	0	0	0
12d93439ba21c4d65de1b0bad93789dc	d__Bacteria; p__Proteobacteria; c__Alphaproteobacteria; o__Rhodobacterales; f__Rhodobacteraceae; g__Paracoccus	0.850078	50	463	0	0	0	131	0	1004	14	0	0	0	7917	4448	0	1559	0	1214	0	208	17	923	0	243	0	74	0	631
12d982d0f6bc676ebbdc80cdf9330c11	d__Bacteria; p__Firmicutes_A; c__Clostridia_258483; o__Oscillospirales	0.777038	0	0	0	0	0	0	38	0	0	0	0	0	0	0	0	0	0	0	0	0	0	0	0	0	0	0	0	0
12e02abe73d9834f28eb047419d0d615	d__Bacteria; p__Myxococcota_A_473307; c__Polyangia_463783; o__Nannocystales; f__Nannocystaceae; g__Nannocystis; s__Nannocystis konarekensis	0.715911	0	0	0	0	0	0	0	0	0	0	0	0	0	0	0	0	0	0	0	0	0	0	0	0	0	25	0	0
12e46506bb2770eea07403432277b0c3	d__Bacteria	0.999999	0	0	0	0	0	28	0	231	0	0	0	0	0	0	0	0	0	0	0	0	0	0	0	0	0	0	0	0
12e68d790789281b927c549739c9f98d	d__Bacteria; p__Actinobacteriota; c__Actinomycetia; o__Actinomycetales; f__Dermabacteraceae; g__Brachybacterium	0.999572	0	0	0	76	0	0	0	0	0	0	0	0	0	0	0	0	0	0	0	0	0	0	0	0	0	0	0	0
12e6b2cf9c50d336ae31cbdc9eced66c	d__Bacteria; p__Firmicutes_A; c__Clostridia_258483; o__Oscillospirales; f__CAG-272; g__UBA1248	0.905406	0	0	0	65	0	0	0	0	0	0	0	0	0	0	0	0	0	0	0	0	0	0	0	0	0	0	0	0
12e8cc11623091349273086bcc0e0528	d__Bacteria; p__Proteobacteria; c__Alphaproteobacteria	0.999666	0	0	0	62	0	0	0	0	0	0	0	0	0	0	0	0	0	0	0	0	0	0	0	0	0	0	0	0
12eb732d4b07295e085c5b1500466347	d__Bacteria; p__Proteobacteria; c__Alphaproteobacteria; o__Rhizobiales_A_504705; f__Xanthobacteraceae_503485; g__Bradyrhizobium	0.995287	0	0	0	0	0	0	0	0	0	0	0	0	0	0	0	217	0	0	0	0	0	0	0	0	0	0	0	0
12f9beb8260bc77020021f9321a4b298	d__Bacteria; p__Firmicutes_A; c__Clostridia_258483; o__Christensenellales; f__CAG-74; g__Limiplasma; s__	0.904916	0	0	0	0	0	0	0	0	0	0	0	0	0	0	0	0	0	0	0	20	0	0	0	366	0	0	0	0
13055f8d5b7f07d98a942aef31ae8281	d__Bacteria; p__Proteobacteria; c__Gammaproteobacteria; o__Pseudomonadales_650611; f__Pseudomonadaceae	0.999963	0	0	0	0	0	0	0	0	0	0	0	105	0	0	0	0	0	0	0	0	0	0	0	0	0	0	0	0
1306bc1c9953f2de443f9b62c7e78d26	d__Bacteria; p__Firmicutes_D; c__Bacilli; o__Lactobacillales; f__Streptococcaceae; g__Streptococcus; s__Streptococcus mitis_AR_351037	0.997243	0	0	0	0	0	0	0	30	0	0	0	0	0	0	0	0	0	0	0	0	0	0	0	0	0	0	0	0
1306bfdffb797afe2f8e85065609aaca	d__Bacteria; p__Proteobacteria; c__Gammaproteobacteria; o__Pseudomonadales_660879; f__Moraxellaceae; g__Alkanindiges; s__Alkanindiges hongkongensis	0.902312	0	0	0	0	0	0	0	0	0	0	0	0	0	0	0	0	0	91	0	0	0	0	0	0	0	0	0	0
13072bb9485c9b44c0b3e0fd64be7e14	d__Bacteria; p__Firmicutes_A; c__Clostridia_258483; o__Oscillospirales; f__Oscillospiraceae_88309	0.974817	0	0	0	0	0	99	0	0	0	0	0	0	0	0	0	0	0	0	0	0	0	0	0	0	0	0	0	0
130799ccc9b75f485adbc5b2ee52b831	d__Bacteria; p__Proteobacteria; c__Gammaproteobacteria; o__Pseudomonadales_660879; f__Moraxellaceae; g__Acinetobacter; s__Acinetobacter sp001647675	0.994496	0	0	0	0	0	0	0	0	0	0	0	0	0	0	0	0	0	0	0	0	0	0	0	0	0	46	0	0
1307dda3dcab694afc54b31cfed38c37	d__Bacteria; p__Actinobacteriota; c__Actinomycetia; o__Propionibacteriales; f__Nocardioidaceae; g__Nocardioides_A_392796	0.732512	0	69	0	0	0	0	0	0	0	0	0	0	0	0	0	0	0	0	0	0	0	0	0	0	0	0	0	0
130cc34b64a4f08013e79e8729e6d2be	d__Bacteria; p__Actinobacteriota; c__Actinomycetia; o__Mycobacteriales; f__Mycobacteriaceae; g__Corynebacterium	0.999987	110	5246	0	0	0	21	0	0	0	0	67	46	0	386	0	76	0	0	2053	0	27	0	0	283	34758	6344	1521	1764
130efe738584cb531bde192f261f0707	d__Bacteria; p__Proteobacteria; c__Gammaproteobacteria; o__Burkholderiales_592524; f__Burkholderiaceae_A_580492; g__Paraburkholderia_580243	0.992601	0	0	0	0	0	0	0	0	0	0	0	0	1122	0	0	0	0	0	0	0	0	0	0	0	0	0	0	0
131462df4bee1f9374dd652b720394a0	d__Bacteria; p__Proteobacteria; c__Alphaproteobacteria; o__Rhizobiales_A_504705; f__Beijerinckiaceae; g__Methylobacterium	0.999996	0	0	0	0	0	0	0	0	0	0	0	0	0	0	0	0	0	0	0	20	0	0	0	0	0	0	0	0
13157c34903333361e3dfd8c0ddbc820	d__Bacteria; p__Actinobacteriota; c__Actinomycetia; o__Mycobacteriales; f__Pseudonocardiaceae; g__Actinomycetospora	0.988767	0	0	0	0	0	0	0	0	0	0	0	0	0	0	0	0	0	0	0	0	0	70	0	0	0	0	0	0
131854bd828a0090bfd1a3d85e56dbeb	d__Bacteria; p__Firmicutes_D; c__Bacilli; o__Bacillales_A; f__Planococcaceae; g__Planococcus	0.863439	0	0	0	0	0	0	0	0	0	0	0	0	374	0	0	0	0	0	0	0	0	0	0	0	0	0	0	0
1319a2618afc9a56588d95def6b59b77	d__Bacteria; p__Firmicutes_D; c__Bacilli; o__Bacillales_A; f__Planococcaceae	0.851705	0	0	0	0	0	0	0	0	0	0	0	0	0	0	0	0	0	0	0	0	450	0	0	0	0	0	0	0
131a080a4bfaed389f0bd4c3ba3403af	d__Bacteria; p__Bacteroidota; c__Bacteroidia; o__Cytophagales; f__Hymenobacteraceae; g__Hymenobacter_910554; s__Hymenobacter rivuli	0.887672	0	0	0	0	0	0	0	0	0	0	0	0	0	557	0	0	0	0	0	0	0	0	0	0	0	0	0	0
131ab9c5f9bf94f7f27a634fd34604c4	d__Bacteria; p__Proteobacteria; c__Gammaproteobacteria; o__Burkholderiales_592522; f__Burkholderiaceae_A_592522; g__Tepidimonas	0.737003	0	0	0	0	0	0	0	0	41	0	0	0	0	5	0	0	1959	0	0	0	0	0	0	0	0	0	0	0
131dbc5103df7b171dfe77ef10c00181	d__Bacteria; p__Actinobacteriota; c__Actinomycetia; o__Mycobacteriales; f__Mycobacteriaceae; g__Corynebacterium	0.999994	0	0	0	0	0	0	0	0	582	0	0	0	0	0	0	0	0	0	0	0	0	0	0	0	0	0	0	0
1320213f7d6d8c59b9be401811b64d73	d__Bacteria; p__Proteobacteria; c__Alphaproteobacteria; o__Rhodobacterales; f__Rhodobacteraceae	0.99745	0	0	0	0	0	0	0	0	0	0	0	0	0	2444	0	0	0	0	0	0	0	0	0	0	0	0	0	0
132688c0578255a9e91045fc8f4fdfaa	d__Bacteria; p__Firmicutes_A; c__Clostridia_258483; o__Clostridiales; f__Clostridiaceae_222000; g__Clostridium_T; s__Clostridium_T saccharoperbutylacetonicum	0.801279	0	4506	0	0	0	0	0	0	7	0	0	0	0	0	0	0	0	0	0	0	0	0	0	0	0	0	0	0
132829717e7524b8fd734104ae2bc46f	d__Bacteria; p__Firmicutes_D; c__Bacilli; o__Lactobacillales; f__Streptococcaceae; g__Streptococcus	0.999999	0	0	0	0	0	0	0	0	0	0	0	0	0	0	68	0	0	0	0	0	0	0	0	0	0	0	0	0
1328577d28d3510bf21c2b0512a0861d	d__Bacteria; p__Proteobacteria; c__Alphaproteobacteria; o__Sphingomonadales; f__Sphingomonadaceae; g__Sphingomonas_L_486704	0.77361	0	0	0	0	0	0	0	0	0	0	0	0	0	0	0	0	0	1354	0	0	0	0	0	0	0	0	0	0
132d737e99c3cf57f7bf40a36615a1bd	d__Bacteria; p__Proteobacteria; c__Alphaproteobacteria; o__Rhizobiales_A_502138; f__Devosiaceae; g__Pelagibacterium	0.997291	0	0	0	0	0	0	0	0	0	0	0	0	0	0	0	0	0	0	0	204	0	0	0	0	0	0	0	0
1335d89dd786345b1f13315641027864	d__Bacteria; p__Actinobacteriota; c__Actinomycetia; o__Propionibacteriales; f__Propionibacteriaceae; g__Acidipropionibacterium	0.866041	0	0	0	0	0	0	0	0	0	0	0	0	0	1295	0	0	0	0	0	0	0	0	0	0	0	0	0	0
133618591f6f0c209f77d4e534984781	d__Bacteria	0.988108	0	0	0	0	0	0	0	0	0	0	0	0	0	0	0	0	0	0	0	0	0	142	0	0	0	0	0	0
1336985b12841082f288329008dc5cf0	d__Bacteria; p__Actinobacteriota; c__Actinomycetia; o__Actinomycetales; f__Dermatophilaceae_390796	0.997749	0	0	0	0	0	0	0	0	0	157	0	0	0	0	0	0	0	0	0	0	0	0	0	0	0	0	0	0
1339e1b39010f4bb8ae67af5adb90487	d__Bacteria	0.999991	0	0	0	0	0	0	164	0	0	0	0	0	0	0	0	0	0	0	0	0	0	0	0	0	0	0	0	0
133f1c69aefb37c42d573b780e46c866	d__Bacteria; p__Firmicutes_D; c__Bacilli; o__Lactobacillales; f__Aerococcaceae	0.724136	0	0	211	113	0	0	0	41	0	0	35	106	0	125	32	68	0	116	133	2212	0	428	2473	9314	21612	27159	831	781
1342945b4fbdbac3fb14294f64990235	d__Bacteria; p__Bacteroidota; c__Bacteroidia; o__Bacteroidales; f__P3	0.815653	0	0	0	0	0	0	0	0	0	0	0	0	0	0	0	24	0	0	0	0	0	0	0	0	0	0	0	0
1344c43a1b75ff6476f73a420e5f5ac9	d__Bacteria; p__Firmicutes_A; c__Clostridia_258483; o__Lachnospirales; f__Lachnospiraceae	0.999143	0	0	0	0	0	0	0	0	0	0	0	0	0	0	0	0	0	0	0	0	0	0	0	12	0	10	0	6
13498c79c9819883a6ba8cdcb6242454	d__Bacteria; p__Firmicutes_D; c__Bacilli; o__Bacillales_A; f__Planococcaceae; g__Planococcus	0.788752	0	0	0	0	0	0	0	0	0	0	0	0	0	0	0	0	0	0	0	0	0	0	0	0	47	0	0	0
134aec3987b840ed834ccec418742aba	d__Bacteria; p__Bacteroidota; c__Bacteroidia; o__Flavobacteriales_877923; f__Weeksellaceae; g__Cloacibacterium; s__Cloacibacterium caeni	0.768492	0	0	0	0	0	0	0	0	0	0	0	0	0	0	0	0	0	0	26	0	0	0	0	0	0	0	0	0
134ccf58073d56182d4710914f0d9b16	d__Bacteria; p__Proteobacteria; c__Alphaproteobacteria; o__Rhizobiales_A_501059; f__Rhizobiaceae_A_501059; g__Ensifer; s__Ensifer adhaerens	0.999987	0	0	0	0	0	0	0	0	0	0	0	0	0	0	0	0	0	0	0	62	0	0	0	0	0	0	0	0
13529b02da8803e8b129e365f3816927	d__Bacteria; p__Firmicutes_A; c__Clostridia_258483; o__Oscillospirales; f__Acutalibacteraceae; g__RUG420; s__RUG420 sp900317085	0.923167	0	0	0	0	0	0	0	0	0	0	0	0	0	26	0	0	0	0	0	0	0	0	0	0	0	0	0	0
135407380af5744cb9f5535379820b6a	d__Bacteria; p__Campylobacterota; c__Campylobacteria; o__Campylobacterales; f__Campylobacteraceae; g__Campylobacter_B; s__Campylobacter_B portucalensis	0.973616	0	0	0	0	0	0	0	0	0	466	0	0	0	0	0	0	0	0	0	0	0	0	0	0	0	0	0	0
1357d345970d757628006cfab7a36211	d__Bacteria; p__Proteobacteria; c__Alphaproteobacteria; o__Rhizobiales_A_501059; f__Rhizobiaceae_A_501059; g__Ensifer; s__Ensifer adhaerens	0.938059	0	0	0	0	0	0	0	0	0	0	0	0	0	0	0	0	0	0	0	0	0	0	0	105	0	0	0	0
1359ebb6772dcd280be9c2c1baa76fc3	d__Bacteria; p__Firmicutes_D; c__Bacilli; o__Lactobacillales; f__Carnobacteriaceae; g__Atopostipes; s__	0.980713	0	0	0	0	0	0	0	122	0	0	0	0	0	0	0	0	0	0	0	0	0	0	0	0	0	0	0	0
135bdd578d1d4fa3cd9814d9a0717283	d__Bacteria; p__Proteobacteria; c__Alphaproteobacteria; o__Rhizobiales_A_504705; f__Beijerinckiaceae; g__Methylobacterium; s__Methylobacterium sp001424705	0.755876	314	0	0	0	0	0	0	0	0	0	0	0	0	0	0	0	0	0	0	0	0	0	0	0	0	0	0	0
135d78f5184cb61d085ad925a6f1e387	d__Bacteria; p__Firmicutes_D; c__Bacilli; o__Bacillales_A; f__Planococcaceae; g__Planococcus	0.782185	0	0	0	0	0	0	0	0	0	0	0	0	0	0	0	0	0	0	0	0	0	0	0	0	138	0	0	0
135e689ee26ff227067624b843a52fb6	d__Bacteria; p__Actinobacteriota; c__Actinomycetia; o__Mycobacteriales; f__Mycobacteriaceae; g__Corynebacterium	0.999959	0	0	0	0	0	0	0	0	0	0	0	0	0	0	0	0	0	86	0	0	0	0	0	0	0	0	0	0
136595afdc269d79f17fbcdd1d162375	d__Bacteria	1	0	0	0	0	0	0	0	0	0	54	0	0	0	0	0	0	0	0	0	0	0	0	0	0	0	0	0	0
1366df8b5fb26fd7aa2f111ed9fdb916	d__Bacteria; p__Spirochaetota; c__Spirochaetia; o__Sphaerochaetales; f__Sphaerochaetaceae; g__Ornithospirochaeta; s__Ornithospirochaeta sp002406055	0.889242	0	0	0	0	0	323	0	0	0	0	0	0	0	0	0	5	0	0	0	0	0	0	0	0	0	0	0	0
1367e2c447340b4799b04f47fe79b126	d__Bacteria; p__Bacteroidota; c__Bacteroidia; o__Bacteroidales; f__Muribaculaceae	0.840566	0	0	0	0	0	0	0	0	0	0	0	0	0	0	0	0	0	0	0	0	0	0	57	0	0	0	0	0
1368cbaebd9dd070e5c954976fdf87e1	d__Bacteria; p__Firmicutes_A; c__Clostridia_258483; o__Lachnospirales; f__Lachnospiraceae	0.995608	0	0	0	0	0	0	0	0	0	0	0	0	0	0	0	0	0	0	0	13	0	0	0	230	0	0	0	0
1370090b039bf51f027f73dcb2c7e5db	d__Bacteria; p__Proteobacteria; c__Alphaproteobacteria; o__Rhodobacterales; f__Rhodobacteraceae	0.997942	0	0	0	0	0	0	0	0	0	0	63	0	0	0	0	0	0	0	0	0	0	0	0	0	0	0	0	0
1374aa02946ec65c48469b37656d7cca	d__Bacteria; p__Firmicutes_D; c__Bacilli; o__Bacillales_A; f__Planococcaceae; g__Planococcus	0.862665	0	0	0	0	0	0	261	0	0	0	0	0	0	0	0	0	0	0	0	0	0	0	0	0	0	0	0	0
1375c5596923f170b0ff99bde045b1e0	d__Bacteria; p__Firmicutes_A; c__Clostridia_258483; o__Oscillospirales; f__Oscillospiraceae_88309; g__Limivicinus; s__	0.978821	0	0	0	0	0	0	0	69	0	0	0	0	0	0	0	0	0	0	0	0	0	0	0	0	0	0	0	0
13785f0aa34992209c67c3caeebbd429	d__Bacteria; p__Firmicutes_D; c__Bacilli; o__Lactobacillales; f__Streptococcaceae; g__Streptococcus	0.999999	0	34	0	0	0	0	0	0	0	0	0	0	0	0	0	0	0	0	0	256	0	0	0	0	0	0	0	50
13797ae883fe5f32d5a2fec29ad2cbf3	d__Bacteria; p__Acidobacteriota; c__Thermoanaerobaculia; o__UBA5704; f__UBA5704	0.998499	0	0	0	0	0	35	0	306	0	0	0	0	0	0	0	0	0	0	0	0	0	0	4	0	0	0	0	0
1379aaa205f16e8561b1f1e0e142f75c	d__Bacteria; p__Bacteroidota; c__Bacteroidia; o__Bacteroidales; f__Bacteroidaceae; g__Prevotella	0.972363	0	0	0	0	0	0	0	0	0	0	0	0	0	0	0	0	0	0	0	0	0	0	36	0	0	0	0	0
137c15ffb7d64414cf41e84d9644e9b4	d__Bacteria; p__Firmicutes_A; c__Clostridia_258483; o__Oscillospirales; f__Oscillospiraceae_88309; g__Sporobacter; s__	0.932481	0	0	0	0	0	0	0	0	0	0	0	61	0	0	0	0	0	0	0	0	0	0	0	0	0	0	0	0
137f0f303456f8a4a0dd61009830b78d	d__Bacteria; p__Proteobacteria; c__Alphaproteobacteria; o__Rhizobiales_A_504705; f__Xanthobacteraceae_503485; g__Bradyrhizobium	0.9952	0	0	0	0	0	0	0	985	0	0	0	800	0	809	0	0	0	899	0	924	0	1041	0	0	0	0	0	0
1384eb5aec0e7c96255f27633ad0dc50	d__Bacteria; p__Firmicutes_D; c__Bacilli; o__Lactobacillales; f__Lactobacillaceae; g__Lactobacillus; s__Lactobacillus ultunensis	0.867697	0	0	0	0	0	29	0	221	0	0	0	0	0	0	0	0	0	0	0	0	0	0	0	0	0	0	0	0
1388f7f3e8b96da7f42e95617b086d4e	d__Bacteria; p__Proteobacteria; c__Gammaproteobacteria; o__Pseudomonadales_660879; f__Moraxellaceae; g__Acinetobacter; s__Acinetobacter sp001647675	0.994242	0	0	0	0	0	0	0	0	0	0	0	0	0	0	0	0	0	0	0	0	0	0	0	0	0	0	0	155
138910e156e96fb9ef212df1712ab883	d__Bacteria; p__Patescibacteria; c__Saccharimonadia; o__Saccharimonadales	1	0	0	0	0	0	0	0	0	0	0	0	0	0	0	0	0	0	0	142	0	0	0	0	0	0	0	0	0
138ae7d5b35d4320a7d21ad928f95013	d__Bacteria; p__Actinobacteriota; c__Actinomycetia; o__Actinomycetales; f__Micrococcaceae; g__Micrococcus; s__Micrococcus antarcticus	0.835777	0	0	0	0	0	0	0	0	0	0	0	0	0	0	0	0	0	0	0	0	0	0	0	0	0	0	611	0
138b03ab7e3f9293122ffdadb30239ad	d__Bacteria; p__Actinobacteriota; c__Actinomycetia; o__Actinomycetales; f__Bifidobacteriaceae; g__Bifidobacterium_388775	0.99982	0	0	0	0	0	0	0	0	0	0	0	0	0	0	0	40	0	0	0	0	0	0	0	0	0	0	0	0
13915e56622c65de8d5af7c7f194880b	d__Bacteria; p__Proteobacteria; c__Alphaproteobacteria; o__Rhodobacterales; f__Rhodobacteraceae; g__Paracoccus	0.83985	0	0	0	0	0	0	0	0	0	0	0	0	147	0	0	0	0	0	0	0	0	0	0	0	0	0	0	0
13923c7d44a2eb19c827c85cb60b948c	d__Bacteria; p__Bacteroidota; c__Bacteroidia; o__Flavobacteriales_877923; f__Weeksellaceae; g__Kaistella; s__Kaistella jeonii	0.783789	0	0	0	0	0	0	0	0	0	0	0	0	0	0	0	0	0	0	0	0	0	0	0	0	442	0	0	0
139da93ef4ffc9a65ca9603bf0922f24	d__Bacteria; p__Proteobacteria; c__Alphaproteobacteria; o__Rhodobacterales; f__Rhodobacteraceae; g__Paracoccus	0.862045	0	0	0	0	0	0	0	0	0	0	0	0	0	46	0	0	0	0	0	0	0	0	0	0	0	0	0	0
139ed3db30189e9b8b1c8400535c7d9b	d__Bacteria; p__Proteobacteria; c__Alphaproteobacteria; o__Sphingomonadales; f__Sphingomonadaceae; g__Sphingomonas_G_483302; s__Sphingomonas_G solaris	0.862502	0	0	0	0	0	0	0	0	0	0	0	893	0	0	0	0	0	0	0	0	0	11	0	0	0	0	0	0
13a05b21492bc5ac1d3192b9b1daf829	d__Bacteria; p__Firmicutes_A; c__Clostridia_258483; o__Oscillospirales; f__Oscillospiraceae_88309	0.990737	0	73	0	0	0	0	0	0	0	0	0	0	0	0	0	0	0	0	0	0	0	0	0	0	0	0	0	0
13a0caa704ac368af18e652452d30455	d__Bacteria	1	0	13	0	0	0	0	0	0	15	0	17368	0	0	0	0	0	0	0	0	0	17	0	0	0	26	0	0	0
13a1a83e8cf62b42ab98bd4c91ea69c3	Unassigned	0.705257	0	0	0	0	0	0	0	0	0	0	0	0	0	0	0	0	0	314	0	0	0	0	0	0	0	0	0	0
13a2984f598c2a3131d720d49bf58398	d__Bacteria; p__Firmicutes_D; c__Bacilli; o__Lactobacillales; f__Streptococcaceae; g__Streptococcus; s__Streptococcus mitis_AR_351037	0.998028	0	0	0	0	0	0	0	43	0	0	0	0	0	0	0	0	0	0	0	0	0	0	0	0	0	0	0	0
13a2e1207cadd9a720c5923b31f2a960	d__Bacteria	0.999999	0	0	0	0	0	0	0	0	0	0	0	0	0	0	0	0	0	0	0	0	0	0	0	0	0	66	0	0
13a57b8563cdb6a2b91ec268c0383914	d__Bacteria; p__Bacteroidota; c__Bacteroidia; o__Sphingobacteriales; f__Sphingobacteriaceae; g__Sphingobacterium; s__Sphingobacterium cibi	0.991232	0	0	0	0	0	0	0	0	0	0	0	0	0	0	0	0	0	0	0	0	0	0	0	0	0	38	0	0
13a58770a02b02e21472313c01b55970	d__Bacteria; p__Firmicutes_D; c__Bacilli	0.999964	0	0	0	0	0	0	0	0	0	0	0	96	0	0	0	0	0	0	0	0	0	0	0	0	0	0	0	0
13a872c9994e9465183a18667ed569f6	d__Bacteria; p__Actinobacteriota; c__Actinomycetia; o__Actinomycetales; f__Microbacteriaceae	0.997837	0	0	0	0	0	0	0	0	0	144	0	0	0	0	0	0	0	0	0	0	0	0	0	0	0	0	0	0
13b8cba562aee876a8ada5c05bc69f01	d__Bacteria	1	0	0	0	0	0	0	0	0	0	0	0	0	0	0	0	0	0	0	0	0	0	0	0	43	0	0	0	0
13b8e50cd361313de8ed6c8dbc841a1e	d__Bacteria; p__Proteobacteria; c__Gammaproteobacteria; o__Pseudomonadales_650611; f__Pseudomonadaceae; g__Pseudomonas_B_650451	0.992809	0	0	0	0	0	0	0	0	0	0	0	0	0	876	0	0	0	0	0	0	0	0	0	0	0	0	0	0
13bde288c3d874f307563ceec6e47133	d__Bacteria; p__Firmicutes_A; c__Clostridia_258483; o__Lachnospirales; f__Lachnospiraceae	0.998841	0	0	0	0	0	0	0	0	0	0	0	0	0	0	0	0	0	0	0	0	0	0	73	0	0	0	0	0
13be57afae14a52d66caf6a4d746f7a7	d__Bacteria; p__Proteobacteria; c__Alphaproteobacteria; o__Sphingomonadales; f__Sphingomonadaceae; g__Sphingomonas_L_486704	0.982074	0	0	0	0	0	0	0	0	0	0	0	0	0	93	0	0	0	0	0	0	0	0	0	0	0	0	0	0
13be8546bb011ff699254f5c2576fb6d	d__Bacteria; p__Firmicutes_D; c__Bacilli; o__Staphylococcales; f__Staphylococcaceae; g__Staphylococcus	0.933493	0	0	0	0	0	0	0	0	0	0	0	0	0	0	0	0	0	0	0	558	0	0	0	0	0	0	0	0
13c6880e5f554f907353153c388835e8	d__Bacteria; p__Firmicutes_D; c__Bacilli; o__Paenibacillales; f__Paenibacillaceae_367444; g__Saccharibacillus; s__Saccharibacillus endophyticus	0.750593	0	0	0	150	0	0	0	0	0	0	0	0	0	0	0	0	0	0	0	0	0	0	0	0	0	0	0	0
13cbdb23634b0364e82decb75b08c27d	d__Bacteria; p__Firmicutes_D; c__Bacilli; o__Bacillales_B_306089; f__Bacillaceae_H_294103	0.7355	0	0	0	0	0	0	0	0	423	0	0	0	8	0	0	0	5	0	0	0	0	0	0	0	0	0	0	0
13d4b7a26785d0249b11e64a06701626	d__Bacteria; p__Firmicutes_D; c__Bacilli; o__Lactobacillales; f__Carnobacteriaceae; g__Atopostipes; s__	0.990457	0	0	0	0	0	0	0	0	0	0	0	0	0	0	0	0	0	0	0	0	0	0	0	211	0	0	0	0
13d762ecb2b59ca68eeba8697a0ecdb8	d__Bacteria; p__Acidobacteriota; c__Blastocatellia; o__Pyrinomonadales; f__Blastocatellaceae_430966; g__Blastocatella; s__	0.991117	0	0	0	0	0	0	0	156	0	0	0	0	0	0	0	0	0	0	0	0	0	0	0	0	0	0	0	0
13da4c74abc66ce511a291c455754810	d__Bacteria; p__Firmicutes_A; c__Clostridia_258483; o__Lachnospirales; f__Lachnospiraceae	0.999995	0	0	0	0	0	0	0	0	0	0	0	0	0	0	0	0	0	0	0	0	0	0	0	36	0	0	0	0
13dbe45fe9a62033d901eeacd32e9fe6	d__Bacteria; p__Proteobacteria; c__Alphaproteobacteria; o__Rhizobiales_A_504705; f__Xanthobacteraceae_503485; g__Bradyrhizobium	0.995388	0	0	0	0	0	0	0	0	0	0	0	0	0	0	0	0	0	0	0	112	0	0	0	0	0	0	0	0
13dec18c358765996cfc895b6c5cc6c5	d__Bacteria; p__Bacteroidota; c__Bacteroidia; o__Bacteroidales; f__UBA932; g__Cryptobacteroides; s__Cryptobacteroides pullicola	0.917583	0	0	0	0	0	0	0	0	0	0	0	0	0	0	0	0	0	0	234	0	0	0	0	0	0	0	0	0
13e365232ddab128c21edda449af214f	d__Bacteria; p__Firmicutes_A; c__Clostridia_258483; o__Clostridiales; f__Clostridiaceae_222000; g__Clostridium_T; s__Clostridium_T saccharoperbutylacetonicum	0.824438	0	0	0	0	0	0	0	0	0	0	0	0	0	0	0	943	0	0	0	0	0	0	0	0	0	0	0	0
13e84400485c312bea54ba22ab9715ac	d__Bacteria; p__Chloroflexota; c__Chloroflexia; o__Thermomicrobiales; f__; g__; s__	0.999434	485	0	0	0	20	0	23	0	129	0	0	0	106986	0	31	0	33	0	25	94	86	0	0	0	0	0	0	0
13eb3c771553b903dd636add1d2ef89c	d__Bacteria; p__Proteobacteria; c__Alphaproteobacteria; o__Sphingomonadales; f__Sphingomonadaceae; g__Sphingomicrobium_483265	0.720303	0	0	0	0	0	0	0	0	0	0	0	0	0	0	276	0	0	0	0	0	0	0	0	0	0	0	0	0
13ed198d77a68c39a3cacaa7791e262a	d__Bacteria; p__Proteobacteria; c__Alphaproteobacteria; o__Rhodobacterales; f__Rhodobacteraceae	0.99195	0	0	0	0	0	0	0	0	0	0	0	0	0	0	0	0	0	0	0	0	0	0	0	90	0	23	0	50
13ee6b91f27fb55b347f1d2b69841511	d__Bacteria; p__Firmicutes_D; c__Bacilli; o__Lactobacillales; f__Carnobacteriaceae; g__Atopostipes; s__	0.990107	0	0	0	0	0	0	0	0	0	0	0	0	0	0	0	0	0	0	0	0	0	0	0	0	0	47	0	0
13f111c8c65f1232380581002f09b660	d__Bacteria; p__Proteobacteria; c__Gammaproteobacteria; o__Pseudomonadales_650611; f__Pseudomonadaceae	0.999996	0	0	0	0	0	0	0	0	0	0	0	0	0	0	0	0	0	0	0	0	0	170	0	0	0	0	0	0
13f807d52f63746ed41b10845575bf5c	d__Bacteria; p__Proteobacteria; c__Gammaproteobacteria; o__Burkholderiales_597432; f__Rhodocyclaceae; g__Thauera_A_597130	0.975067	0	0	0	21	0	0	0	0	0	0	0	0	0	0	0	0	0	0	0	0	0	0	0	0	0	0	0	0
13fb1b7e2f7e93fe0d551838757a3a10	d__Bacteria; p__Fusobacteriota; c__Fusobacteriia; o__Fusobacteriales_993521; f__Fusobacteriaceae_993521; g__Fusobacterium_C; s__Fusobacterium_C gastrosuis	0.954624	0	0	0	0	0	0	0	190	0	0	0	0	0	0	0	0	0	0	0	0	0	0	0	0	0	0	0	0
13fe0bdd7567b95c9a9b5df13e2bc031	d__Bacteria; p__Firmicutes_A; c__Clostridia_258483; o__Oscillospirales; f__Acutalibacteraceae	0.993631	8	0	0	0	0	0	0	0	0	0	0	0	1002	0	0	0	0	0	0	102	0	0	0	0	0	0	0	0
13fee5689b15e36608f480325c167336	d__Bacteria; p__Bacteroidota; c__Bacteroidia; o__Bacteroidales; f__Bacteroidaceae; g__Paraprevotella; s__Paraprevotella sp003477995	0.709215	0	0	24	0	0	0	0	0	0	0	0	0	0	0	0	0	0	0	25	0	0	0	342	0	0	0	0	0
1404ee5ca10d4e75facec5201f9edd81	d__Bacteria; p__Firmicutes_D; c__Bacilli; o__Lactobacillales; f__Carnobacteriaceae; g__Atopostipes; s__	0.926436	0	0	0	0	0	0	0	0	0	0	0	0	0	0	0	0	0	0	0	0	0	0	0	100	0	0	0	0
14059e30b2874c3ccad30f9213dbd8f8	d__Bacteria; p__Firmicutes_A; c__Clostridia_258483; o__Lachnospirales; f__Lachnospiraceae	0.999995	0	0	0	0	0	0	0	0	0	0	0	2420	0	0	0	0	0	0	0	0	0	10	0	0	4	0	0	0
1407d29680afc9be0d3a841d281e5352	d__Bacteria; p__Proteobacteria; c__Alphaproteobacteria; o__Rhizobiales_A_501059; f__Rhizobiaceae_A_501059; g__Ensifer; s__Ensifer adhaerens	0.981517	0	0	0	0	0	0	0	0	0	0	0	0	0	0	0	0	0	0	0	308	0	0	0	0	0	0	0	0
140813bbdfe430c0e2ee92bd988fec86	d__Bacteria; p__Actinobacteriota; c__Actinomycetia; o__Mycobacteriales; f__Mycobacteriaceae; g__Corynebacterium	0.999963	0	0	0	0	0	0	0	0	0	0	0	0	0	47	0	0	0	0	0	0	0	0	0	0	0	0	0	0
140f6482c55c6476bbeb2bfb070138c0	d__Bacteria; p__Firmicutes_D; c__Bacilli; o__Staphylococcales; f__Staphylococcaceae; g__Staphylococcus	0.935846	0	0	0	0	0	0	0	0	0	0	0	0	0	0	0	0	0	0	0	0	0	0	0	75	0	0	0	0
141125ddbbbdb40889558d289f38c848	d__Bacteria; p__Proteobacteria; c__Gammaproteobacteria; o__Burkholderiales_592522; f__Burkholderiaceae_A_592522	0.996642	0	98	0	0	0	0	0	0	0	0	0	0	0	0	0	0	0	0	0	0	0	0	0	0	0	0	0	0
1412eea019b16bb1b163ab3aa4d8ca09	d__Bacteria; p__Proteobacteria; c__Gammaproteobacteria; o__Burkholderiales_592524; f__Burkholderiaceae_A_574758; g__Massilia	0.998132	0	1645	0	0	0	0	0	0	0	0	0	0	0	0	0	0	0	0	0	0	0	0	0	0	0	0	0	0
1417c92274b3723010582f89cda1b97a	d__Bacteria; p__Firmicutes_D; c__Bacilli; o__Lactobacillales; f__Aerococcaceae; g__Aerococcus; s__Aerococcus suis	0.993441	0	11	0	0	0	0	0	0	0	0	9029	0	0	0	0	0	0	0	0	0	5	0	0	0	17	0	0	0
141c5f1235c26de7d9e035ebc17ba470	d__Bacteria; p__Firmicutes_D; c__Bacilli; o__Bacillales_D_310495; f__Amphibacillaceae; g__Cerasibacillus; s__	0.984027	0	0	0	0	0	0	0	0	0	0	0	0	0	0	0	0	0	0	0	0	0	0	0	0	0	242	0	0
141f37ddd201fd898872f4ec32174784	d__Bacteria; p__Proteobacteria; c__Gammaproteobacteria; o__Pseudomonadales_660879; f__Moraxellaceae; g__Acinetobacter; s__Acinetobacter equi	0.719069	0	0	0	0	0	0	0	0	0	0	0	0	0	0	0	0	0	0	0	0	0	0	0	0	3556	2053	197	0
1425072d3ee96c59e2eb2e26b39126da	d__Bacteria	0.737694	0	0	0	0	0	0	0	0	0	0	0	1034	0	0	0	0	0	0	0	0	0	0	0	0	0	0	0	0
1426c050ae7517fafd9861ee2b5fcd60	d__Bacteria; p__Bacteroidota; c__Bacteroidia; o__Bacteroidales; f__Porphyromonadaceae; g__Porphyromonas_A_859426; s__Porphyromonas_A_859426 somerae	0.905707	0	0	0	0	0	0	0	0	0	0	0	0	0	0	617	0	0	0	0	0	0	0	0	0	0	0	0	0
143030c09711c2097b3b660449b41dbd	d__Bacteria; p__Proteobacteria; c__Alphaproteobacteria; o__Rhodobacterales; f__Rhodobacteraceae; g__Paracoccus	0.981775	0	0	0	0	0	72	0	0	0	0	0	0	0	0	0	0	0	0	0	0	0	0	0	0	0	0	0	0
1430fda509ba70517b7d3974f0fd67b3	d__Bacteria; p__Firmicutes_A; c__Clostridia_258483; o__Acetivibrionales; f__DSM-27016_98371; g__Ruminiclostridium; s__Ruminiclostridium termitidis	0.81387	0	0	0	0	0	330	0	0	0	0	0	0	0	0	0	0	0	0	0	0	0	0	0	0	0	0	0	0
143317df6621d7f659aebb5c1b4344e9	d__Bacteria; p__Firmicutes_D; c__Bacilli; o__Paenibacillales; f__Paenibacillaceae_367444; g__Saccharibacillus	0.999714	0	0	0	0	0	0	0	0	0	0	0	0	0	0	0	0	0	0	0	0	0	0	0	47	0	0	0	0
14338626733f2791e7e0c58167f1b648	d__Bacteria; p__Bacteroidota; c__Bacteroidia; o__Cytophagales; f__Spirosomaceae; g__Dyadobacter_906144	0.717761	0	0	0	0	0	0	0	0	0	0	0	0	0	0	0	0	0	0	0	0	0	0	0	0	0	93	0	0
1436f07c359ce151708fb1c7cebd7e75	d__Bacteria; p__Proteobacteria; c__Alphaproteobacteria; o__Rhizobiales_A_504705; f__Xanthobacteraceae_503485; g__Bradyrhizobium	0.994814	0	0	0	0	0	20	0	0	0	0	0	0	0	0	0	0	0	0	0	0	0	0	0	0	0	0	0	0
1438132f6eafa855b438728d704591fd	d__Bacteria; p__Proteobacteria; c__Gammaproteobacteria; o__Enterobacterales_A_737866; f__Pasteurellaceae	1	0	0	0	0	0	0	0	0	0	0	0	0	0	0	0	0	0	0	165	0	0	0	0	0	0	0	0	0
143bcd72764a1746f694c68288cad227	d__Bacteria; p__Firmicutes_A; c__Clostridia_258483; o__Oscillospirales; f__Oscillospiraceae_88309; g__Sporobacter; s__	0.970444	0	0	0	0	0	0	0	0	0	0	0	553	0	0	0	0	0	0	0	0	0	0	0	0	0	0	0	0
143d20f57df2fc88315eacd0087d572d	d__Bacteria; p__Actinobacteriota; c__Actinomycetia; o__Actinomycetales; f__Micrococcaceae; g__Enteractinococcus; s__Enteractinococcus fodinae	0.803937	0	0	99	0	0	0	0	0	0	0	0	0	0	0	0	0	0	0	66	0	0	0	1246	0	562	0	22	0
143e4f5d21e061647253517b38a53348	d__Bacteria; p__Proteobacteria; c__Alphaproteobacteria; o__Rhizobiales_A_504705; f__Beijerinckiaceae; g__Methylobacterium; s__Methylobacterium komagatae	0.997193	0	0	0	147	0	0	0	0	0	0	0	0	0	0	0	0	0	0	0	0	0	0	0	0	0	0	0	0
1441fb655b2b7d663703461f35296a0b	d__Bacteria; p__Actinobacteriota; c__Acidimicrobiia_401430; o__Acidimicrobiales; f__Microtrichaceae; g__Microthrix; s__	0.999404	0	0	0	0	0	0	99	0	0	0	0	0	0	0	0	0	0	0	0	0	0	0	0	0	0	0	0	0
1448ca00f79f588cd8ee821d23ed1b86	d__Bacteria; p__Actinobacteriota; c__Thermoleophilia; o__Solirubrobacterales; f__Solirubrobacteraceae_405308; g__Baekduia	0.907884	0	0	0	0	0	0	0	0	0	0	0	0	0	149	0	0	0	0	0	0	0	0	0	0	0	0	0	0
144da0ffbd4d87f53a6d40d13429243e	d__Bacteria; p__Firmicutes_D; c__Bacilli; o__Bacillales_A; f__Planococcaceae; g__Caryophanon	0.808941	0	2445	0	0	0	0	0	0	0	0	0	0	0	0	0	0	0	0	0	0	0	0	0	0	0	0	0	0
144f00b9e9466b9c7b3f63849ce09709	d__Bacteria; p__Proteobacteria; c__Gammaproteobacteria; o__Pseudomonadales_660879; f__Moraxellaceae; g__Acinetobacter; s__Acinetobacter pittii_659518	0.854812	30	0	0	0	0	0	9	0	9519	0	11	0	196	0	0	0	85	0	0	32	0	0	0	0	0	0	0	72
1450ef1333aa5bd6500b477e2bc64288	d__Bacteria; p__Proteobacteria; c__Gammaproteobacteria; o__Pseudomonadales_650611; f__Pseudomonadaceae; g__Pseudomonas_E_647464	0.998265	0	500	0	0	0	0	0	0	0	0	0	0	0	0	0	0	0	0	0	0	0	0	0	0	0	0	0	0
14529d49ee3e3136e8e552b9a40559df	d__Bacteria; p__Bacteroidota; c__Bacteroidia; o__Bacteroidales; f__Porphyromonadaceae; g__Porphyromonas_A_859426; s__Porphyromonas_A_859426 somerae	0.762254	0	0	0	0	0	0	0	0	0	0	0	0	0	0	0	474	0	0	0	0	0	0	0	0	0	0	0	0
1454b2d8b754379b1c69745a056b03a1	d__Bacteria; p__Bacteroidota; c__Bacteroidia; o__Bacteroidales; f__VadinHA17_877549	0.842436	0	0	0	0	0	0	0	0	0	0	0	0	0	0	0	0	0	0	0	0	0	0	0	0	0	56	0	0
145662afc569201990e305b5051d00e7	d__Bacteria; p__Bacteroidota; c__Bacteroidia; o__Bacteroidales; f__UBA932; g__Cryptobacteroides; s__Cryptobacteroides pullicola	0.993477	0	0	0	0	0	0	0	0	0	0	0	0	0	0	0	0	0	0	0	0	0	0	43	0	0	0	0	0
1458f9aaae7589b26ee3906835304242	d__Bacteria; p__Proteobacteria; c__Alphaproteobacteria; o__Rhizobiales_A_501059; f__Rhizobiaceae_A_501059; g__Ensifer; s__Ensifer adhaerens	0.822207	0	0	9	1193	0	3668	0	1255	0	0	0	268	0	900	0	1099	0	1019	0	30	0	1042	0	19	0	153	0	187
1459cc7537391ef78627f36cae7739c9	d__Bacteria; p__Proteobacteria; c__Gammaproteobacteria; o__Pseudomonadales_650611; f__Pseudomonadaceae; g__Pseudomonas_B_650451; s__Pseudomonas_B_650451 oryzihabitans_E	0.888263	0	0	0	0	0	0	0	0	0	0	0	76	0	0	0	0	0	0	0	0	0	0	0	0	0	0	0	0
145ff51fd43168e644905fcf2775d064	d__Bacteria; p__Proteobacteria; c__Gammaproteobacteria; o__Pseudomonadales_660879; f__Moraxellaceae; g__Psychrobacter	0.999999	0	0	0	0	0	0	0	0	0	0	0	0	0	0	0	0	0	0	0	0	0	0	0	210	0	0	0	0
1467b4917a5e6b4ad660a9c505751caa	d__Bacteria; p__Proteobacteria; c__Gammaproteobacteria; o__Pseudomonadales_650611; f__Pseudomonadaceae; g__Pseudomonas_E_647464	0.762912	0	0	0	0	0	0	0	0	0	0	0	0	34	0	0	0	0	0	0	0	0	0	0	0	0	0	0	0
1468939857d8e31ea4630d8a5ae01408	d__Bacteria; p__Actinobacteriota; c__Thermoleophilia; o__Solirubrobacterales; f__Solirubrobacteraceae_405341; g__Solirubrobacter; s__Solirubrobacter sp000425945	0.779799	0	0	0	0	0	18	0	95	0	0	0	0	0	0	0	0	0	146	0	55	0	0	0	0	0	0	0	0
1470d1c2b8a4b50a7d039b747ccea612	d__Bacteria; p__Proteobacteria; c__Alphaproteobacteria; o__Rhizobiales_A_504705; f__Beijerinckiaceae; g__Methylobacterium	0.870004	0	0	0	5	0	0	0	0	0	0	0	0	0	0	0	0	0	0	0	12	0	0	0	325	0	0	0	0
14717b74313667006551446902adfba5	d__Bacteria; p__Proteobacteria; c__Alphaproteobacteria; o__Rhizobiales_A_504705; f__Xanthobacteraceae_503485; g__Bradyrhizobium	0.9954	0	0	0	0	0	86	0	0	0	0	0	0	0	0	0	0	0	0	0	0	0	0	0	0	0	0	0	0
1475dbe6bd380277dd87bf6f4f1a9c0e	d__Bacteria; p__Firmicutes_A; c__Clostridia_258483; o__Peptostreptococcales; f__Anaerovoracaceae	0.999168	0	0	0	0	464	0	0	0	0	0	0	0	0	0	0	0	0	0	0	0	0	0	0	0	0	0	0	0
147d5c8f503401bc0901a2e6a3c7d6c4	d__Bacteria; p__Proteobacteria; c__Alphaproteobacteria; o__Rhizobiales_A_501059; f__Rhizobiaceae_A_501059; g__Ensifer; s__Ensifer adhaerens	0.982727	0	0	0	0	0	0	0	0	0	0	0	0	0	0	0	1553	0	0	0	0	0	0	0	0	0	0	0	0
147da6b43759baa383a53b7f58dafc34	d__Bacteria; p__Actinobacteriota; c__Acidimicrobiia_401430; o__Acidimicrobiales; f__Microtrichaceae; g__Microthrix; s__	0.999385	0	0	0	0	0	0	29	0	0	0	0	0	0	0	0	0	0	0	0	0	0	0	0	0	0	0	0	0
14856fe74ff5adacfcc390ea647c1a82	d__Bacteria; p__Actinobacteriota; c__Actinomycetia; o__Propionibacteriales; f__Nocardioidaceae; g__Aeromicrobium	0.998285	0	0	0	0	0	75	0	789	0	0	0	0	0	0	0	0	0	0	0	0	0	0	0	0	0	0	0	0
1485bfaa2ba66b159b2a37157d32ac98	d__Bacteria; p__Proteobacteria; c__Alphaproteobacteria; o__Sphingomonadales; f__Sphingomonadaceae; g__Novosphingobium_485351	0.822151	0	0	0	0	0	6946	0	3138	0	292	0	1551	0	0	0	173	0	34	9	359	0	1662	0	46	0	21	0	104
1490b07e7cbaf5ecbd7c0d5b83106b0a	d__Bacteria; p__Actinobacteriota; c__Actinomycetia; o__Propionibacteriales; f__Nocardioidaceae; g__Aeromicrobium	0.85982	0	24	0	0	0	173	0	1441	0	0	0	0	0	0	0	0	0	617	0	0	0	0	0	0	0	64	0	0
14929def61cb09feb206ec4cfee3574c	d__Bacteria; p__Firmicutes_A; c__Clostridia_258483; o__Oscillospirales; f__Oscillospiraceae_88309	0.98111	0	0	0	95	0	0	0	0	0	0	0	0	0	0	0	0	0	191	0	93	0	0	0	1169	0	0	0	0
149384cf3503f1a24d05716aa3cf32b8	d__Bacteria; p__Firmicutes_A; c__Clostridia_258483; o__Oscillospirales; f__CAG-272; g__QALR01; s__	0.95041	0	0	0	0	0	0	0	0	0	0	0	60	0	0	0	0	0	0	0	0	0	0	0	0	0	0	0	0
1498398828d1b40bd44e775aa9c10fd2	d__Bacteria; p__Firmicutes_D; c__Bacilli; o__Bacillales_A; f__Planococcaceae; g__Chryseomicrobium_303841	0.936056	0	0	0	0	0	0	0	0	0	0	0	0	0	0	0	0	0	0	0	0	0	0	0	0	0	0	0	144
149b24256be9327252797ba223b922f1	d__Bacteria; p__Proteobacteria; c__Alphaproteobacteria; o__Rhizobiales_A_504705; f__Xanthobacteraceae_503485; g__Bradyrhizobium	0.995359	0	0	0	0	0	0	0	0	0	0	0	0	0	0	0	131	0	0	0	0	0	0	0	0	0	0	0	0
149c4dd5140ed0081566f27e3f7162df	d__Bacteria; p__Patescibacteria	0.70235	0	0	0	0	0	0	0	0	0	0	0	0	0	0	0	0	0	0	0	338	0	0	0	0	0	0	0	0
149c5a789dff1240b6b372a3e10d40e0	d__Bacteria; p__Bacteroidota; c__Bacteroidia; o__Chitinophagales	0.886195	0	0	0	0	0	0	0	0	0	0	0	0	0	0	205	0	0	0	0	0	0	0	0	0	0	0	0	0
149d542fd83631387a9030dc7f145f2e	d__Bacteria; p__Firmicutes_D; c__Bacilli; o__Paenibacillales; f__Paenibacillaceae_367444; g__Paenibacillus_J_366884	0.936413	0	0	0	0	0	0	0	0	0	0	0	0	0	0	0	0	0	0	779	0	0	0	0	0	0	0	0	0
149d6dbbfae67df3a690240ddb6597b4	d__Bacteria; p__Proteobacteria; c__Alphaproteobacteria; o__Rhizobiales_A_501059; f__Rhizobiaceae_A_501059; g__Ensifer; s__Ensifer adhaerens	0.992914	0	0	0	0	0	0	0	0	0	0	0	0	0	0	0	0	0	0	0	0	0	0	0	270	0	0	0	0
149d7ee360c66a9d19c96e4df5f26196	d__Bacteria; p__Firmicutes_D; c__Bacilli; o__Lactobacillales; f__Carnobacteriaceae	0.940421	0	0	0	0	0	0	0	0	0	0	0	0	0	0	0	0	0	0	0	0	0	0	0	0	280	0	0	0
149eb39b8f4bd9ee2b1fad08e023dbaf	d__Bacteria; p__Patescibacteria; c__Microgenomatia; o__UBA1400; f__UBA12028; g__UBA12472; s__	0.999989	0	0	446	0	0	0	0	0	0	0	0	0	0	0	0	0	0	0	0	0	0	0	0	0	0	0	0	0
14a0a11c9b770e40c3bd7c31953c769b	d__Bacteria	0.999854	0	0	0	0	0	0	0	0	0	0	3	0	0	0	0	0	0	0	0	0	0	0	0	0	0	0	0	0
14a10989abff5d5682267876a4873260	d__Bacteria; p__Actinobacteriota; c__Actinomycetia; o__Mycobacteriales; f__Pseudonocardiaceae	0.998022	0	0	0	5	0	0	0	0	0	0	0	0	0	0	0	0	0	0	0	28	0	0	0	422	0	0	0	0
14a314fa93886e3264debd6103ecfedf	d__Bacteria; p__Bacteroidota; c__Bacteroidia; o__Bacteroidales; f__UBA932; g__Cryptobacteroides; s__Cryptobacteroides sp902785575	0.997022	0	0	233	0	0	0	0	0	0	0	0	0	0	0	0	0	0	0	0	0	0	0	0	0	0	0	0	0
14a6ab15154a69c34ba0892781b30bfa	d__Bacteria; p__Actinobacteriota; c__Actinomycetia; o__Actinomycetales; f__Dermabacteraceae; g__Brachybacterium	0.99985	0	0	0	43	0	114	0	1243	0	1720	0	0	0	0	0	0	0	0	0	242	0	0	0	4105	0	499	0	0
14a7b51f44e9d60b196d92ed85205078	d__Bacteria; p__Nitrospirota_A_437815; c__Nitrospiria; o__Nitrospirales; f__Nitrospiraceae	1	0	0	0	0	0	0	0	0	0	0	0	0	0	0	0	0	0	0	0	0	0	0	0	0	567	0	0	0
14a8ca9ba402ca1f1f542f1dd2646a72	d__Bacteria; p__Bacteroidota; c__Bacteroidia; o__Bacteroidales; f__UBA932; g__Cryptobacteroides; s__Cryptobacteroides sp902785575	0.992331	0	0	0	0	0	0	0	0	0	0	1541	0	0	0	0	0	0	0	0	0	0	0	0	0	0	0	0	0
14a8f31c4ae84413a91517843d3e4d71	d__Bacteria; p__Firmicutes_D; c__Bacilli; o__Staphylococcales; f__Gemellaceae; g__Gemella	0.999532	94	0	0	0	0	0	0	0	0	0	0	0	0	0	0	0	0	0	0	0	0	0	0	0	0	0	0	0
14ab92c2aedc635929a3f2045e83ae07	d__Bacteria; p__Actinobacteriota; c__Actinomycetia; o__Mycobacteriales; f__Mycobacteriaceae; g__Corynebacterium	0.999994	0	0	0	0	0	0	0	0	123	0	0	0	0	0	0	0	0	0	0	0	0	0	0	0	0	0	0	0
14ae21bad32202dddd06f2790f8578f6	d__Bacteria; p__Firmicutes_A; c__Clostridia_258483; o__Oscillospirales; f__Oscillospiraceae_88309; g__Sporobacter; s__	0.958196	0	0	0	0	0	0	0	0	0	0	0	0	0	0	0	0	0	0	0	0	0	0	0	57	0	0	0	0
14af41f015de972c41922175cb2f3bc2	d__Bacteria; p__Proteobacteria; c__Gammaproteobacteria; o__Pseudomonadales_650611; f__Pseudomonadaceae	0.99977	0	0	0	0	0	0	0	0	0	0	0	0	0	0	0	0	0	0	0	0	0	0	0	229	0	0	0	0
14b313d1b2ae1a6a14103c8258a418ac	d__Bacteria; p__Firmicutes_D; c__Bacilli; o__Lactobacillales; f__Carnobacteriaceae; g__Atopostipes; s__	0.993048	0	0	270	0	0	0	0	0	0	0	0	0	0	0	0	0	0	0	197	101	0	0	3425	1685	1113	237	54	355
14b5aef4f4233584ad8fc6cdb3ac3537	d__Bacteria; p__Proteobacteria; c__Gammaproteobacteria; o__Burkholderiales_597441; f__Neisseriaceae_563222; g__Neisseria_563205	0.997938	0	0	0	0	0	0	0	0	0	0	0	0	0	0	0	127	0	0	0	0	0	0	0	0	0	0	0	0
14b634348b0e7dca93547f2a84119663	d__Bacteria; p__Bacteroidota; c__Bacteroidia; o__Bacteroidales; f__Porphyromonadaceae; g__Porphyromonas_A_859424; s__	0.999961	0	0	0	0	0	0	0	0	0	0	0	0	0	0	0	0	0	0	0	0	317	0	0	0	0	0	0	0
14b71a57dc2165114eda668cc986de64	d__Bacteria; p__Proteobacteria; c__Gammaproteobacteria; o__Pseudomonadales_660879; f__Moraxellaceae; g__Moraxella_C_651924; s__Moraxella_C_651924 caviae	0.867833	23	0	5	0	14	0	0	0	105	0	0	0	72	14	8	0	11739	2554	0	573	0	332	0	0	0	0	8	0
14b7a208b133c92bd8884e835a07aa08	d__Bacteria; p__Bacteroidota; c__Bacteroidia	0.999195	0	0	0	0	0	0	0	0	0	0	0	0	0	0	0	0	0	0	0	4	0	0	0	94	0	0	0	0
14b9bdebcfe5c7e94050326723410c52	d__Bacteria; p__Proteobacteria; c__Gammaproteobacteria; o__Burkholderiales_597441; f__Neisseriaceae_563222	0.888906	0	0	0	0	0	0	75	0	0	0	0	0	0	0	0	0	0	0	0	0	0	0	0	0	0	0	0	0
14bb97c0becff303c36f87237af61f14	d__Bacteria; p__Proteobacteria; c__Gammaproteobacteria	0.999999	0	0	0	0	0	0	0	0	0	0	0	0	0	0	0	0	0	0	0	78	0	0	0	0	0	0	0	0
14c1b12627465cc4049290f95ef2d8af	d__Bacteria; p__Bacteroidota; c__Bacteroidia; o__Bacteroidales; f__UBA932; g__Cryptobacteroides; s__Cryptobacteroides sp902789245	0.906924	0	0	0	0	0	0	0	0	0	0	0	0	0	0	34	0	0	0	0	0	0	0	0	0	0	0	0	0
14c3870ef9d06dbcf1f7624f9317dce5	d__Bacteria; p__Actinobacteriota; c__Actinomycetia; o__Actinomycetales; f__Microbacteriaceae	0.993711	0	0	0	0	0	0	0	0	0	0	0	0	0	0	0	0	0	174	0	0	0	0	0	0	0	0	0	0
14c60e87809984ce77ec8026591d87e5	d__Bacteria; p__Bacteroidota; c__Bacteroidia; o__Bacteroidales	0.92311	0	0	0	0	0	0	0	0	0	0	0	0	56	0	0	0	0	0	0	0	0	0	0	0	0	0	0	0
14c9c5b3420aba0460b9dbd371c4aa76	d__Bacteria; p__Proteobacteria; c__Alphaproteobacteria; o__Sphingomonadales; f__Sphingomonadaceae	0.999995	0	0	0	0	0	113	0	0	0	0	0	0	0	0	0	0	0	0	0	0	0	0	0	0	0	0	0	0
14cc474d364b82ca3fb6fe5a1aa57a26	d__Bacteria; p__Gemmatimonadota; c__Gemmatimonadetes; o__Gemmatimonadales; f__Gemmatimonadaceae; g__SCN-70-22; s__	0.858883	0	0	0	0	0	0	0	0	0	0	0	0	0	0	0	0	0	0	0	0	0	0	0	0	59	0	0	0
14d0ec8c4c04e422be2074d54a274277	d__Bacteria; p__Firmicutes_A; c__Clostridia_258483; o__Oscillospirales; f__CAG-272	0.865638	0	0	0	0	0	0	0	0	0	0	0	0	0	0	0	0	0	122	0	0	0	0	0	0	0	0	0	0
14d964c294719c899ac0d06fba52ac71	d__Bacteria; p__Proteobacteria; c__Alphaproteobacteria; o__Sphingomonadales; f__Sphingomonadaceae; g__Sphingomonas_L_486704	0.950079	0	0	0	0	0	0	0	0	0	0	0	0	0	0	0	0	0	0	0	116	0	0	0	0	0	0	0	0
14dbd1501c0fd6913c0e6c803967b52d	d__Bacteria; p__Actinobacteriota; c__Actinomycetia; o__Actinomycetales; f__Dermatophilaceae_390796	0.999582	0	0	0	0	0	0	0	0	0	0	0	0	156	0	0	0	0	0	0	0	0	0	0	0	0	0	0	0
14e273b9118efe933c149dc3c43d639b	d__Bacteria; p__Actinobacteriota; c__Actinomycetia; o__Actinomycetales; f__Microbacteriaceae	0.999754	0	0	0	0	0	0	0	0	0	0	0	0	0	0	0	0	0	0	0	0	0	0	0	0	0	0	0	274
14e37cd66e5a5b278e56a444de065c7e	d__Bacteria; p__Firmicutes_D; c__Bacilli; o__Bacillales_A; f__Planococcaceae	0.857303	0	62	22	0	0	986	0	0	0	135	0	0	0	601	0	0	0	0	0	0	0	0	29	37	0	0	0	0
14e6a4180e11e365fb795fce5ee4f8a1	d__Bacteria; p__Proteobacteria; c__Alphaproteobacteria; o__Rhizobiales_A_504705; f__Beijerinckiaceae; g__Methylobacterium; s__Methylobacterium sp001424705	0.715852	1571	0	0	0	0	0	0	0	0	0	0	0	0	0	0	0	0	0	0	0	0	0	0	0	0	0	0	0
14e7e3e749cc1774a6b6fd7522dd926b	d__Bacteria; p__Proteobacteria; c__Gammaproteobacteria; o__Burkholderiales_592524; f__Burkholderiaceae_A_574758; g__Massilia	0.999249	0	0	0	0	0	0	0	0	0	0	0	0	0	0	0	0	0	0	0	0	0	0	0	144	0	0	0	233
14e8843e82db7b7ec3120dff671ad409	d__Bacteria; p__Firmicutes_A; c__Clostridia_258483; o__Eubacteriales_258471; f__Eubacteriaceae_258449; g__Eubacterium_O_258270; s__Eubacterium_O_258270 limosum	0.72835	119	0	0	0	5	0	0	0	28	0	0	0	23053	0	15	150	11	0	9	28	31	0	0	141	0	5	0	0
14f5521188232eefa3cc9e50691d9564	d__Bacteria; p__Proteobacteria; c__Gammaproteobacteria	0.999101	0	0	0	0	0	0	0	0	0	0	0	0	0	0	0	0	0	0	0	0	0	0	0	0	0	0	0	183
14fb19f976e036420f675836ffa25e9b	d__Bacteria; p__Firmicutes_A; c__Clostridia_258483; o__Oscillospirales; f__Acutalibacteraceae; g__WRKY01; s__WRKY01 sp009777895	0.77372	0	0	0	0	0	0	0	0	0	0	0	0	0	0	0	0	0	0	0	0	0	0	0	44	0	0	0	0
14fb8c2b960f9f50333abb06b2d48533	d__Archaea; p__Methanobacteriota_A_1229; c__Methanobacteria; o__Methanobacteriales; f__Methanobacteriaceae; g__Methanobrevibacter_A	1	0	0	0	0	0	0	0	0	0	0	0	0	0	0	0	0	0	0	0	0	0	0	0	0	117	0	0	0
14fe2dd529a1d389c0421213edc688f5	d__Bacteria; p__Bacteroidota; c__Bacteroidia; o__Bacteroidales	0.814048	0	0	0	0	0	0	5	0	0	6	0	0	0	0	0	0	0	0	0	0	0	0	0	0	5524	0	216	0
14fe49fc829a670e49cfcd36b12e9405	Unassigned	0.580066	0	0	0	0	0	0	0	0	0	0	0	0	0	0	0	0	0	0	5	0	0	0	0	0	0	0	0	0
1500e251d144df6185fa52e3b0720cc5	d__Bacteria; p__Proteobacteria; c__Alphaproteobacteria; o__Azospirillales_507929; f__Azospirillaceae_507917; g__Skermanella; s__Skermanella aerolata	0.968115	0	135	0	0	0	0	0	0	0	0	0	0	0	0	0	0	0	0	0	0	0	0	0	0	0	0	0	0
1500f88de0b9300407eca1f7d3451f24	d__Bacteria; p__Firmicutes_A; c__Clostridia_258483; o__Oscillospirales; f__Oscillospiraceae_88309; g__Sporobacter; s__	0.809606	0	0	0	0	0	0	0	0	0	0	926	0	0	0	0	0	0	0	0	0	0	0	0	0	0	0	0	0
1504b87b1b7a3a76841ab9d298ca9cd5	d__Bacteria; p__Proteobacteria; c__Gammaproteobacteria; o__Enterobacterales_A_737866; f__Enterobacteriaceae_A	0.998632	0	0	0	0	0	0	0	0	0	0	0	319	0	0	0	0	0	0	0	0	0	0	0	0	0	0	0	0
[truncated: 21,570 more rows]
