# Supplementary material for: Comparison of RNA- and DNA-based 16S amplicon sequencing to find the optimal approach for the analysis of the uterine microbiome
Source: Sci Rep. 2025 May 16;15:17037. doi: 10.1038/s41598-025-00969-5 (PMC12084623; doi:10.1038/s41598-025-00969-5)
Supplement: Supplementary file 13 — Supplementary Material 13 [file 41598_2025_969_MOESM13_ESM.xlsx]

## Sheet: 2-Phylum
Table S4: Amplicon sequence variants (ASVs) taxonomic assignment level Phylum. Read counts and relative abundance.
Sample ID	E1_ES_02_DNA_S6	E1_ES_09_DNA_S1	E4_E_03_DNA_S19	E4_E_05_DNA_S13	E4_E_07_DNA_S7	E4_E_09_DNA_S17	E4_E_12_DNA_S11	E4_F_01_DNA_S28	E4_U_01_DNA_S26	E4_U_03_DNA_S30	E4_U_05_DNA_S27	E4_U_15_DNA_S3	E4_U_16_DNA_S12	E4_U_17_DNA_S4	E1_ES_02_RNA_S15	E1_ES_09_RNA_S23	E4_E_03_RNA_S16	E4_E_05_RNA_S9	E4_E_07_RNA_S5	E4_E_09_RNA_S2	E4_E_12_RNA_S14	E4_F_01_RNA_S24	E4_U_01_RNA_S29	E4_U_03_RNA_S25	E4_U_05_RNA_S10	E4_U_15_RNA_S21	E4_U_16_RNA_S18	E4_U_17_RNA_S20			relative abundance	E1_ES_02_DNA_S6	E1_ES_09_DNA_S1	E4_E_03_DNA_S19	E4_E_05_DNA_S13	E4_E_07_DNA_S7	E4_E_09_DNA_S17	E4_E_12_DNA_S11	E4_F_01_DNA_S28	E4_U_01_DNA_S26	E4_U_03_DNA_S30	E4_U_05_DNA_S27	E4_U_15_DNA_S3	E4_U_16_DNA_S12	E4_U_17_DNA_S4	E1_ES_02_RNA_S15	E1_ES_09_RNA_S23	E4_E_03_RNA_S16	E4_E_05_RNA_S9
Method	DNA	DNA	DNA	DNA	DNA	DNA	DNA	DNA	DNA	DNA	DNA	DNA	DNA	DNA	RNA	RNA	RNA	RNA	RNA	RNA	RNA	RNA	RNA	RNA	RNA	RNA	RNA	RNA				DNA	DNA	DNA	DNA	DNA	DNA	DNA	DNA	DNA	DNA	DNA	DNA	DNA	DNA	RNA	RNA	RNA	RNA
primers	2N	3N	1N	1N	2N	4N	2N	1N	2N	3N	4N	3N	4N	4N	2N	3N	1N	1N	2N	4N	2N	1N	2N	3N	4N	3N	4N	4N	DNA	RNA	All	2N	3N	1N	1N	2N	4N	2N	1N	2N	3N	4N	3N	4N	4N	2N	3N	1N	1N
d__Bacteria;p__Proteobacteria	222989	151840	405085	351023	210192	818495	470273	239423	354732	220244	544946	245192	500388	593742	667824	525186	715664	820226	965184	1029373	1540783	738552	978125	1142701	1349765	480597	700174	1038646	5328564	12692800	18021364	0.144045	0.113007	0.264086	0.243948	0.114724	0.370945	0.249356	0.192508	0.212136	0.14874	0.353417	0.163135	0.227019	0.336577	0.497439	0.46966	0.542157	0.592967
d__Bacteria;p__Firmicutes_D	210928	96963	199475	354461	59887	82087	269775	53653	405388	236524	38521	229758	903646	209232	253028	107975	99642	240371	44075	116914	191430	104406	323982	220095	74730	418037	688492	112388	3350298	2995565	6345863	0.136254	0.0721648	0.130043	0.246337	0.0326866	0.0372022	0.143045	0.0431397	0.242429	0.159735	0.0249822	0.152866	0.409971	0.118608	0.188472	0.0965591	0.0754846	0.173772
d__Bacteria;p__Actinobacteriota	495355	210151	152191	366566	230247	354896	452140	176117	394989	396184	171997	198400	512926	462362	120653	98699	91815	171388	199352	49895	164246	100453	107379	62758	60447	155677	62858	37331	4574521	1482951	6057472	0.319987	0.156405	0.0992176	0.254749	0.12567	0.16084	0.239741	0.141607	0.23621	0.26756	0.111546	0.132002	0.232707	0.262101	0.0898702	0.0882638	0.0695552	0.123902
d__Bacteria;p__Bacteroidota	429417	435591	207270	131770	571299	327992	301165	365113	212794	342234	185415	533757	145050	304330	54073	112888	117125	44820	74655	148122	87889	304643	48135	48124	106747	191142	85599	23947	4493197	1447909	5941106	0.277392	0.324189	0.135125	0.0915751	0.311817	0.148647	0.159689	0.293569	0.127254	0.231125	0.120248	0.355127	0.0658071	0.172517	0.0402771	0.100953	0.088729	0.0324018
d__Bacteria;p__Firmicutes_A	147246	305265	382654	80694	156735	437857	154729	128477	202068	229647	104760	181104	81274	97605	116799	201149	216743	43076	36675	222769	42124	169780	44425	48551	134817	297037	29192	30542	2690115	1633679	4323794	0.0951171	0.227194	0.249463	0.0560792	0.0855466	0.198439	0.082043	0.103302	0.12084	0.15509	0.0679406	0.120495	0.0368728	0.0553297	0.0869995	0.179882	0.164195	0.031141
d__Bacteria;p__Campylobacterota	1027	19717	21731	824	439264	592	19161	92478	3272	3549	242237	950	7682	536	8505	7143	11225	364	222181	7349	5094	132097	2167	1574	181463	7691	10319	4851	853020	602023	1455043	0.000663416	0.0146744	0.0141671	0.000572649	0.239752	0.000268297	0.0101599	0.074357	0.00195671	0.00239679	0.157099	0.000632068	0.00348521	0.000303844	0.00633508	0.00638779	0.00850359	0.000263147
d__Bacteria;__	22179	66299	45631	58611	10079	65104	44631	20174	18412	20045	22535	66497	13871	83516	76530	22971	32004	27656	28306	26618	32636	19897	31056	14983	23367	39643	4835	29455	557584	409957	967541	0.0143271	0.0493431	0.0297481	0.0407324	0.00550116	0.0295054	0.023665	0.0162209	0.0110107	0.0135373	0.0146148	0.0442428	0.00629307	0.047343	0.0570045	0.0205423	0.0242449	0.0199934
d__Bacteria;p__Fusobacteriota	399	13278	9712	257	107041	8041	6054	144964	15955	238	118073	384	4278	254	8986	407	2821	2045	13965	69	624	106139	924	1623	27946	904	875	1990	428928	169318	598246	0.000257744	0.00988217	0.00633153	0.000178605	0.0584234	0.00364421	0.00321005	0.116558	0.00954136	0.000160732	0.0765746	0.000255489	0.00194087	0.000143986	0.00669336	0.000363969	0.00213707	0.00147839
d__Bacteria;p__Chloroflexota	590	202	105	59340	505	30	119259	172	25102	206	19288	3681	12866	10214	255	1275	218	2617	55	24	77	5	1377	136	717	1132	100	503	251560	8491	260051	0.000381125	0.000150339	6.84525e-05	0.041239	0.000275631	1.35961e-05	0.0632355	0.000138297	0.0150114	0.000139121	0.012509	0.0024491	0.00583712	0.00579005	0.000189941	0.0011402	0.000165148	0.00189191
d__Bacteria;p__Patescibacteria	839	2485	77567	1215	8062	11	31048	6005	2054	19002	1120	1029	3237	1373	2952	5036	4740	2351	4862	4464	2525	6698	7098	1724	5942	640	1843	4646	155047	55521	210568	0.000541973	0.00184946	0.0505681	0.000844379	0.00440027	4.98524e-06	0.0164628	0.00482832	0.00122833	0.0128329	0.00072636	0.000684629	0.00146858	0.000778318	0.00219884	0.00450356	0.00359082	0.00169961
d__Bacteria;p__Firmicutes_C	80	4049	25593	5175	31804	11611	638	1231	3335	381	19380	6287	15	24	1968	2115	3196	277	452	1557	51	94	192	118	7102	2759	100	670	109603	20651	130254	5.1678e-05	0.00301347	0.0166848	0.00359643	0.0173588	0.00526215	0.000338291	0.000989786	0.00199439	0.000257306	0.0125686	0.00418296	6.80528e-06	1.3605e-05	0.00146589	0.00189139	0.00242116	0.000200252
d__Bacteria;p__Desulfobacterota_I	7	24	2469	4	3515	58663	82	45	413	0	23717	29	68	25	36	79	973	0	23	1424	884	628	15	71	3716	568	4	3	89061	8424	97485	4.52182e-06	1.7862e-05	0.00160961	2.77985e-06	0.0019185	0.0265863	4.34794e-05	3.61823e-05	0.000246981	0	0.0153813	1.92947e-05	3.08506e-05	1.41718e-05	2.68151e-05	7.06476e-05	0.000737104	0
d__Bacteria;p__Myxococcota_A_473307	28	240	17	0	6	13	3443	942	0	211	12849	3157	6055	267	5058	2892	1097	11891	9	370	3286	517	3298	2136	746	18681	901	92	27228	50974	78202	1.80873e-05	0.00017862	1.10828e-05	0	3.27482e-06	5.89165e-06	0.0018256	0.000757416	0	0.000142497	0.00833304	0.00210046	0.00274706	0.000151355	0.00376753	0.00258624	0.000831041	0.00859637
d__Bacteria;p__Cyanobacteria	53	108	312	14	11	4630	13184	11814	704	2936	13	1290	0	0	156	13294	3409	6018	14	2148	7138	864	1953	505	2835	827	77	1058	35069	40296	75365	3.42366e-05	8.03792e-05	0.000203402	9.72947e-06	6.00385e-06	0.00209833	0.00699064	0.00949905	0.000421004	0.00198281	8.43096e-06	0.000858282	0	0	0.000116199	0.0118885	0.00258252	0.0043506
d__Bacteria;p__Synergistota	15479	21	51	13	17	10469	58	1545	217	1238	36781	28	25	22	3	0	1090	0	0	0	46	42	0	22	82	12	38	0	65964	1335	67299	0.00999904	1.56293e-05	3.32483e-05	9.0345e-06	9.27867e-06	0.00474459	3.07537e-05	0.00124226	0.00012977	0.000836075	0.0238538	1.86294e-05	1.13421e-05	1.24712e-05	2.2346e-06	0	0.000825738	0
d__Bacteria;p__Spirochaetota	18	2071	1647	0	53	0	37	672	6036	627	0	10457	7	0	3231	3710	4362	810	5	10983	3	1947	920	353	35	9243	409	313	21625	36324	57949	1.16275e-05	0.00154134	0.00107373	0	2.89276e-05	0	1.96187e-05	0.000540322	0.00360963	0.00042344	0	0.0069574	3.1758e-06	0	0.00240666	0.00331775	0.00330447	0.000585574
d__Bacteria;p__Verrucomicrobiota	1331	21855	1855	0	1621	5762	28	74	16	6514	290	2680	1542	52	34	3114	3542	1000	0	140	1267	1350	254	141	22	1360	534	0	43620	12758	56378	0.000859792	0.0162656	0.00120933	0	0.000884749	0.00261136	1.48466e-05	5.94997e-05	9.56827e-06	0.00439918	0.000188075	0.0017831	0.000699583	2.94774e-05	2.53254e-05	0.00278477	0.00268327	0.000722931
d__Archaea;p__Methanobacteriota_A_1229	5	404	0	10	1531	4007	59	0	173	478	0	10696	9199	306	8750	814	1772	193	72	6111	91	437	137	806	32	6430	1588	580	26868	27813	54681	3.22987e-06	0.000300678	0	6.94962e-06	0.000835626	0.00181599	3.1284e-05	0	0.000103457	0.000322814	0	0.00711642	0.00417345	0.000173463	0.00651757	0.000727938	0.00134239	0.000139526
d__Archaea;p__Halobacteriota	0	4833	502	568	11	16103	6	794	146	16	13	358	68	6	1934	3112	3943	7	104	15969	86	2962	29	207	1116	1306	131	10	23424	30916	54340	0	0.00359697	0.000327268	0.000394738	6.00385e-06	0.00729794	3.18142e-06	0.000638416	8.73104e-05	1.08055e-05	8.43096e-06	0.00023819	3.08506e-05	3.40124e-06	0.00144057	0.00278298	0.00298705	5.06052e-06
d__Bacteria;p__Acidobacteriota	0	230	10	9621	0	0	0	4	0	155	0	2792	0	0	2107	1744	2924	5263	10	86	784	1458	1181	125	5034	653	390	391	12812	22150	34962	0	0.000171178	6.51928e-06	0.00668623	0	0	0	3.2162e-06	0	0.000104678	0	0.00185761	0	0	0.00156943	0.00155961	0.0022151	0.00380479
d__Bacteria;p__Fibrobacterota	16	7703	3	0	43	0	29	0	4030	99	0	1355	0	0	19	3165	5	4	0	0	9	0	7	934	0	6062	91	2	13278	10298	23576	1.03356e-05	0.00573297	1.95578e-06	0	2.34696e-05	0	1.53769e-05	0	0.00241001	6.6859e-05	0	0.000901528	0	0	1.41524e-05	0.00283037	3.78779e-06	2.89172e-06
d__Bacteria;p__Planctomycetota	9	51	12	18284	0	0	7	4	0	57	0	1104	9	70	2340	0	0	0	9	11	0	0	0	0	0	69	0	0	19607	2429	22036	5.81377e-06	3.79568e-05	7.82314e-06	0.0127067	0	0	3.71166e-06	3.2162e-06	0	3.84946e-05	0	0.000734529	4.08317e-06	3.96812e-05	0.00174298	0	0	0
d__Bacteria;p__Bdellovibrionota_E	17	0	11	5	93	4	45	0	9686	3	0	0	0	7	2809	3	0	0	0	0	5357	0	161	21	2177	1066	182	189	9871	11965	21836	1.09816e-05	0	7.17121e-06	3.47481e-06	5.07598e-05	1.81282e-06	2.38606e-05	0	0.00579239	2.02603e-06	0	0	0	3.96812e-06	0.00209233	2.68282e-06	0	0
Unassigned;__	0	133	0	52	0	145	0	0	0	43	0	517	138	29	4469	124	998	209	1775	2950	405	1184	1065	882	801	21	244	0	1057	15127	16184	0	9.89854e-05	0	3.6138e-05	0	6.57146e-05	0	0	0	2.90398e-05	0	0.000343978	6.26086e-05	1.64393e-05	0.0033288	0.00011089	0.000756043	0.000151093
d__Bacteria;p__Gemmatimonadota	21	0	8	5	99	0	65	0	8671	0	0	0	59	9	0	5	0	0	0	0	595	0	0	7	0	169	0	0	8937	776	9713	1.35655e-05	0	5.21543e-06	3.47481e-06	5.40346e-05	0	3.44654e-05	0	0.0051854	0	0	0	2.67674e-05	5.10186e-06	0	4.47136e-06	0	0
d__Bacteria;p__Armatimonadota	13	0	0	0	44	0	31	0	3736	0	0	0	0	2	0	0	55	575	0	0	0	0	0	0	0	0	21	0	3826	651	4477	8.39767e-06	0	0	0	2.40154e-05	0	1.64373e-05	0	0.00223419	0	0	0	0	1.13375e-06	0	0	4.16657e-05	0.000415685
d__Archaea;p__Thermoplasmatota	0	0	0	0	0	0	0	0	0	0	0	0	0	0	0	979	462	0	0	226	0	254	0	28	112	1001	110	0	0	3172	3172	0	0	0	0	0	0	0	0	0	0	0	0	0	0	0	0.000875493	0.000349992	0
d__Bacteria;p__Deinococcota	0	38	0	278	0	0	0	0	0	33	0	672	0	0	0	4	0	0	523	0	461	0	0	22	0	710	0	0	1021	1720	2741	0	2.82816e-05	0	0.000193199	0	0	0	0	0	2.22863e-05	0	0.000447105	0	0	0	3.57709e-06	0	0
d__Bacteria;p__Firmicutes_B_370539	0	81	0	0	0	0	0	0	0	57	0	829	0	0	0	334	74	706	0	0	0	178	0	82	0	205	0	0	967	1579	2546	0	6.02844e-05	0	0	0	0	0	0	0	3.84946e-05	0	0.000551562	0	0	0	0.000298687	5.60593e-05	0.000510389
d__Bacteria;p__Elusimicrobiota	0	0	0	0	0	0	0	0	0	0	0	0	0	0	0	0	8	0	0	1334	0	348	0	0	6	0	36	0	0	1732	1732	0	0	0	0	0	0	0	0	0	0	0	0	0	0	0	0	6.06046e-06	0
d__Bacteria;p__Nitrospirota_A_437815	0	0	0	0	0	0	0	0	0	0	0	0	1239	64	0	0	0	0	0	0	0	0	0	0	0	0	0	0	1303	0	1303	0	0	0	0	0	0	0	0	0	0	0	0	0.000562116	3.62799e-05	0	0	0	0
d__Bacteria;p__Riflebacteria	0	0	0	0	0	0	0	0	0	0	0	0	0	0	0	0	71	789	0	0	0	0	0	0	353	0	0	0	0	1213	1213	0	0	0	0	0	0	0	0	0	0	0	0	0	0	0	0	5.37866e-05	0.000570393
d__Bacteria;p__Firmicutes_B_370529	0	0	0	0	0	0	0	0	0	0	0	0	0	0	0	5	0	0	0	562	0	3	0	12	0	415	58	0	0	1055	1055	0	0	0	0	0	0	0	0	0	0	0	0	0	0	0	4.47136e-06	0	0
d__Archaea;p__Thermoproteota	3	0	0	0	0	0	4	0	265	0	0	0	529	14	0	0	0	0	0	0	0	0	0	0	0	0	0	0	815	0	815	1.93792e-06	0	0	0	0	0	2.12095e-06	0	0.000158474	0	0	0	0.00024	7.93623e-06	0	0	0	0
d__Bacteria;p__Desulfobacterota_C	0	0	0	0	0	0	0	0	0	0	0	0	0	0	0	5	0	0	0	0	0	0	0	31	0	530	0	0	0	566	566	0	0	0	0	0	0	0	0	0	0	0	0	0	0	0	4.47136e-06	0	0
d__Bacteria;p__Sumerlaeota	0	0	0	0	0	0	0	0	0	0	0	0	0	0	0	0	0	0	0	0	154	0	367	0	0	0	38	0	0	559	559	0	0	0	0	0	0	0	0	0	0	0	0	0	0	0	0	0	0
d__Bacteria;p__Bdellovibrionota_C	0	0	0	0	0	0	0	0	0	0	0	0	0	0	0	0	42	475	0	0	0	0	0	0	0	0	0	0	0	517	517	0	0	0	0	0	0	0	0	0	0	0	0	0	0	0	0	3.18174e-05	0.000343392
d__Bacteria;p__Desulfobacterota_G_459546	0	0	0	0	0	0	0	2	0	0	0	0	0	0	0	0	4	95	0	0	178	0	0	0	0	0	35	0	2	312	314	0	0	0	0	0	0	0	1.6081e-06	0	0	0	0	0	0	0	0	3.03023e-06	6.86784e-05
d__Bacteria;p__Firmicutes_B_370525	0	0	0	0	0	0	0	0	0	0	0	0	0	0	0	0	7	0	0	0	0	244	0	0	0	0	0	0	0	251	251	0	0	0	0	0	0	0	0	0	0	0	0	0	0	0	0	5.30291e-06	0
d__Bacteria;p__Delongbacteria	0	0	0	0	0	0	0	0	0	0	0	0	0	0	0	0	0	0	0	0	0	0	0	0	0	186	0	0	0	186	186	0	0	0	0	0	0	0	0	0	0	0	0	0	0	0	0	0	0
d__Bacteria;p__Deferribacterota	0	0	0	138	0	0	0	0	0	8	0	0	0	0	6	0	0	0	0	0	0	0	0	0	0	0	0	0	146	6	152	0	0	0	9.59047e-05	0	0	0	0	0	5.40274e-06	0	0	0	0	4.46919e-06	0	0	0
d__Bacteria;p__Firmicutes_B_370541	0	0	0	0	0	0	0	0	0	0	0	0	0	0	0	0	0	32	0	0	0	0	0	0	0	79	0	0	0	111	111	0	0	0	0	0	0	0	0	0	0	0	0	0	0	0	0	0	2.31338e-05
d__Bacteria;p__Desulfobacterota_G_459544	0	0	0	0	0	0	0	0	0	0	0	0	0	0	0	0	0	0	0	0	0	0	0	0	0	82	0	0	0	82	82	0	0	0	0	0	0	0	0	0	0	0	0	0	0	0	0	0	0
d__Bacteria;p__Myxococcota_A_437813	0	0	0	0	0	0	0	0	0	0	0	0	0	0	0	0	0	0	0	0	0	0	0	0	0	75	0	0	0	75	75	0	0	0	0	0	0	0	0	0	0	0	0	0	0	0	0	0	0
d__Bacteria;p__Dependentiae	0	0	0	0	0	0	0	0	0	0	0	0	0	0	0	0	0	0	0	0	0	0	0	7	0	66	0	0	0	73	73	0	0	0	0	0	0	0	0	0	0	0	0	0	0	0	0	0	0
d__Bacteria;p__Desulfobacterota_B	0	0	0	0	0	0	0	0	0	0	0	0	0	0	0	0	0	0	0	0	0	0	0	0	0	0	37	0	0	37	37	0	0	0	0	0	0	0	0	0	0	0	0	0	0	0	0	0	0
[truncated: 13 more columns]

## Sheet: 3-Class
Table S4: Amplicon sequence variants (ASVs) taxonomic assignment level Class. Read counts and relative abundance.
Sample ID	E1_ES_02_DNA_S6	E1_ES_09_DNA_S1	E4_E_03_DNA_S19	E4_E_05_DNA_S13	E4_E_07_DNA_S7	E4_E_09_DNA_S17	E4_E_12_DNA_S11	E4_F_01_DNA_S28	E4_U_01_DNA_S26	E4_U_03_DNA_S30	E4_U_05_DNA_S27	E4_U_15_DNA_S3	E4_U_16_DNA_S12	E4_U_17_DNA_S4	E1_ES_02_RNA_S15	E1_ES_09_RNA_S23	E4_E_03_RNA_S16	E4_E_05_RNA_S9	E4_E_07_RNA_S5	E4_E_09_RNA_S2	E4_E_12_RNA_S14	E4_F_01_RNA_S24	E4_U_01_RNA_S29	E4_U_03_RNA_S25	E4_U_05_RNA_S10	E4_U_15_RNA_S21	E4_U_16_RNA_S18	E4_U_17_RNA_S20			relative abundance	E1_ES_02_DNA_S6	E1_ES_09_DNA_S1	E4_E_03_DNA_S19	E4_E_05_DNA_S13	E4_E_07_DNA_S7	E4_E_09_DNA_S17	E4_E_12_DNA_S11	E4_F_01_DNA_S28	E4_U_01_DNA_S26	E4_U_03_DNA_S30	E4_U_05_DNA_S27	E4_U_15_DNA_S3	E4_U_16_DNA_S12	E4_U_17_DNA_S4	E1_ES_02_RNA_S15	E1_ES_09_RNA_S23	E4_E_03_RNA_S16	E4_E_05_RNA_S9
Method	DNA	DNA	DNA	DNA	DNA	DNA	DNA	DNA	DNA	DNA	DNA	DNA	DNA	DNA	RNA	RNA	RNA	RNA	RNA	RNA	RNA	RNA	RNA	RNA	RNA	RNA	RNA	RNA				DNA	DNA	DNA	DNA	DNA	DNA	DNA	DNA	DNA	DNA	DNA	DNA	DNA	DNA	RNA	RNA	RNA	RNA
primers	2N	3N	1N	1N	2N	4N	2N	1N	2N	3N	4N	3N	4N	4N	2N	3N	1N	1N	2N	4N	2N	1N	2N	3N	4N	3N	4N	4N	DNA	RNA	All	2N	3N	1N	1N	2N	4N	2N	1N	2N	3N	4N	3N	4N	4N	2N	3N	1N	1N
d__Bacteria;p__Proteobacteria;c__Alphaproteobacteria	112080	96259	138117	78096	103760	352703	103928	87013	100569	71071	71509	52846	104347	59672	385318	258383	604108	620018	582192	887401	1318365	632822	814051	996733	1239111	149901	207309	344300	1531970	9040012	10571982	0.0724008	0.0716409	0.0900424	0.0542737	0.0566326	0.159846	0.0551064	0.0699628	0.0601419	0.0479973	0.0463761	0.0351603	0.0473407	0.0338265	0.28701	0.231065	0.457647	0.44823
d__Bacteria;p__Proteobacteria;c__Gammaproteobacteria	110909	55581	266968	272927	106432	465792	366345	152410	254163	149173	473437	192346	396041	534070	282502	265574	111556	200208	382987	141972	219927	105730	164074	145930	110654	329556	492521	694346	3796594	3647537	7444131	0.0716444	0.0413662	0.174044	0.189674	0.058091	0.211099	0.194249	0.122545	0.151994	0.100743	0.307041	0.127974	0.179678	0.30275	0.210426	0.237496	0.0845101	0.144737
d__Bacteria;p__Firmicutes_D;c__Bacilli	210928	96963	199475	354461	59887	82087	269775	53653	405388	236524	38521	229758	903646	209232	253028	107975	99642	240371	44075	116914	191430	104406	323982	220088	74730	417794	688492	112388	3350298	2995315	6345613	0.136254	0.0721648	0.130043	0.246337	0.0326866	0.0372022	0.143045	0.0431397	0.242429	0.159735	0.0249822	0.152866	0.409971	0.118608	0.188472	0.0965591	0.0754846	0.173772
d__Bacteria;p__Bacteroidota;c__Bacteroidia	429415	435483	207270	131770	571299	327988	300945	365113	212782	342110	185415	532245	145050	304314	50254	112348	116999	43851	74639	148122	75159	304433	47015	47799	106737	189528	85515	22979	4491199	1425378	5916577	0.277391	0.324109	0.135125	0.0915751	0.311817	0.148645	0.159572	0.293569	0.127247	0.231042	0.120248	0.354121	0.0658071	0.172508	0.0374325	0.10047	0.0886335	0.0317012
d__Bacteria;p__Actinobacteriota;c__Actinomycetia	494946	175651	145427	311169	229768	354798	366848	162661	371783	395568	164503	188628	502714	429435	114089	87397	62049	138536	197717	48811	153642	97232	96683	58141	56243	142716	60326	35744	4293899	1349326	5643225	0.319722	0.130729	0.094808	0.216251	0.125408	0.160796	0.194516	0.130788	0.222332	0.267144	0.106686	0.125501	0.228074	0.243435	0.0849809	0.0781568	0.0470057	0.100152
d__Bacteria;p__Firmicutes_A;c__Clostridia_258483	147246	305186	382654	80694	156735	437857	154729	128477	202068	229581	104760	179897	81098	97605	116799	201149	216686	43076	36675	222495	41612	169780	44425	48551	134817	296617	29158	30542	2688587	1632382	4320969	0.0951171	0.227135	0.249463	0.0560792	0.0855466	0.198439	0.082043	0.103302	0.12084	0.155046	0.0679406	0.119692	0.036793	0.0553297	0.0869995	0.179882	0.164152	0.031141
d__Bacteria;p__Campylobacterota;c__Campylobacteria	1027	19717	21731	824	439264	592	19161	92478	3272	3549	242237	950	7682	536	8505	7143	11225	364	222181	7349	5094	132097	2167	1574	181463	7691	10319	4851	853020	602023	1455043	0.000663416	0.0146744	0.0141671	0.000572649	0.239752	0.000268297	0.0101599	0.074357	0.00195671	0.00239679	0.157099	0.000632068	0.00348521	0.000303844	0.00633508	0.00638779	0.00850359	0.000263147
d__Bacteria;__;__	22179	66299	45631	58611	10079	65104	44631	20174	18412	20045	22535	66497	13871	83516	76530	22971	32004	27656	28306	26618	32636	19897	31056	14983	23367	39643	4835	29455	557584	409957	967541	0.0143271	0.0493431	0.0297481	0.0407324	0.00550116	0.0295054	0.023665	0.0162209	0.0110107	0.0135373	0.0146148	0.0442428	0.00629307	0.047343	0.0570045	0.0205423	0.0242449	0.0199934
d__Bacteria;p__Fusobacteriota;c__Fusobacteriia	399	13278	9712	257	107041	8041	6054	144964	15955	238	118073	384	4278	254	8986	407	2821	2045	13965	69	624	106139	924	1623	27946	904	875	1990	428928	169318	598246	0.000257744	0.00988217	0.00633153	0.000178605	0.0584234	0.00364421	0.00321005	0.116558	0.00954136	0.000160732	0.0765746	0.000255489	0.00194087	0.000143986	0.00669336	0.000363969	0.00213707	0.00147839
d__Bacteria;p__Chloroflexota;c__Chloroflexia	568	108	82	43262	499	22	115804	80	25094	100	19284	1547	6191	9956	0	0	12	209	36	24	77	5	0	109	12	183	0	0	222597	667	223264	0.000366913	8.03792e-05	5.34581e-05	0.0300654	0.000272356	9.97049e-06	0.0614035	6.4324e-05	0.0150066	6.75343e-05	0.0125064	0.00102927	0.00280877	0.0056438	0	0	9.0907e-06	0.000151093
d__Bacteria;p__Actinobacteriota;c__Acidimicrobiia_401430	380	260	48	19454	289	11	85239	32	12904	247	7100	3363	2881	1566	803	8054	6000	13216	725	531	5492	842	5170	2362	2191	8576	1036	226	133774	55224	188998	0.00024547	0.000193505	3.12926e-05	0.0135198	0.000157737	4.98524e-06	0.0451968	2.57296e-05	0.00771681	0.00016681	0.0046046	0.00223752	0.00130707	0.000887724	0.000598127	0.00720247	0.00454535	0.00955426
d__Bacteria;p__Patescibacteria;c__Saccharimonadia	787	148	66420	145	8062	11	30626	4161	2027	18532	1086	292	2934	84	1275	20	8	0	1286	2504	965	0	349	562	16	251	107	39	135315	7382	142697	0.000508382	0.000110149	0.0433011	0.000100769	0.00440027	4.98524e-06	0.016239	0.00334565	0.00121218	0.0125155	0.00070431	0.000194278	0.00133111	4.76174e-05	0.000949703	1.78855e-05	6.06046e-06	0
d__Bacteria;p__Firmicutes_C;c__Negativicutes	80	4049	25593	5175	31804	11611	638	1231	3335	381	19380	6287	15	24	1968	2115	3196	277	452	1557	51	94	192	118	7102	2759	100	670	109603	20651	130254	5.1678e-05	0.00301347	0.0166848	0.00359643	0.0173588	0.00526215	0.000338291	0.000989786	0.00199439	0.000257306	0.0125686	0.00418296	6.80528e-06	1.3605e-05	0.00146589	0.00189139	0.00242116	0.000200252
d__Bacteria;p__Desulfobacterota_I;c__Desulfovibrionia	7	24	2469	4	3515	58663	82	45	413	0	23717	29	68	25	36	75	973	0	23	1424	0	628	0	29	3716	477	4	3	89061	7388	96449	4.52182e-06	1.7862e-05	0.00160961	2.77985e-06	0.0019185	0.0265863	4.34794e-05	3.61823e-05	0.000246981	0	0.0153813	1.92947e-05	3.08506e-05	1.41718e-05	2.68151e-05	6.70705e-05	0.000737104	0
d__Bacteria;p__Actinobacteriota;c__Thermoleophilia	8	2175	6	3	107	62	0	0	4508	11	4	235	117	31038	2218	1267	13231	14284	617	243	3038	891	5186	1298	1980	2151	960	702	38274	48066	86340	5.1678e-06	0.00161875	3.91157e-06	2.08489e-06	5.8401e-05	2.80986e-05	0	0	0.00269586	7.42877e-06	2.59414e-06	0.000156354	5.30812e-05	0.0175946	0.00165211	0.00113304	0.0100232	0.0103263
d__Bacteria;p__Actinobacteriota;c__Coriobacteriia	0	32065	6302	11	0	25	0	78	0	341	13	6168	7196	323	1487	1339	10065	0	269	288	1917	506	130	368	33	1677	503	587	52522	19169	71691	0	0.0238644	0.00410845	7.64458e-06	0	1.13301e-05	0	6.27159e-05	0	0.000230292	8.43096e-06	0.00410378	0.00326472	0.0001831	0.00110761	0.00119743	0.00762482	0
d__Bacteria;p__Synergistota;c__Synergistia	15479	21	51	13	17	10469	58	1545	217	1238	36781	28	25	22	3	0	1090	0	0	0	46	42	0	22	82	12	38	0	65964	1335	67299	0.00999904	1.56293e-05	3.32483e-05	9.0345e-06	9.27867e-06	0.00474459	3.07537e-05	0.00124226	0.00012977	0.000836075	0.0238538	1.86294e-05	1.13421e-05	1.24712e-05	2.2346e-06	0	0.000825738	0
d__Bacteria;p__Actinobacteriota;__	21	0	408	35929	83	0	53	13346	5794	17	0	6	18	0	2056	642	372	4356	24	22	157	0	54	584	0	460	33	72	55675	8832	64507	1.35655e-05	0	0.000265987	0.0249693	4.53017e-05	0	2.81025e-05	0.0107309	0.00346491	1.14808e-05	0	3.99201e-06	8.16634e-06	0	0.00153144	0.000574123	0.000281812	0.00314909
d__Bacteria;p__Patescibacteria;__	52	1891	11147	1070	0	0	0	1844	27	470	34	737	0	1282	114	4038	4699	2015	3064	1794	1552	6698	6749	1162	5926	383	1715	4607	18554	44516	63070	3.35907e-05	0.00140738	0.00726704	0.000743609	0	0	0	0.00148267	1.61465e-05	0.000317411	2.20502e-05	0.000490352	0	0.000726732	8.49146e-05	0.00361107	0.00355976	0.00145671
d__Bacteria;p__Myxococcota_A_473307;c__Polyangia_463783	10	100	17	0	6	13	0	933	0	105	12847	1390	6055	267	4584	2518	425	4536	9	0	1340	400	2106	1757	746	17022	346	92	21743	35881	57624	6.45974e-06	7.44251e-05	1.10828e-05	0	3.27482e-06	5.89165e-06	0	0.000750179	0	7.0911e-05	0.00833174	0.000924815	0.00274706	0.000151355	0.00341446	0.00225178	0.000321962	0.00327921
d__Bacteria;p__Spirochaetota;c__Spirochaetia	18	2071	1647	0	53	0	37	672	6036	627	0	10457	7	0	3231	3408	4282	3	5	10983	3	1947	920	353	35	9243	409	313	21625	35135	56760	1.16275e-05	0.00154134	0.00107373	0	2.89276e-05	0	1.96187e-05	0.000540322	0.00360963	0.00042344	0	0.0069574	3.1758e-06	0	0.00240666	0.00304768	0.00324386	2.16879e-06
d__Archaea;p__Methanobacteriota_A_1229;c__Methanobacteria	5	404	0	10	1531	4007	59	0	173	478	0	10696	9199	306	8750	814	1772	193	72	6111	91	437	137	806	32	6430	1588	580	26868	27813	54681	3.22987e-06	0.000300678	0	6.94962e-06	0.000835626	0.00181599	3.1284e-05	0	0.000103457	0.000322814	0	0.00711642	0.00417345	0.000173463	0.00651757	0.000727938	0.00134239	0.000139526
d__Archaea;p__Halobacteriota;c__Methanomicrobia	0	4833	502	568	11	16103	0	794	30	16	13	358	68	6	1934	1481	3943	7	104	15937	86	2962	29	207	1116	1295	131	10	23302	29242	52544	0	0.00359697	0.000327268	0.000394738	6.00385e-06	0.00729794	0	0.000638416	1.79405e-05	1.08055e-05	8.43096e-06	0.00023819	3.08506e-05	3.40124e-06	0.00144057	0.00132442	0.00298705	5.06052e-06
d__Bacteria;p__Cyanobacteria;c__Cyanobacteriia	0	93	0	0	0	0	0	0	0	68	0	1239	0	0	156	13290	3371	5460	6	880	7109	864	922	420	2833	802	49	634	1400	36796	38196	0	6.92154e-05	0	0	0	0	0	0	0	4.59233e-05	0	0.00082435	0	0	0.000116199	0.0118849	0.00255373	0.0039472
d__Bacteria;p__Cyanobacteria;c__Vampirovibrionia	53	15	312	14	11	4630	13184	11814	704	2868	13	51	0	0	0	4	0	10	0	1268	0	0	0	85	2	0	28	0	33669	1397	35066	3.42366e-05	1.11638e-05	0.000203402	9.72947e-06	6.00385e-06	0.00209833	0.00699064	0.00949905	0.000421004	0.00193688	8.43096e-06	3.39321e-05	0	0	0	3.57709e-06	0	7.22931e-06
d__Bacteria;p__Verrucomicrobiota;c__Verrucomicrobiae	0	11194	9	0	0	0	0	0	0	6007	0	276	555	17	34	2953	1339	724	0	0	1267	20	254	24	0	629	518	0	18058	7762	25820	0	0.00833115	5.86735e-06	0	0	0	0	0	0	0.00405679	0	0.000183632	0.000251795	9.63685e-06	2.53254e-05	0.00264079	0.00101437	0.000523402
d__Bacteria;p__Verrucomicrobiota;c__Kiritimatiellae_777934	1331	10661	1846	0	1621	25	28	74	16	507	287	2404	981	35	0	70	2153	26	0	140	0	29	0	117	22	731	16	0	19816	3304	23120	0.000859792	0.00793446	0.00120346	0	0.000884749	1.13301e-05	1.48466e-05	5.94997e-05	9.56827e-06	0.000342399	0.00018613	0.00159946	0.000445065	1.98406e-05	0	6.25991e-05	0.00163102	1.87962e-05
d__Bacteria;p__Planctomycetota;c__Planctomycetia	9	51	12	18284	0	0	7	4	0	57	0	1104	9	70	0	0	0	0	9	11	0	0	0	0	0	69	0	0	19607	89	19696	5.81377e-06	3.79568e-05	7.82314e-06	0.0127067	0	0	3.71166e-06	3.2162e-06	0	3.84946e-05	0	0.000734529	4.08317e-06	3.96812e-05	0	0	0	0
d__Bacteria;p__Fibrobacterota;c__Fibrobacteria	5	7703	0	0	0	0	0	0	0	99	0	1355	0	0	19	3165	5	4	0	0	4	0	7	934	0	6062	91	2	9162	10293	19455	3.22987e-06	0.00573297	0	0	0	0	0	0	0	6.6859e-05	0	0.000901528	0	0	1.41524e-05	0.00283037	3.78779e-06	2.89172e-06
d__Bacteria;p__Acidobacteriota;c__Blastocatellia	0	19	10	9621	0	0	0	4	0	19	0	359	0	0	2107	548	215	2440	10	80	476	1411	454	116	0	337	321	0	10032	8515	18547	0	1.41408e-05	6.51928e-06	0.00668623	0	0	0	3.2162e-06	0	1.28315e-05	0	0.000238855	0	0	0.00156943	0.000490061	0.000162875	0.00176395
Unassigned;__;__	0	133	0	52	0	145	0	0	0	43	0	517	138	29	4469	124	998	209	1775	2950	405	1184	1065	882	801	21	244	0	1057	15127	16184	0	9.89854e-05	0	3.6138e-05	0	6.57146e-05	0	0	0	2.90398e-05	0	0.000343978	6.26086e-05	1.64393e-05	0.0033288	0.00011089	0.000756043	0.000151093
d__Bacteria;p__Chloroflexota;__	7	0	23	15703	0	0	4	12	8	9	0	0	13	0	0	0	0	0	8	0	0	0	0	0	0	0	0	0	15779	8	15787	4.52182e-06	0	1.49944e-05	0.010913	0	0	2.12095e-06	9.64861e-06	4.78413e-06	6.07809e-06	0	0	5.89791e-06	0	0	0	0	0
d__Bacteria;p__Chloroflexota;c__Anaerolineae	15	94	0	7	6	8	3451	80	0	97	4	2134	6662	258	194	0	5	27	5	0	0	0	0	11	705	399	8	503	12816	1857	14673	9.68962e-06	6.99596e-05	0	4.86473e-06	3.27482e-06	3.62563e-06	0.00182985	6.4324e-05	0	6.55083e-05	2.59414e-06	0.00141982	0.00302245	0.000146253	0.000144504	0	3.78779e-06	1.95191e-05
d__Bacteria;p__Bacteroidota;c__Kapabacteria	0	0	0	0	0	0	220	0	12	43	0	0	0	16	854	0	45	0	8	0	11431	210	11	279	10	141	44	0	291	13033	13324	0	0	0	0	0	0	0.000116652	0	7.1762e-06	2.90398e-05	0	0	0	9.06998e-06	0.000636115	0	3.40901e-05	0
d__Bacteria;p__Myxococcota_A_473307;c__Myxococcia	0	0	0	0	0	0	0	7	0	0	0	5	0	0	443	62	661	7253	0	370	1546	117	63	352	0	922	408	0	12	12197	12209	0	0	0	0	0	0	0	5.62835e-06	0	0	0	3.32667e-06	0	0	0.000329975	5.54449e-05	0.000500746	0.00524342
d__Bacteria;p__Bdellovibrionota_E;c__Bacteriovoracia	17	0	11	5	93	0	45	0	9683	3	0	0	0	7	20	0	0	0	0	0	1743	0	34	5	4	331	182	0	9864	2319	12183	1.09816e-05	0	7.17121e-06	3.47481e-06	5.07598e-05	0	2.38606e-05	0	0.0057906	2.02603e-06	0	0	0	3.96812e-06	1.48973e-05	0	0	0
d__Bacteria;p__Bacteroidota;c__Rhodothermia	2	108	0	0	0	4	0	0	0	81	0	1512	0	0	2965	540	81	969	4	0	1295	0	3	46	0	1473	37	787	1707	8200	9907	1.29195e-06	8.03792e-05	0	0	0	1.81282e-06	0	0	0	5.47028e-05	0	0.00100599	0	0	0.00220852	0.000482907	6.13622e-05	0.00070052
d__Bacteria;p__Gemmatimonadota;c__Gemmatimonadetes	21	0	8	5	99	0	65	0	8671	0	0	0	59	9	0	5	0	0	0	0	595	0	0	7	0	169	0	0	8937	776	9713	1.35655e-05	0	5.21543e-06	3.47481e-06	5.40346e-05	0	3.44654e-05	0	0.0051854	0	0	0	2.67674e-05	5.10186e-06	0	4.47136e-06	0	0
d__Bacteria;p__Acidobacteriota;c__Acidobacteriae	0	0	0	0	0	0	0	0	0	0	0	0	0	0	0	0	234	1362	0	6	308	0	0	7	5034	240	27	391	0	7609	7609	0	0	0	0	0	0	0	0	0	0	0	0	0	0	0	0	0.000177269	0.000984632
d__Bacteria;p__Verrucomicrobiota;c__Lentisphaeria	0	0	0	0	0	5737	0	0	0	0	3	0	6	0	0	91	50	250	0	0	0	1301	0	0	0	0	0	0	5746	1692	7438	0	0	0	0	0	0.00260003	0	0	0	0	1.94561e-06	0	2.72211e-06	0	0	8.13788e-05	3.78779e-05	0.000180733
d__Bacteria;p__Acidobacteriota;c__Thermoanaerobaculia	0	22	0	0	0	0	0	0	0	12	0	361	0	0	0	1196	2475	1461	0	0	0	47	727	0	0	29	0	0	395	5935	6330	0	1.63735e-05	0	0	0	0	0	0	0	8.10412e-06	0	0.000240186	0	0	0	0.00106955	0.00187496	0.0010562
d__Bacteria;p__Proteobacteria;__	0	0	0	0	0	0	0	0	0	0	0	0	0	0	4	1229	0	0	5	0	2491	0	0	38	0	1140	344	0	0	5251	5251	0	0	0	0	0	0	0	0	0	0	0	0	0	0	2.97946e-06	0.00109906	0	0
d__Bacteria;p__Chloroflexota;c__Limnocylindria	0	0	0	368	0	0	0	0	0	0	0	0	0	0	61	1275	111	1139	6	0	0	0	1377	0	0	177	92	0	368	4238	4606	0	0	0	0.000255746	0	0	0	0	0	0	0	0	0	0	4.54368e-05	0.0011402	8.40889e-05	0.000823418
d__Bacteria;p__Myxococcota_A_473307;c__Bradymonadia	0	140	0	0	0	0	0	2	0	106	0	1762	0	0	0	8	0	0	0	0	400	0	1129	24	0	591	0	0	2010	2152	4162	0	0.000104195	0	0	0	0	0	1.6081e-06	0	7.15864e-05	0	0.00117232	0	0	0	7.15418e-06	0	0
d__Bacteria;p__Fibrobacterota;c__Chitinivibrionia	11	0	3	0	43	0	29	0	4030	0	0	0	0	0	0	0	0	0	0	0	5	0	0	0	0	0	0	0	4116	5	4121	7.10572e-06	0	1.95578e-06	0	2.34696e-05	0	1.53769e-05	0	0.00241001	0	0	0	0	0	0	0	0	0
d__Bacteria;p__Armatimonadota;c__Fimbriimonadia	13	0	0	0	44	0	31	0	3736	0	0	0	0	2	0	0	9	94	0	0	0	0	0	0	0	0	0	0	3826	103	3929	8.39767e-06	0	0	0	2.40154e-05	0	1.64373e-05	0	0.00223419	0	0	0	0	1.13375e-06	0	0	6.81802e-06	6.79555e-05
d__Bacteria;p__Bdellovibrionota_E;c__Oligoflexia	0	0	0	0	0	0	0	0	3	0	0	0	0	0	5	0	0	0	0	0	3614	0	0	0	0	53	0	189	3	3861	3864	0	0	0	0	0	0	0	0	1.79405e-06	0	0	0	0	0	3.72433e-06	0	0	0
d__Bacteria;p__Bdellovibrionota_E;c__Bdellovibrionia_A_473294	0	0	0	0	0	4	0	0	0	0	0	0	0	0	2784	3	0	0	0	0	0	0	127	16	0	629	0	0	4	3559	3563	0	0	0	0	0	1.81282e-06	0	0	0	0	0	0	0	0	0.0020737	2.68282e-06	0	0
d__Bacteria;p__Myxococcota_A_473307;c__UBA796	18	0	0	0	0	0	3443	0	0	0	2	0	0	0	0	0	0	0	0	0	0	0	0	0	0	0	0	0	3463	0	3463	1.16275e-05	0	0	0	0	0	0.0018256	0	0	0	1.29707e-06	0	0	0	0	0	0	0
d__Bacteria;p__Firmicutes_A;__	0	79	0	0	0	0	0	0	0	66	0	1207	176	0	0	0	57	0	0	274	512	0	0	0	0	420	34	0	1528	1297	2825	0	5.87959e-05	0	0	0	0	0	0	0	4.45726e-05	0	0.000803059	7.98486e-05	0	0	0	4.31808e-05	0
d__Bacteria;p__Deinococcota;c__Deinococci	0	38	0	278	0	0	0	0	0	33	0	672	0	0	0	4	0	0	523	0	461	0	0	22	0	710	0	0	1021	1720	2741	0	2.82816e-05	0	0.000193199	0	0	0	0	0	2.22863e-05	0	0.000447105	0	0	0	3.57709e-06	0	0
d__Bacteria;p__Actinobacteriota;c__Rubrobacteria	0	0	0	0	0	0	0	0	0	0	377	0	0	0	0	0	98	996	0	0	0	982	156	5	0	97	0	0	377	2334	2711	0	0	0	0	0	0	0	0	0	0	0.000244498	0	0	0	0	0	7.42407e-05	0.000720039
d__Archaea;p__Thermoplasmatota;c__Thermoplasmata_1773	0	0	0	0	0	0	0	0	0	0	0	0	0	0	0	979	0	0	0	222	0	248	0	28	0	1001	107	0	0	2585	2585	0	0	0	0	0	0	0	0	0	0	0	0	0	0	0	0.000875493	0	0
d__Bacteria;p__Acidobacteriota;c__Vicinamibacteria	0	189	0	0	0	0	0	0	0	124	0	2072	0	0	0	0	0	0	0	0	0	0	0	2	0	47	42	0	2385	91	2476	0	0.000140664	0	0	0	0	0	0	0	8.37425e-05	0	0.00137857	0	0	0	0	0	0
d__Bacteria;p__Planctomycetota;c__SZUA-567	0	0	0	0	0	0	0	0	0	0	0	0	0	0	2340	0	0	0	0	0	0	0	0	0	0	0	0	0	0	2340	2340	0	0	0	0	0	0	0	0	0	0	0	0	0	0	0.00174298	0	0	0
d__Bacteria;p__Firmicutes_B_370539;c__Dehalobacteriia	0	81	0	0	0	0	0	0	0	57	0	829	0	0	0	334	74	706	0	0	0	178	0	0	0	50	0	0	967	1342	2309	0	6.02844e-05	0	0	0	0	0	0	0	3.84946e-05	0	0.000551562	0	0	0	0.000298687	5.60593e-05	0.000510389
d__Bacteria;p__Patescibacteria;c__Paceibacteria	0	0	0	0	0	0	0	0	0	0	0	0	0	0	1563	30	0	0	512	166	8	0	0	0	0	0	0	0	0	2279	2279	0	0	0	0	0	0	0	0	0	0	0	0	0	0	0.00116422	2.68282e-05	0	0
d__Bacteria;p__Bdellovibrionota_E;c__Bdellovibrionia_A_470743	0	0	0	0	0	0	0	0	0	0	0	0	0	0	0	0	0	0	0	0	0	0	0	0	2173	53	0	0	0	2226	2226	0	0	0	0	0	0	0	0	0	0	0	0	0	0	0	0	0	0
d__Bacteria;p__Cyanobacteria;c__Sericytochromatia	0	0	0	0	0	0	0	0	0	0	0	0	0	0	0	0	38	548	8	0	29	0	1031	0	0	25	0	424	0	2103	2103	0	0	0	0	0	0	0	0	0	0	0	0	0	0	0	0	2.87872e-05	0.000396166
d__Archaea;p__Halobacteriota;c__Methanosarcinia	0	0	0	0	0	0	6	0	116	0	0	0	0	0	0	1631	0	0	0	32	0	0	0	0	0	11	0	0	122	1674	1796	0	0	0	0	0	0	3.18142e-06	0	6.93699e-05	0	0	0	0	0	0	0.00145856	0	0
d__Bacteria;p__Elusimicrobiota;c__Endomicrobia	0	0	0	0	0	0	0	0	0	0	0	0	0	0	0	0	8	0	0	1334	0	348	0	0	6	0	36	0	0	1732	1732	0	0	0	0	0	0	0	0	0	0	0	0	0	0	0	0	6.06046e-06	0
d__Bacteria;p__Chloroflexota;c__Dehalococcoidia	0	0	0	0	0	0	0	0	0	0	0	0	0	0	0	0	90	1242	0	0	0	0	0	16	0	373	0	0	0	1721	1721	0	0	0	0	0	0	0	0	0	0	0	0	0	0	0	0	6.81802e-05	0.00089788
d__Bacteria;p__Patescibacteria;c__JAEDAM01	0	0	0	0	0	0	0	0	0	0	0	0	303	7	0	948	33	336	0	0	0	0	0	0	0	6	21	0	310	1344	1654	0	0	0	0	0	0	0	0	0	0	0	0	0.000137467	3.96812e-06	0	0.000847771	2.49994e-05	0.000242905
d__Bacteria;p__Nitrospirota_A_437815;c__Nitrospiria	0	0	0	0	0	0	0	0	0	0	0	0	1239	64	0	0	0	0	0	0	0	0	0	0	0	0	0	0	1303	0	1303	0	0	0	0	0	0	0	0	0	0	0	0	0.000562116	3.62799e-05	0	0	0	0
d__Bacteria;p__Riflebacteria;c__Ozemobacteria	0	0	0	0	0	0	0	0	0	0	0	0	0	0	0	0	71	789	0	0	0	0	0	0	353	0	0	0	0	1213	1213	0	0	0	0	0	0	0	0	0	0	0	0	0	0	0	0	5.37866e-05	0.000570393
d__Bacteria;p__Spirochaetota;c__GWE2-31-10	0	0	0	0	0	0	0	0	0	0	0	0	0	0	0	302	80	807	0	0	0	0	0	0	0	0	0	0	0	1189	1189	0	0	0	0	0	0	0	0	0	0	0	0	0	0	0	0.00027007	6.06046e-05	0.000583405
d__Bacteria;p__Bacteroidota;c__SZUA-365	0	0	0	0	0	0	0	0	0	0	0	0	0	0	0	0	0	0	4	0	4	0	1106	0	0	0	0	0	0	1114	1114	0	0	0	0	0	0	0	0	0	0	0	0	0	0	0	0	0	0
d__Bacteria;p__Firmicutes_B_370529;c__Desulfotomaculia_370529	0	0	0	0	0	0	0	0	0	0	0	0	0	0	0	5	0	0	0	562	0	3	0	12	0	415	58	0	0	1055	1055	0	0	0	0	0	0	0	0	0	0	0	0	0	0	0	4.47136e-06	0	0
d__Bacteria;p__Desulfobacterota_I;c__Desulfobulbia	0	0	0	0	0	0	0	0	0	0	0	0	0	0	0	4	0	0	0	0	884	0	15	42	0	91	0	0	0	1036	1036	0	0	0	0	0	0	0	0	0	0	0	0	0	0	0	3.57709e-06	0	0
d__Archaea;p__Thermoplasmatota;c__Poseidoniia	0	0	0	0	0	0	0	0	0	0	0	0	0	0	0	0	462	0	0	4	0	6	0	0	112	0	3	0	0	587	587	0	0	0	0	0	0	0	0	0	0	0	0	0	0	0	0	0.000349992	0
d__Bacteria;p__Desulfobacterota_C;c__Anaeroferrophillalia	0	0	0	0	0	0	0	0	0	0	0	0	0	0	0	5	0	0	0	0	0	0	0	31	0	530	0	0	0	566	566	0	0	0	0	0	0	0	0	0	0	0	0	0	0	0	4.47136e-06	0	0
d__Bacteria;p__Sumerlaeota;c__Sumerlaeia	0	0	0	0	0	0	0	0	0	0	0	0	0	0	0	0	0	0	0	0	154	0	367	0	0	0	38	0	0	559	559	0	0	0	0	0	0	0	0	0	0	0	0	0	0	0	0	0	0
d__Bacteria;p__Armatimonadota;c__Abditibacteria	0	0	0	0	0	0	0	0	0	0	0	0	0	0	0	0	46	481	0	0	0	0	0	0	0	0	21	0	0	548	548	0	0	0	0	0	0	0	0	0	0	0	0	0	0	0	0	3.48477e-05	0.00034773
d__Archaea;p__Thermoproteota;c__Nitrososphaeria_A	0	0	0	0	0	0	0	0	0	0	0	0	529	14	0	0	0	0	0	0	0	0	0	0	0	0	0	0	543	0	543	0	0	0	0	0	0	0	0	0	0	0	0	0.00024	7.93623e-06	0	0	0	0
d__Bacteria;p__Bdellovibrionota_C;c__UBA2361	0	0	0	0	0	0	0	0	0	0	0	0	0	0	0	0	42	475	0	0	0	0	0	0	0	0	0	0	0	517	517	0	0	0	0	0	0	0	0	0	0	0	0	0	0	0	0	3.18174e-05	0.000343392
d__Bacteria;p__Patescibacteria;c__Microgenomatia	0	446	0	0	0	0	0	0	0	0	0	0	0	0	0	0	0	0	0	0	0	0	0	0	0	0	0	0	446	0	446	0	0.000331936	0	0	0	0	0	0	0	0	0	0	0	0	0	0	0	0
d__Bacteria;p__Patescibacteria;c__Doudnabacteria	0	0	0	0	0	0	422	0	0	0	0	0	0	0	0	0	0	0	0	0	0	0	0	0	0	0	0	0	422	0	422	0	0	0	0	0	0	0.00022376	0	0	0	0	0	0	0	0	0	0	0
d__Bacteria;p__Myxococcota_A_473307;__	0	0	0	0	0	0	0	0	0	0	0	0	0	0	31	0	11	102	0	0	0	0	0	3	0	107	147	0	0	401	401	0	0	0	0	0	0	0	0	0	0	0	0	0	0	2.30908e-05	0	8.33314e-06	7.3739e-05
d__Bacteria;p__Myxococcota_A_473307;c__UBA9042	0	0	0	0	0	0	0	0	0	0	0	0	0	0	0	304	0	0	0	0	0	0	0	0	0	39	0	0	0	343	343	0	0	0	0	0	0	0	0	0	0	0	0	0	0	0	0.000271859	0	0
d__Bacteria;p__Desulfobacterota_G_459546;c__Desulfuromonadia	0	0	0	0	0	0	0	2	0	0	0	0	0	0	0	0	4	95	0	0	178	0	0	0	0	0	35	0	2	312	314	0	0	0	0	0	0	0	1.6081e-06	0	0	0	0	0	0	0	0	3.03023e-06	6.86784e-05
d__Archaea;p__Thermoproteota;c__Bathyarchaeia	3	0	0	0	0	0	4	0	265	0	0	0	0	0	0	0	0	0	0	0	0	0	0	0	0	0	0	0	272	0	272	1.93792e-06	0	0	0	0	0	2.12095e-06	0	0.000158474	0	0	0	0	0	0	0	0	0
d__Bacteria;p__Firmicutes_B_370525;c__Desulfotomaculia_370525	0	0	0	0	0	0	0	0	0	0	0	0	0	0	0	0	7	0	0	0	0	244	0	0	0	0	0	0	0	251	251	0	0	0	0	0	0	0	0	0	0	0	0	0	0	0	0	5.30291e-06	0
d__Bacteria;p__Firmicutes_D;c__Proteinivoracia	0	0	0	0	0	0	0	0	0	0	0	0	0	0	0	0	0	0	0	0	0	0	0	7	0	243	0	0	0	250	250	0	0	0	0	0	0	0	0	0	0	0	0	0	0	0	0	0	0
d__Bacteria;p__Delongbacteria;c__UBA4055	0	0	0	0	0	0	0	0	0	0	0	0	0	0	0	0	0	0	0	0	0	0	0	0	0	186	0	0	0	186	186	0	0	0	0	0	0	0	0	0	0	0	0	0	0	0	0	0	0
d__Bacteria;p__Bacteroidota;c__Ignavibacteria	0	0	0	0	0	0	0	0	0	0	0	0	0	0	0	0	0	0	0	0	0	0	0	0	0	0	3	181	0	184	184	0	0	0	0	0	0	0	0	0	0	0	0	0	0	0	0	0	0
d__Bacteria;p__Firmicutes_B_370539;__	0	0	0	0	0	0	0	0	0	0	0	0	0	0	0	0	0	0	0	0	0	0	0	12	0	155	0	0	0	167	167	0	0	0	0	0	0	0	0	0	0	0	0	0	0	0	0	0	0
d__Bacteria;p__Deferribacterota;c__Deferribacteres	0	0	0	138	0	0	0	0	0	8	0	0	0	0	6	0	0	0	0	0	0	0	0	0	0	0	0	0	146	6	152	0	0	0	9.59047e-05	0	0	0	0	0	5.40274e-06	0	0	0	0	4.46919e-06	0	0	0
d__Bacteria;p__Firmicutes_B_370541;c__Syntrophomonadia	0	0	0	0	0	0	0	0	0	0	0	0	0	0	0	0	0	32	0	0	0	0	0	0	0	79	0	0	0	111	111	0	0	0	0	0	0	0	0	0	0	0	0	0	0	0	0	0	2.31338e-05
d__Bacteria;p__Desulfobacterota_G_459544;c__Syntrophia	0	0	0	0	0	0	0	0	0	0	0	0	0	0	0	0	0	0	0	0	0	0	0	0	0	82	0	0	0	82	82	0	0	0	0	0	0	0	0	0	0	0	0	0	0	0	0	0	0
d__Bacteria;p__Myxococcota_A_437813;c__Polyangia_437813	0	0	0	0	0	0	0	0	0	0	0	0	0	0	0	0	0	0	0	0	0	0	0	0	0	75	0	0	0	75	75	0	0	0	0	0	0	0	0	0	0	0	0	0	0	0	0	0	0
d__Bacteria;p__Dependentiae;c__Babeliae	0	0	0	0	0	0	0	0	0	0	0	0	0	0	0	0	0	0	0	0	0	0	0	7	0	66	0	0	0	73	73	0	0	0	0	0	0	0	0	0	0	0	0	0	0	0	0	0	0
d__Bacteria;p__Firmicutes_B_370539;c__Desulfitobacteriia	0	0	0	0	0	0	0	0	0	0	0	0	0	0	0	0	0	0	0	0	0	0	0	70	0	0	0	0	0	70	70	0	0	0	0	0	0	0	0	0	0	0	0	0	0	0	0	0	0
d__Bacteria;p__Desulfobacterota_B;c__Binatia	0	0	0	0	0	0	0	0	0	0	0	0	0	0	0	0	0	0	0	0	0	0	0	0	0	0	37	0	0	37	37	0	0	0	0	0	0	0	0	0	0	0	0	0	0	0	0	0	0
[truncated: 13 more columns]

## Sheet: 4-Order
Table S4: Amplicon sequence variants (ASVs) taxonomic assignment level Order. Read counts and relative abundance.
Sample ID	E1_ES_02_DNA_S6	E1_ES_09_DNA_S1	E4_E_03_DNA_S19	E4_E_05_DNA_S13	E4_E_07_DNA_S7	E4_E_09_DNA_S17	E4_E_12_DNA_S11	E4_F_01_DNA_S28	E4_U_01_DNA_S26	E4_U_03_DNA_S30	E4_U_05_DNA_S27	E4_U_15_DNA_S3	E4_U_16_DNA_S12	E4_U_17_DNA_S4	E1_ES_02_RNA_S15	E1_ES_09_RNA_S23	E4_E_03_RNA_S16	E4_E_05_RNA_S9	E4_E_07_RNA_S5	E4_E_09_RNA_S2	E4_E_12_RNA_S14	E4_F_01_RNA_S24	E4_U_01_RNA_S29	E4_U_03_RNA_S25	E4_U_05_RNA_S10	E4_U_15_RNA_S21	E4_U_16_RNA_S18	E4_U_17_RNA_S20			relative abundance	E1_ES_02_DNA_S6	E1_ES_09_DNA_S1	E4_E_03_DNA_S19	E4_E_05_DNA_S13	E4_E_07_DNA_S7	E4_E_09_DNA_S17	E4_E_12_DNA_S11	E4_F_01_DNA_S28	E4_U_01_DNA_S26	E4_U_03_DNA_S30	E4_U_05_DNA_S27	E4_U_15_DNA_S3	E4_U_16_DNA_S12	E4_U_17_DNA_S4	E1_ES_02_RNA_S15	E1_ES_09_RNA_S23	E4_E_03_RNA_S16	E4_E_05_RNA_S9
Method	DNA	DNA	DNA	DNA	DNA	DNA	DNA	DNA	DNA	DNA	DNA	DNA	DNA	DNA	RNA	RNA	RNA	RNA	RNA	RNA	RNA	RNA	RNA	RNA	RNA	RNA	RNA	RNA				DNA	DNA	DNA	DNA	DNA	DNA	DNA	DNA	DNA	DNA	DNA	DNA	DNA	DNA	RNA	RNA	RNA	RNA
primers	2N	3N	1N	1N	2N	4N	2N	1N	2N	3N	4N	3N	4N	4N	2N	3N	1N	1N	2N	4N	2N	1N	2N	3N	4N	3N	4N	4N	DNA	RNA	All	2N	3N	1N	1N	2N	4N	2N	1N	2N	3N	4N	3N	4N	4N	2N	3N	1N	1N
d__Bacteria;p__Proteobacteria;c__Alphaproteobacteria;o__Rhizobiales_A_504705	20071	21283	1483	34566	61367	50018	20866	6065	11013	21400	13318	2523	6051	16388	186566	76011	395964	484106	380234	798436	866101	560865	676417	911784	1144333	54658	149147	289351	286412	6973973	7260385	0.0129654	0.0158399	0.00096681	0.024022	0.0334944	0.0226684	0.0110639	0.00487657	0.00658596	0.0144523	0.0086372	0.00167864	0.00274525	0.00928993	0.138966	0.0679746	0.299966	0.349975
d__Bacteria;p__Bacteroidota;c__Bacteroidia;o__Bacteroidales	63580	373581	98402	76205	494731	268722	140496	297370	114206	78544	175953	397314	39864	153000	22509	66913	74623	11734	64923	120799	19881	272246	21957	30242	81808	97409	7967	8116	2771968	901127	3673095	0.0410711	0.278038	0.064151	0.0529596	0.270026	0.121786	0.0744961	0.2391	0.0682971	0.0530441	0.114112	0.264347	0.0180857	0.0867317	0.0167662	0.0598385	0.0565312	0.00848287
d__Bacteria;p__Proteobacteria;c__Gammaproteobacteria;o__Pseudomonadales_660879	61704	14958	80741	32793	45701	270833	101630	20678	88432	38891	453492	82244	268605	51221	119336	109471	55002	56105	330838	44659	113794	44300	76297	40524	40658	164283	377165	43921	1611923	1616353	3228276	0.0398592	0.0111325	0.0526373	0.0227899	0.0249438	0.122743	0.0538879	0.0166262	0.0528838	0.0262648	0.294106	0.0547198	0.121862	0.0290358	0.0888892	0.0978969	0.0416672	0.04056
d__Bacteria;p__Actinobacteriota;c__Actinomycetia;o__Actinomycetales	172777	101922	22113	159298	112299	207160	233304	38954	201057	162426	130119	125282	364577	284891	59223	59446	27873	56333	180607	31458	84578	46412	39410	24518	26977	82782	31409	20007	2316179	771033	3087212	0.11161	0.0758556	0.0144161	0.110706	0.0612933	0.0938857	0.123706	0.031321	0.120235	0.109693	0.0843868	0.0833545	0.165403	0.161497	0.0441131	0.0531609	0.0211154	0.0407249
d__Bacteria;p__Firmicutes_D;c__Bacilli;o__Lactobacillales	133435	13961	116928	88215	28168	11223	93537	47240	33598	83105	5014	88001	343174	94953	153119	41921	37982	128356	25204	36746	31514	58289	56312	72242	52642	166962	540515	60925	1180552	1462729	2643281	0.0861956	0.0103905	0.0762287	0.0613061	0.0153742	0.00508631	0.0495967	0.0379833	0.0200922	0.0561244	0.00325176	0.0585501	0.155693	0.0538264	0.114053	0.0374888	0.0287736	0.0927925
d__Bacteria;p__Actinobacteriota;c__Actinomycetia;o__Mycobacteriales	320659	55920	84796	88874	74417	130488	79614	53224	145849	211359	22729	48467	112941	105868	30811	19860	20073	28041	10373	12674	40375	31960	47323	24351	22306	36586	20767	12014	1535205	357514	1892719	0.207138	0.0416185	0.0552809	0.061764	0.0406171	0.0591377	0.0422142	0.0427948	0.0872201	0.14274	0.0147406	0.0322468	0.0512397	0.0600138	0.02295	0.0177603	0.0152065	0.0202717
d__Bacteria;p__Firmicutes_D;c__Bacilli;o__Staphylococcales	18086	19167	19799	106752	26815	5274	40459	5040	271041	78231	232	79395	85397	78828	27024	18419	13189	46896	9345	11192	94152	20825	211893	116718	15502	163242	48611	38020	834516	835028	1669544	0.0116831	0.0142651	0.0129075	0.0741886	0.0146357	0.0023902	0.0214528	0.00405241	0.162087	0.0528328	0.00015046	0.0528242	0.0387434	0.0446855	0.0201292	0.0164716	0.00999143	0.0339026
d__Bacteria;p__Proteobacteria;c__Gammaproteobacteria;o__Pseudomonadales_650611	1643	3123	55924	78650	6730	59397	21994	33192	45094	3515	231	23590	54776	264240	21409	30978	9155	27051	10167	19428	10139	16268	16443	17640	13832	73829	48873	597032	652099	912244	1564343	0.00106134	0.0023243	0.0364584	0.0546587	0.00367326	0.026919	0.011662	0.026688	0.026967	0.00237383	0.000149812	0.0156952	0.0248511	0.149791	0.0159468	0.0277028	0.00693544	0.019556
d__Bacteria;p__Firmicutes_A;c__Clostridia_258483;o__Oscillospirales	40616	109042	176216	16571	16001	203465	55699	49323	16586	67616	13173	55644	14854	688	39990	107971	123327	10431	7894	139659	10585	35418	14547	18630	8174	104809	6315	10649	835494	638399	1473893	0.0262369	0.0811547	0.11488	0.0115162	0.00873341	0.0922111	0.0295336	0.0396582	0.00991871	0.045664	0.00854316	0.0370219	0.00673904	0.000390009	0.0297872	0.0965555	0.0934274	0.00754089
d__Bacteria;p__Campylobacterota;c__Campylobacteria;o__Campylobacterales	1027	19717	21731	824	439264	592	19161	92478	3272	3549	242237	950	7682	536	8505	7143	11225	364	222181	7349	5094	132097	2167	1574	181463	7691	10319	4851	853020	602023	1455043	0.000663416	0.0146744	0.0141671	0.000572649	0.239752	0.000268297	0.0101599	0.074357	0.00195671	0.00239679	0.157099	0.000632068	0.00348521	0.000303844	0.00633508	0.00638779	0.00850359	0.000263147
d__Bacteria;p__Proteobacteria;c__Alphaproteobacteria;o__Rhodobacterales	49706	11139	15056	8473	14006	125822	13026	5688	6164	6713	9502	19230	68910	18756	45540	105606	71233	23624	166531	16050	315875	35923	31833	25531	22177	28859	19581	23827	372191	932190	1304381	0.0321088	0.00829022	0.00981543	0.00588841	0.00764453	0.057023	0.00690686	0.00457344	0.00368618	0.00453358	0.00616239	0.0127944	0.0312635	0.0106323	0.0339212	0.0944406	0.0539631	0.0170785
d__Bacteria;p__Firmicutes_D;c__Bacilli;o__Bacillales_A	55606	35369	173	127434	1123	639	122729	194	59008	18067	23678	37269	439073	27601	30165	18784	3898	29946	6035	4171	52528	9112	28475	10540	1848	47460	94179	6556	947963	343697	1291660	0.0359201	0.0263234	0.000112784	0.0885618	0.000612938	0.000289597	0.0650754	0.000155986	0.0352878	0.0122014	0.015356	0.0247964	0.199201	0.0156463	0.0224689	0.016798	0.00295296	0.0216489
d__Bacteria;p__Bacteroidota;c__Bacteroidia;o__Flavobacteriales_877923	328511	10391	5386	41797	66117	20137	90662	9409	50276	246690	5615	24955	54949	2019	9032	27832	10344	13778	926	2539	26431	20262	11031	5258	6285	13728	42603	7665	956914	197714	1154628	0.21221	0.00773352	0.00351129	0.0290473	0.0360869	0.00912617	0.0480723	0.00756531	0.0300659	0.1666	0.00364153	0.0166034	0.0249296	0.00114452	0.00672762	0.0248894	0.00783618	0.00996054
d__Bacteria;p__Firmicutes_A;c__Clostridia_258483;o__Lachnospirales	95676	79822	115533	31396	35073	46045	3925	2565	26907	130287	17145	96966	32050	83083	30072	22748	31403	5068	2209	25433	7869	14491	14092	13683	3794	130022	5037	6431	796473	312352	1108825	0.0618042	0.0594076	0.0753192	0.021819	0.019143	0.0208678	0.00208118	0.00206239	0.0160908	0.0879884	0.0111191	0.0645148	0.0145406	0.0470976	0.0223996	0.0203429	0.0237896	0.00366381
d__Bacteria;__;__;__	22179	66299	45631	58611	10079	65104	44631	20174	18412	20045	22535	66497	13871	83516	76530	22971	32004	27656	28306	26618	32636	19897	31056	14983	23367	39643	4835	29455	557584	409957	967541	0.0143271	0.0493431	0.0297481	0.0407324	0.00550116	0.0295054	0.023665	0.0162209	0.0110107	0.0135373	0.0146148	0.0442428	0.00629307	0.047343	0.0570045	0.0205423	0.0242449	0.0199934
d__Bacteria;p__Proteobacteria;c__Alphaproteobacteria;o__Sphingomonadales	1334	47134	100573	16937	15743	96	41762	59099	47171	27396	9557	10818	7803	23339	65943	30946	65884	54901	14206	39434	73208	17014	57225	32692	35793	15218	15986	20951	408762	539401	948163	0.00086173	0.0350795	0.0655664	0.0117706	0.00859259	4.35076e-05	0.0221437	0.0475186	0.028209	0.0185017	0.00619806	0.00719759	0.00354011	0.0132303	0.0491186	0.0276742	0.0499109	0.0396896
d__Bacteria;p__Actinobacteriota;c__Actinomycetia;o__Propionibacteriales	1280	5815	38511	58338	42990	17150	27918	70461	20762	21512	11638	10839	25196	38673	23190	7848	13875	51660	6010	4674	27816	18854	9075	8990	6259	19875	8128	3716	391083	209970	601053	0.000826847	0.00432782	0.0251064	0.0405427	0.0234641	0.00777245	0.0148031	0.0566542	0.012416	0.014528	0.00754766	0.00721156	0.0114311	0.0219227	0.0172734	0.00701825	0.0105111	0.0373466
d__Bacteria;p__Proteobacteria;c__Gammaproteobacteria;o__Burkholderiales_592522	37541	568	29553	12847	10627	12157	49395	16714	12187	9064	110	4517	21395	129568	26042	18213	9347	14436	8313	8701	30172	7637	26625	8068	17669	16461	24741	8597	346243	225022	571265	0.0242505	0.000422735	0.0192664	0.00892817	0.00580026	0.0055096	0.026191	0.0134389	0.00728803	0.00612131	7.13389e-05	0.00300532	0.0097066	0.0734487	0.0193978	0.0162874	0.00708089	0.0104362
d__Bacteria;p__Proteobacteria;c__Gammaproteobacteria;o__Enterobacterales_A_737866	240	16953	15253	16838	9452	50114	6239	16462	23114	28979	15408	49619	7331	36695	28328	49619	8422	21587	2802	40388	24922	12155	10869	27414	6863	19060	5276	15563	292697	273268	565965	0.000155034	0.0126173	0.00994386	0.0117018	0.00515894	0.0227119	0.00330815	0.0132363	0.0138226	0.0195708	0.00999264	0.0330132	0.00332597	0.0208014	0.0211005	0.0443729	0.00638015	0.0156059
d__Bacteria;p__Firmicutes_A;c__Clostridia_258483;o__Tissierellales	1865	8776	1462	13978	76581	26616	2376	45120	67641	1826	68252	132	6374	12555	5484	5537	6008	2531	21282	10616	3725	54800	2267	2244	102841	1700	5012	3735	333554	227782	561336	0.00120474	0.00653155	0.000953119	0.00971418	0.0417982	0.0120625	0.00125984	0.0362788	0.0404505	0.00123318	0.0442639	8.78242e-05	0.00289179	0.0071171	0.00408484	0.00495159	0.00455141	0.00182974
d__Bacteria;p__Firmicutes_A;c__Clostridia_258483;o__Peptostreptococcales	8577	44922	53543	5578	28069	139604	31576	19406	30003	5728	6067	11184	222	101	14547	11011	20999	5456	3026	16795	5099	5696	1682	3146	10785	13843	1441	3651	384580	117177	501757	0.00554052	0.0334333	0.0349062	0.0038765	0.0153202	0.0632691	0.0167427	0.0156034	0.0179423	0.00386836	0.00393467	0.0074411	0.000100718	5.72543e-05	0.0108356	0.00984684	0.015908	0.00394431
d__Bacteria;p__Proteobacteria;c__Gammaproteobacteria;o__Burkholderiales_592524	1123	1459	509	18701	21074	20688	106860	15074	35299	31825	141	13568	3478	25845	16255	8059	5634	17582	4245	6419	16189	3073	4888	25903	7532	6632	7533	3850	295644	133794	429438	0.000725429	0.00108586	0.000331832	0.0129965	0.0115023	0.00937588	0.0566611	0.0121203	0.0211094	0.0214928	9.14435e-05	0.00902726	0.00157792	0.0146509	0.0121078	0.00720694	0.00426808	0.0127106
d__Bacteria;p__Proteobacteria;c__Alphaproteobacteria;o__Rhizobiales_A_501059	40554	1553	14816	1171	9909	71608	4312	239	304	1562	23703	8458	2732	225	14061	8662	43309	23708	8686	13897	18154	9650	11976	9876	12017	9926	2110	2153	181146	188185	369331	0.0261968	0.00115582	0.00965897	0.0008138	0.00540837	0.032453	0.00228638	0.000192168	0.000181797	0.00105489	0.0153722	0.0056274	0.00123947	0.000127547	0.0104735	0.00774619	0.0328091	0.0171392
d__Bacteria;p__Fusobacteriota;c__Fusobacteriia;o__Fusobacteriales_993521	274	44	5952	169	106994	7990	2468	19290	15910	44	118013	64	638	96	3322	0	963	1944	13961	67	624	24166	913	1615	27946	408	493	1340	277946	77762	355708	0.000176997	3.27471e-05	0.00388028	0.000117449	0.0583978	0.0036211	0.00130862	0.0155101	0.00951445	2.97151e-05	0.0765357	4.25814e-05	0.000289451	5.44199e-05	0.00247444	0	0.000729528	0.00140538
d__Bacteria;p__Proteobacteria;c__Gammaproteobacteria;o__Burkholderiales_597441	8078	116	9840	103164	61	901	8476	248	826	8674	32	458	10235	2360	16537	3006	11262	40819	21592	8566	4155	12972	6594	11878	8438	1585	1496	13438	153469	162338	315807	0.00521818	8.63332e-05	0.00641497	0.071695	3.32941e-05	0.000408337	0.00449428	0.000199405	0.000493962	0.00585793	2.07531e-05	0.000304723	0.00464347	0.00133782	0.0123178	0.00268818	0.00853162	0.0295093
d__Bacteria;p__Bacteroidota;c__Bacteroidia;o__Cytophagales	25818	7652	4768	7762	297	94	58646	33577	18217	6637	62	3650	10965	45507	8783	8154	11880	8261	5533	6884	8898	6927	5524	3791	3248	5156	2491	1482	223652	87012	310664	0.0166778	0.00569501	0.00310839	0.00539429	0.000162104	4.26012e-05	0.0310962	0.0269976	0.0108941	0.00448225	4.02092e-05	0.00242847	0.00497466	0.0257967	0.00654215	0.0072919	0.00899979	0.00597213
d__Bacteria;p__Bacteroidota;c__Bacteroidia;o__Sphingobacteriales	11382	11765	10	3038	9884	44	2874	21	8426	7900	24	69999	14874	17331	5524	1058	7217	4584	2085	4576	8490	2044	6076	3776	13847	33449	29137	3056	157572	124919	282491	0.00735248	0.00875612	6.51928e-06	0.00211129	0.00539473	1.9941e-05	0.0015239	1.68851e-05	0.00503889	0.00533521	1.55649e-05	0.0465728	0.00674812	0.00982449	0.00411463	0.000946141	0.0054673	0.00331392
d__Bacteria;p__Proteobacteria;c__Gammaproteobacteria;o__Xanthomonadales_616009	316	16226	2976	3723	12155	22217	50609	12940	1891	10190	65	6812	6391	21832	24781	17744	2639	4848	766	5456	8943	5999	2966	5342	3792	21082	5984	2626	168343	112968	281311	0.000204128	0.0120762	0.00194014	0.00258734	0.00663425	0.0100688	0.0268347	0.0104044	0.00113085	0.00688175	4.21548e-05	0.00453226	0.0028995	0.012376	0.0184585	0.015868	0.0019992	0.00350477
d__Bacteria;p__Bacteroidota;c__Bacteroidia;__	42	31681	61951	103	138	29719	287	11445	10555	2022	3716	31513	22883	894	366	2839	8300	1334	1156	11030	2384	1518	849	3000	208	33821	1838	894	206949	69537	276486	2.71309e-05	0.0235786	0.0403876	7.15811e-05	7.5321e-05	0.0134688	0.000152178	0.00920236	0.00631207	0.00136554	0.00240996	0.0209667	0.0103817	0.000506785	0.000272621	0.00253884	0.00628773	0.00096439
d__Bacteria;p__Firmicutes_A;c__Clostridia_258483;o__Clostridiales	182	293	137	4382	493	60	9332	2346	28639	15750	17	2510	15292	650	16843	32231	2120	10590	67	4143	8915	48079	7763	5328	1169	16200	8102	2786	80083	164336	244419	0.000117567	0.000218066	8.93142e-05	0.00304532	0.000269081	2.71922e-05	0.00494817	0.0018863	0.0171266	0.0106367	1.10251e-05	0.00166999	0.00693776	0.000368468	0.0125458	0.0288233	0.00160602	0.00765584
d__Bacteria;p__Fusobacteriota;c__Fusobacteriia;o__Fusobacteriales_993777	125	13234	3760	88	47	51	3586	125674	45	194	60	320	985	71	5664	73	1858	101	0	0	0	81970	11	8	0	496	91	650	148240	90922	239162	8.07468e-05	0.00984942	0.00245125	6.11566e-05	2.56528e-05	2.31134e-05	0.00190143	0.101048	2.69108e-05	0.000131017	3.89121e-05	0.000212907	0.00044688	4.0248e-05	0.00421892	6.52819e-05	0.00140754	7.3016e-05
d__Bacteria;p__Chloroflexota;c__Chloroflexia;o__Thermomicrobiales	568	108	82	43262	499	22	115804	80	25094	100	19284	1547	6191	9956	0	0	12	209	36	24	77	5	0	109	12	183	0	0	222597	667	223264	0.000366913	8.03792e-05	5.34581e-05	0.0300654	0.000272356	9.97049e-06	0.0614035	6.4324e-05	0.0150066	6.75343e-05	0.0125064	0.00102927	0.00280877	0.0056438	0	0	9.0907e-06	0.000151093
d__Bacteria;p__Bacteroidota;c__Bacteroidia;o__Chitinophagales	82	413	36753	2865	132	9272	7980	13291	11102	317	45	4814	1515	85563	4040	5552	4635	4160	16	2294	9075	1436	1578	1732	1341	5965	1479	1766	174144	45069	219213	5.29699e-05	0.000307376	0.0239603	0.00199107	7.20461e-05	0.00420211	0.00423129	0.0106866	0.00663918	0.000214084	2.91841e-05	0.00320292	0.000687333	0.0485034	0.00300925	0.004965	0.00351128	0.00300739
d__Bacteria;p__Firmicutes_D;c__Bacilli;o__RFN20	19	26320	41696	618	2854	32875	59	758	42	2700	5887	2522	16505	6978	3929	8001	19375	126	1449	19981	2020	1830	1568	393	695	7689	265	444	139833	67765	207598	1.22735e-05	0.0195887	0.0271828	0.000429486	0.00155773	0.0148991	3.1284e-05	0.00060947	2.51167e-05	0.00182343	0.00381793	0.00167797	0.00748808	0.00395565	0.00292657	0.00715508	0.0146777	9.10893e-05
d__Bacteria;p__Firmicutes_D;c__Bacilli;__	3673	626	20836	4406	161	273	99	399	13289	35013	3574	5254	1181	81	21173	10270	10612	20838	669	4302	5022	7823	13035	6750	735	10475	1067	2826	88865	115597	204462	0.00237266	0.000465901	0.0135836	0.003062	8.78745e-05	0.000123725	5.24934e-05	0.000320816	0.00794704	0.0236458	0.00231787	0.00349567	0.000535802	4.59168e-05	0.015771	0.00918418	0.00803921	0.0150644
d__Bacteria;p__Actinobacteriota;c__Acidimicrobiia_401430;o__Acidimicrobiales	380	260	48	19454	289	11	85239	32	12904	247	7100	3363	2881	1566	803	8054	6000	13216	725	531	5492	842	5170	2362	2191	8576	1036	226	133774	55224	188998	0.00024547	0.000193505	3.12926e-05	0.0135198	0.000157737	4.98524e-06	0.0451968	2.57296e-05	0.00771681	0.00016681	0.0046046	0.00223752	0.00130707	0.000887724	0.000598127	0.00720247	0.00454535	0.00955426
d__Bacteria;p__Proteobacteria;c__Gammaproteobacteria;o__Burkholderiales_595422	90	1220	70413	113	108	0	73	30742	6011	9163	120	820	2152	116	7349	1455	2648	3041	1253	3971	3191	877	4371	4801	7616	8586	3308	1935	121141	54402	175543	5.81377e-05	0.000907987	0.0459042	7.85307e-05	5.89468e-05	0	3.87073e-05	0.0247181	0.00359468	0.00618817	7.78243e-05	0.000545574	0.000976331	6.57574e-05	0.00547401	0.00130117	0.00200601	0.00219843
d__Bacteria;p__Patescibacteria;c__Saccharimonadia;o__Saccharimonadales	787	148	66420	145	8062	11	30626	4161	2027	18532	1086	292	2709	78	1275	20	8	0	1286	2504	965	0	349	562	16	251	107	39	135084	7382	142466	0.000508382	0.000110149	0.0433011	0.000100769	0.00440027	4.98524e-06	0.016239	0.00334565	0.00121218	0.0125155	0.00070431	0.000194278	0.00122903	4.42162e-05	0.000949703	1.78855e-05	6.06046e-06	0
d__Bacteria;p__Proteobacteria;c__Alphaproteobacteria;o__Acetobacterales	139	260	5692	14169	1762	78	16826	2062	13922	13146	3562	2367	345	40	7636	3786	4991	8499	563	5083	9787	233	7417	4028	4920	3526	417	1541	74370	62427	136797	8.97904e-05	0.000193505	0.00371078	0.00984691	0.000961707	3.53499e-05	0.00892176	0.00165795	0.00832559	0.00887806	0.00231008	0.00157485	0.000156521	2.2675e-05	0.00568779	0.00338572	0.00378097	0.00614419
d__Bacteria;p__Firmicutes_A;c__Clostridia_258483;o__Christensenellales	116	20338	36	8745	74	41	25824	174	3780	5122	31	7837	5293	217	3927	4914	11058	559	941	10250	2255	3035	968	1989	52	16640	574	235	77628	57397	135025	7.4933e-05	0.0151366	2.34694e-05	0.00607744	4.03895e-05	1.85814e-05	0.0136928	0.000139905	0.0022605	0.00345911	2.01046e-05	0.00521423	0.00240136	0.000123012	0.00292509	0.00439446	0.00837708	0.000404118
d__Bacteria;p__Proteobacteria;c__Alphaproteobacteria;__	163	8002	33	1427	207	8	124	590	13292	233	0	12	3918	122	17256	5761	11109	7472	4886	8576	7968	1935	10516	5354	6019	10600	5947	3009	28131	106408	134539	0.000105294	0.0059555	2.15136e-05	0.00099171	0.000112981	3.62563e-06	6.57493e-05	0.00047439	0.00794884	0.000157355	0	7.98402e-06	0.00177754	6.91586e-05	0.0128534	0.00515191	0.00841571	0.00540174
d__Bacteria;p__Firmicutes_A;c__Clostridia_258483;__	21	10212	20925	26	131	22006	45	7631	7600	144	25	2982	1054	72	464	6204	4351	1958	167	9291	1113	2704	1198	1025	7733	5296	1207	1370	72874	44081	116955	1.35655e-05	0.0076003	0.0136416	1.8069e-05	7.15003e-05	0.00997321	2.38606e-05	0.00613571	0.00454493	9.72494e-05	1.62134e-05	0.00198403	0.000478184	4.08149e-05	0.000345617	0.00554807	0.00329613	0.0014155
d__Bacteria;p__Proteobacteria;c__Alphaproteobacteria;o__Caulobacterales	66	302	11	0	15	10983	152	0	21	336	9076	5401	373	252	12634	13638	793	4456	599	2359	19027	2030	7622	3911	2984	10174	7117	1453	26988	88797	115785	4.26343e-05	0.000224764	7.17121e-06	0	8.18706e-06	0.00497754	8.05959e-05	0	1.25584e-05	0.000226915	0.00588611	0.00359347	0.000169225	0.000142852	0.00941063	0.0121961	0.000600743	0.00322138
d__Bacteria;p__Proteobacteria;c__Alphaproteobacteria;o__Rhizobiales_A_502138	33	216	438	10	57	16268	6805	12978	1803	248	1365	3786	3309	144	4542	7903	3145	4751	289	2296	2262	1673	5884	1110	8827	9708	5369	437	47460	58196	105656	2.13172e-05	0.000160758	0.000285545	6.94962e-06	3.11108e-05	0.00737272	0.00360826	0.010435	0.00107822	0.000167485	0.000885251	0.00251896	0.00150124	8.16298e-05	0.00338318	0.00706744	0.00238252	0.00343464
d__Bacteria;p__Firmicutes_D;c__Bacilli;o__Erysipelotrichales	34	488	0	0	41	31669	3113	0	2491	9631	40	5899	9964	427	4986	4610	6940	1101	568	3666	1533	4248	383	1366	2758	6132	1236	416	63797	39943	103740	2.19631e-05	0.000363195	0	0	2.2378e-05	0.0143525	0.00165063	0	0.00148966	0.00650423	2.59414e-05	0.00392481	0.00452052	0.000242055	0.0037139	0.0041226	0.00525745	0.000795947
d__Bacteria;p__Desulfobacterota_I;c__Desulfovibrionia;o__Desulfovibrionales	7	24	2469	4	3515	58663	82	45	413	0	23717	29	68	25	36	75	973	0	23	1424	0	628	0	29	3716	477	4	3	89061	7388	96449	4.52182e-06	1.7862e-05	0.00160961	2.77985e-06	0.0019185	0.0265863	4.34794e-05	3.61823e-05	0.000246981	0	0.0153813	1.92947e-05	3.08506e-05	1.41718e-05	2.68151e-05	6.70705e-05	0.000737104	0
d__Bacteria;p__Proteobacteria;c__Gammaproteobacteria;__	129	186	1586	1743	227	9	20860	28	17051	464	210	2239	1928	288	7814	4516	6574	5819	1388	2977	1669	789	5367	642	800	4708	227	5113	46948	48403	95351	8.33307e-05	0.000138431	0.00103396	0.00121132	0.000123898	4.07884e-06	0.0110607	2.25134e-05	0.0101968	0.000313359	0.000136193	0.00148968	0.000874705	0.00016326	0.00582038	0.00403854	0.00498019	0.00420674
d__Bacteria;p__Actinobacteriota;c__Thermoleophilia;o__Solirubrobacterales	0	2175	0	0	0	62	0	0	10	11	4	235	117	31038	1799	1265	13184	13727	617	243	3038	891	5186	1298	1980	1950	930	508	33652	46616	80268	0	0.00161875	0	0	0	2.80986e-05	0	0	5.98017e-06	7.42877e-06	2.59414e-06	0.000156354	5.30812e-05	0.0175946	0.00134001	0.00113126	0.00998764	0.00992367
d__Bacteria;p__Firmicutes_C;c__Negativicutes;o__Veillonellales	70	161	13	5138	31367	39	629	17	3330	132	19373	1979	11	18	1963	2030	5	0	452	11	51	5	46	21	7081	142	0	0	62277	11807	74084	4.52182e-05	0.000119824	8.47507e-06	0.00357071	0.0171202	1.7675e-05	0.000333519	1.36689e-05	0.0019914	8.91453e-05	0.0125641	0.0013167	4.99054e-06	1.02037e-05	0.00146217	0.00181537	3.78779e-06	0
d__Bacteria;p__Actinobacteriota;c__Coriobacteriia;o__Coriobacteriales	0	32065	6302	11	0	25	0	78	0	341	13	6168	7196	323	1487	434	10065	0	269	288	1917	506	130	368	33	1672	503	587	52522	18259	70781	0	0.0238644	0.00410845	7.64458e-06	0	1.13301e-05	0	6.27159e-05	0	0.000230292	8.43096e-06	0.00410378	0.00326472	0.0001831	0.00110761	0.000388114	0.00762482	0
d__Bacteria;p__Synergistota;c__Synergistia;o__Synergistales	15479	21	51	13	17	10469	58	1545	217	1238	36781	28	25	22	3	0	1090	0	0	0	46	42	0	22	82	12	38	0	65964	1335	67299	0.00999904	1.56293e-05	3.32483e-05	9.0345e-06	9.27867e-06	0.00474459	3.07537e-05	0.00124226	0.00012977	0.000836075	0.0238538	1.86294e-05	1.13421e-05	1.24712e-05	2.2346e-06	0	0.000825738	0
d__Bacteria;p__Firmicutes_A;c__Clostridia_258483;o__Saccharofermentanales	74	218	14716	15	285	12	170	248	20801	3072	5	2616	5383	229	1220	4092	80	564	25	170	1979	712	1234	258	5	5641	688	373	47844	17041	64885	4.78021e-05	0.000162247	0.00959378	1.04244e-05	0.000155554	5.43845e-06	9.01402e-05	0.000199405	0.0124393	0.00207465	3.24268e-06	0.00174052	0.00244219	0.000129814	0.000908735	0.00365936	6.06046e-05	0.000407733
d__Bacteria;p__Actinobacteriota;__;__	21	0	408	35929	83	0	53	13346	5794	17	0	6	18	0	2056	642	372	4356	24	22	157	0	54	584	0	460	33	72	55675	8832	64507	1.35655e-05	0	0.000265987	0.0249693	4.53017e-05	0	2.81025e-05	0.0107309	0.00346491	1.14808e-05	0	3.99201e-06	8.16634e-06	0	0.00153144	0.000574123	0.000281812	0.00314909
d__Bacteria;p__Patescibacteria;__;__	52	1891	11147	1070	0	0	0	1844	27	470	34	737	0	1282	114	4038	4699	2015	3064	1794	1552	6698	6749	1162	5926	383	1715	4607	18554	44516	63070	3.35907e-05	0.00140738	0.00726704	0.000743609	0	0	0	0.00148267	1.61465e-05	0.000317411	2.20502e-05	0.000490352	0	0.000726732	8.49146e-05	0.00361107	0.00355976	0.00145671
d__Bacteria;p__Proteobacteria;c__Gammaproteobacteria;o__Pseudomonadales_650612	4	462	0	1368	26	9	0	15	1699	312	5	5377	14396	1666	0	6723	36	593	14	251	523	0	744	795	1749	7462	15383	1189	25339	35462	60801	2.5839e-06	0.000343844	0	0.000950708	1.41909e-05	4.07884e-06	0	1.20608e-05	0.00101603	0.000210707	3.24268e-06	0.0035775	0.00653125	0.000944412	0	0.0060122	2.72721e-05	0.000428698
d__Bacteria;p__Myxococcota_A_473307;c__Polyangia_463783;o__Polyangiales	10	100	17	0	6	13	0	933	0	105	12847	1390	6055	267	4584	2041	425	4536	9	0	1340	400	1298	1752	746	16912	321	92	21743	34456	56199	6.45974e-06	7.44251e-05	1.10828e-05	0	3.27482e-06	5.89165e-06	0	0.000750179	0	7.0911e-05	0.00833174	0.000924815	0.00274706	0.000151355	0.00341446	0.00182521	0.000321962	0.00327921
d__Bacteria;p__Firmicutes_D;c__Bacilli;o__Bacillales_D_310495	30	515	4	745	32	0	7648	0	3291	329	8	6107	63	0	874	537	652	6717	141	0	1088	349	3472	7649	0	12418	1465	1295	18772	36657	55429	1.93792e-05	0.000383289	2.60771e-06	0.000517747	1.74657e-05	0	0.00405525	0	0.00196807	0.000222188	5.18829e-06	0.0040632	2.85822e-05	0	0.000651012	0.000480224	0.000493928	0.00485593
d__Archaea;p__Methanobacteriota_A_1229;c__Methanobacteria;o__Methanobacteriales	5	404	0	10	1531	4007	59	0	173	478	0	10696	9199	306	8750	814	1772	193	72	6111	91	437	137	806	32	6430	1588	580	26868	27813	54681	3.22987e-06	0.000300678	0	6.94962e-06	0.000835626	0.00181599	3.1284e-05	0	0.000103457	0.000322814	0	0.00711642	0.00417345	0.000173463	0.00651757	0.000727938	0.00134239	0.000139526
d__Bacteria;p__Firmicutes_A;c__Clostridia_258483;o__Eubacteriales_258471	119	0	5	0	28	0	25782	15	11	9	31	0	0	0	642	3140	10077	1549	1043	4001	31	4128	279	100	259	1242	658	1079	26000	28228	54228	7.6871e-05	0	3.25964e-06	0	1.52825e-05	0	0.0136706	1.20608e-05	6.57818e-06	6.07809e-06	2.01046e-05	0	0	0	0.000478203	0.00280802	0.00763391	0.00111982
d__Archaea;p__Halobacteriota;c__Methanomicrobia;o__Methanomicrobiales	0	4833	502	568	11	16103	0	794	30	16	13	358	68	6	1934	1481	3943	7	104	15937	86	2962	29	207	1116	1295	131	10	23302	29242	52544	0	0.00359697	0.000327268	0.000394738	6.00385e-06	0.00729794	0	0.000638416	1.79405e-05	1.08055e-05	8.43096e-06	0.00023819	3.08506e-05	3.40124e-06	0.00144057	0.00132442	0.00298705	5.06052e-06
d__Bacteria;p__Firmicutes_C;c__Negativicutes;o__Acidaminococcales	10	3827	25580	29	437	11572	9	1214	5	191	7	3439	4	6	5	75	609	0	0	0	0	22	10	43	0	1254	61	349	46330	2428	48758	6.45974e-06	0.00284825	0.0166763	2.01539e-05	0.000238516	0.00524448	4.77213e-06	0.000976117	2.99008e-06	0.000128991	4.53975e-06	0.00228809	1.81474e-06	3.40124e-06	3.72433e-06	6.70705e-05	0.000461353	0
d__Bacteria;p__Spirochaetota;c__Spirochaetia;o__Treponematales	14	790	16	0	53	0	37	542	6034	623	0	10457	3	0	3231	3404	3959	3	5	6798	3	1942	920	317	28	8225	337	313	18569	29485	48054	9.04364e-06	0.000587959	1.04309e-05	0	2.89276e-05	0	1.96187e-05	0.000435795	0.00360843	0.000420739	0	0.0069574	1.36106e-06	0	0.00240666	0.0030441	0.00299917	2.16879e-06
d__Bacteria;p__Proteobacteria;c__Alphaproteobacteria;o__Rhizobiales_A_500279	0	13	0	0	36	41821	0	0	0	0	40	16	56	23	27	0	523	1834	0	0	924	13	565	435	0	465	143	0	42005	4929	46934	0	9.67527e-06	0	0	1.96489e-05	0.0189534	0	0	0	0	2.59414e-05	1.06454e-05	2.54064e-05	1.30381e-05	2.01114e-05	0	0.000396203	0.00132586
d__Bacteria;p__Proteobacteria;c__Gammaproteobacteria;o__Xanthomonadales_613062	0	28	7	0	45	29454	12	0	2132	2973	24	67	1096	59	19	5	13	0	225	0	1862	7	2901	0	0	4	39	0	35897	5075	40972	0	2.0839e-05	4.5635e-06	0	2.45612e-05	0.0133487	6.36284e-06	0	0.00127497	0.00200779	1.55649e-05	4.45774e-05	0.000497239	3.34456e-05	1.41524e-05	4.47136e-06	9.84825e-06	0
d__Bacteria;p__Cyanobacteria;c__Cyanobacteriia;o__Cyanobacteriales	0	93	0	0	0	0	0	0	0	68	0	1239	0	0	156	13290	3351	5289	6	880	6832	40	922	266	2833	539	49	634	1400	35087	36487	0	6.92154e-05	0	0	0	0	0	0	0	4.59233e-05	0	0.00082435	0	0	0.000116199	0.0118849	0.00253858	0.00382358
d__Bacteria;p__Firmicutes_A;c__Clostridia_258483;o__TANB77	0	31563	81	0	0	5	0	1647	100	27	10	26	8	10	0	952	5	0	0	182	38	5	145	763	0	476	40	233	33477	2839	36316	0	0.0234908	5.28062e-05	0	0	2.26602e-06	0	0.00132427	5.98017e-05	1.82343e-05	6.48536e-06	1.72987e-05	3.62948e-06	5.66874e-06	0	0.000851348	3.78779e-06	0
d__Bacteria;p__Firmicutes_D;c__Bacilli;o__Bacillales_B_306089	11	0	25	25984	423	0	14	13	5	0	0	0	22	0	2490	614	2210	957	20	18	0	20	0	3246	0	87	114	0	26497	9776	36273	7.10572e-06	0	1.62982e-05	0.0180579	0.000230875	0	7.42331e-06	1.04527e-05	2.99008e-06	0	0	0	9.98108e-06	0	0.00185471	0.000549084	0.0016742	0.000691845
d__Bacteria;p__Proteobacteria;c__Alphaproteobacteria;o__ATCC43930_507253	0	11	0	0	24	35978	0	0	0	0	40	10	29	27	28	0	8	0	0	0	0	0	0	0	0	0	0	0	36119	36	36155	0	8.18677e-06	0	0	1.30993e-05	0.0163054	0	0	0	0	2.59414e-05	6.65335e-06	1.31569e-05	1.53056e-05	2.08562e-05	0	6.06046e-06	0
d__Bacteria;p__Firmicutes_D;c__Bacilli;o__Mycoplasmatales	0	0	0	24	0	0	0	0	0	0	0	0	22	0	305	977	785	0	636	32210	196	12	84	44	108	87	28	23	46	35495	35541	0	0	0	1.66791e-05	0	0	0	0	0	0	0	0	9.98108e-06	0	0.000227184	0.000873705	0.000594683	0
d__Bacteria;p__Proteobacteria;c__Alphaproteobacteria;o__Azospirillales_507929	0	3	0	5	22	20	0	0	0	5	0	7	7953	245	18884	1324	119	1443	35	10	296	928	982	220	0	177	845	119	8260	25382	33642	0	2.23275e-06	0	3.47481e-06	1.20077e-05	9.06408e-06	0	0	0	3.37672e-06	0	4.65734e-06	0.00360816	0.000138884	0.014066	0.00118402	9.01494e-05	0.00104319
d__Bacteria;p__Cyanobacteria;c__Vampirovibrionia;o__Gastranaerophilales	53	15	288	14	3	4630	13184	11052	13	2868	13	51	0	0	0	4	0	10	0	1268	0	0	0	85	2	0	28	0	32184	1397	33581	3.42366e-05	1.11638e-05	0.000187755	9.72947e-06	1.63741e-06	0.00209833	0.00699064	0.00888637	7.77422e-06	0.00193688	8.43096e-06	3.39321e-05	0	0	0	3.57709e-06	0	7.22931e-06
d__Bacteria;p__Firmicutes_D;c__Bacilli;o__Paenibacillales	20	35	12	0	109	4	42	7	8747	6665	2	90	842	55	4619	162	2801	2479	8	1885	278	73	1207	614	426	808	360	638	16630	16358	32988	1.29195e-05	2.60488e-05	7.82314e-06	0	5.94927e-05	1.81282e-06	2.22699e-05	5.62835e-06	0.00523085	0.00450116	1.29707e-06	5.98801e-05	0.000382003	3.11781e-05	0.00344053	0.000144872	0.00212192	0.00179215
d__Bacteria;p__Actinobacteriota;c__Actinomycetia;o__Streptosporangiales	151	91	0	8	62	0	26012	22	4115	72	17	796	0	0	0	0	64	761	0	0	0	0	0	43	0	346	0	0	31346	1214	32560	9.75421e-05	6.77269e-05	0	5.55969e-06	3.38399e-05	0	0.0137925	1.76891e-05	0.00246084	4.86247e-05	1.10251e-05	0.000529606	0	0	0	0	4.84837e-05	0.00055015
d__Bacteria;p__Proteobacteria;c__Gammaproteobacteria;o__Pseudomonadales_641030	35	77	8	4	197	0	117	11	16862	2066	0	606	0	13	483	4470	188	1634	0	0	230	46	2597	26	593	903	597	360	19996	12127	32123	2.26091e-05	5.73074e-05	5.21543e-06	2.77985e-06	0.000107523	0	6.20377e-05	8.84456e-06	0.0100838	0.00139526	0	0.000403193	0	7.36936e-06	0.00035977	0.0039974	0.000142421	0.00118127
d__Bacteria;p__Firmicutes_A;c__Clostridia_258483;o__Acetivibrionales	0	0	0	3	0	3	0	2	0	0	4	0	568	0	3610	2349	7258	4370	21	1955	3	712	250	1385	5	748	84	0	580	22750	23330	0	0	0	2.08489e-06	0	1.35961e-06	0	1.6081e-06	0	0	2.59414e-06	0	0.000257693	0	0.00268896	0.00210065	0.00549836	0.00315921
d__Bacteria;p__Verrucomicrobiota;c__Kiritimatiellae_777934;o__RFP12	1331	10661	1846	0	1621	25	28	74	16	507	287	2404	981	35	0	70	2153	26	0	140	0	29	0	117	22	731	16	0	19816	3304	23120	0.000859792	0.00793446	0.00120346	0	0.000884749	1.13301e-05	1.48466e-05	5.94997e-05	9.56827e-06	0.000342399	0.00018613	0.00159946	0.000445065	1.98406e-05	0	6.25991e-05	0.00163102	1.87962e-05
d__Bacteria;p__Fibrobacterota;c__Fibrobacteria;o__Fibrobacterales	5	7703	0	0	0	0	0	0	0	99	0	1355	0	0	19	3165	5	4	0	0	4	0	7	934	0	6062	91	2	9162	10293	19455	3.22987e-06	0.00573297	0	0	0	0	0	0	0	6.6859e-05	0	0.000901528	0	0	1.41524e-05	0.00283037	3.78779e-06	2.89172e-06
d__Bacteria;p__Acidobacteriota;c__Blastocatellia;o__Pyrinomonadales	0	19	10	9621	0	0	0	4	0	19	0	359	0	0	2107	548	215	2440	10	80	476	1411	454	116	0	337	321	0	10032	8515	18547	0	1.41408e-05	6.51928e-06	0.00668623	0	0	0	3.2162e-06	0	1.28315e-05	0	0.000238855	0	0	0.00156943	0.000490061	0.000162875	0.00176395
d__Bacteria;p__Proteobacteria;c__Alphaproteobacteria;o__Rhizobiales_A_501396	0	21	0	1331	0	0	0	0	0	20	1346	218	2868	103	309	1278	2073	111	626	3	563	1634	623	1024	750	2131	257	1055	5907	12437	18344	0	1.56293e-05	0	0.000924994	0	0	0	0	0	1.35069e-05	0.000872929	0.000145043	0.00130117	5.8388e-05	0.000230163	0.00114288	0.00157042	8.02453e-05
d__Bacteria;p__Verrucomicrobiota;c__Verrucomicrobiae;o__Verrucomicrobiales	0	11194	9	0	0	0	0	0	0	6007	0	276	130	4	0	94	0	0	0	0	0	0	76	0	0	54	74	0	17620	298	17918	0	0.00833115	5.86735e-06	0	0	0	0	0	0	0.00405679	0	0.000183632	5.89791e-05	2.2675e-06	0	8.40616e-05	0	0
d__Bacteria;p__Proteobacteria;c__Gammaproteobacteria;o__Burkholderiales_597432	0	59	0	0	0	0	62	0	0	45	0	771	0	0	4033	6306	200	1897	9	298	0	294	1054	373	182	1453	293	209	937	16601	17538	0	4.39108e-05	0	0	0	0	3.28747e-05	0	0	3.03904e-05	0	0.000512973	0	0	0.00300404	0.00563928	0.000151512	0.0013714
Unassigned;__;__;__	0	133	0	52	0	145	0	0	0	43	0	517	138	29	4469	124	998	209	1775	2950	405	1184	1065	882	801	21	244	0	1057	15127	16184	0	9.89854e-05	0	3.6138e-05	0	6.57146e-05	0	0	0	2.90398e-05	0	0.000343978	6.26086e-05	1.64393e-05	0.0033288	0.00011089	0.000756043	0.000151093
d__Bacteria;p__Planctomycetota;c__Planctomycetia;o__Pirellulales	5	44	12	14803	0	0	7	4	0	57	0	1022	9	70	0	0	0	0	9	11	0	0	0	0	0	69	0	0	16033	89	16122	3.22987e-06	3.27471e-05	7.82314e-06	0.0102875	0	0	3.71166e-06	3.2162e-06	0	3.84946e-05	0	0.000679972	4.08317e-06	3.96812e-05	0	0	0	0
d__Bacteria;p__Chloroflexota;__;__	7	0	23	15703	0	0	4	12	8	9	0	0	13	0	0	0	0	0	8	0	0	0	0	0	0	0	0	0	15779	8	15787	4.52182e-06	0	1.49944e-05	0.010913	0	0	2.12095e-06	9.64861e-06	4.78413e-06	6.07809e-06	0	0	5.89791e-06	0	0	0	0	0
d__Bacteria;p__Actinobacteriota;c__Actinomycetia;__	79	11583	0	0	0	0	0	0	0	14	0	8	0	3	865	0	0	0	0	5	851	6	869	146	701	248	0	7	11687	3698	15385	5.1032e-05	0.00862066	0	0	0	0	0	0	0	9.4548e-06	0	5.32268e-06	0	1.70062e-06	0.000644308	0	0	0
d__Bacteria;p__Proteobacteria;c__Gammaproteobacteria;o__Steroidobacterales	0	123	154	0	0	0	0	6302	0	79	0	1623	0	0	0	2272	0	179	0	0	1525	0	367	39	918	1187	37	0	8281	6524	14805	0	9.15429e-05	0.000100397	0	0	0	0	0.00506713	0	5.33521e-05	0	0.00107984	0	0	0	0.00203179	0	0.000129405
d__Bacteria;p__Firmicutes_D;c__Bacilli;o__Bacillales_B_302584	0	0	0	0	75	0	45	0	7231	0	0	0	1811	94	0	0	0	0	0	0	2788	182	1084	31	0	529	23	526	9256	5163	14419	0	0	0	0	4.09353e-05	0	2.38606e-05	0	0.00432426	0	0	0	0.000821624	5.32861e-05	0	0	0	0
d__Bacteria;p__Firmicutes_D;c__Bacilli;o__Exiguobacterales	0	163	0	0	0	0	0	0	0	127	0	1820	2275	89	3598	3153	34	409	0	29	0	860	560	111	0	397	499	176	4474	9826	14300	0	0.000121313	0	0	0	0	0	0	0	8.57686e-05	0	0.00121091	0.00103213	5.04518e-05	0.00268002	0.00281964	2.5757e-05	0.000295679
d__Bacteria;p__Myxococcota_A_473307;c__Myxococcia;o__Myxococcales	0	0	0	0	0	0	0	7	0	0	0	5	0	0	443	62	661	7253	0	370	1546	117	63	352	0	922	408	0	12	12197	12209	0	0	0	0	0	0	0	5.62835e-06	0	0	0	3.32667e-06	0	0	0.000329975	5.54449e-05	0.000500746	0.00524342
d__Bacteria;p__Bdellovibrionota_E;c__Bacteriovoracia;o__Bacteriovoracales	17	0	11	5	93	0	45	0	9683	3	0	0	0	7	20	0	0	0	0	0	1743	0	34	5	4	331	182	0	9864	2319	12183	1.09816e-05	0	7.17121e-06	3.47481e-06	5.07598e-05	0	2.38606e-05	0	0.0057906	2.02603e-06	0	0	0	3.96812e-06	1.48973e-05	0	0	0
d__Bacteria;p__Proteobacteria;c__Alphaproteobacteria;o__Rhizobiales_A_504721	0	0	0	0	0	0	0	0	0	3	0	0	0	0	1480	1528	3104	3495	5	0	0	41	0	143	50	2146	95	0	3	12087	12090	0	0	0	0	0	0	0	0	0	2.02603e-06	0	0	0	0	0.0011024	0.00136645	0.00235146	0.00252664
d__Bacteria;p__Actinobacteriota;c__Actinomycetia;o__Streptomycetales_400645	0	246	7	4651	0	0	0	0	0	120	0	2177	0	0	0	243	48	428	727	0	22	0	6	93	0	2879	22	0	7201	4468	11669	0	0.000183086	4.5635e-06	0.00323227	0	0	0	0	0	8.10412e-05	0	0.00144843	0	0	0	0.000217308	3.63628e-05	0.000309414
d__Bacteria;p__Proteobacteria;c__Alphaproteobacteria;o__Rhizobiales_A_501550	0	0	0	0	0	0	0	0	0	0	0	0	0	0	6399	1639	847	0	786	0	26	0	1688	0	0	129	76	0	0	11590	11590	0	0	0	0	0	0	0	0	0	0	0	0	0	0	0.00476639	0.00146571	0.000641652	0
d__Bacteria;p__Proteobacteria;c__Gammaproteobacteria;o__Cardiobacteriales	0	0	0	0	4	0	8	0	0	0	0	0	316	16	6663	326	82	864	4	226	1293	0	0	551	12	389	283	138	344	10831	11175	0	0	0	0	2.18322e-06	0	4.24189e-06	0	0	0	0	0	0.000143365	9.06998e-06	0.00496304	0.000291533	6.21198e-05	0.000624612
d__Bacteria;p__Bacteroidota;c__Kapabacteria;o__OLB7	0	0	0	0	0	0	0	0	12	0	0	0	0	16	6	0	0	0	8	0	10891	210	11	7	10	4	0	0	28	11147	11175	0	0	0	0	0	0	0	0	7.1762e-06	0	0	0	0	9.06998e-06	4.46919e-06	0	0	0
d__Bacteria;p__Proteobacteria;c__Gammaproteobacteria;o__Burkholderiales_595423	0	23	0	0	0	8	0	0	0	2915	0	35	3796	145	0	931	0	0	0	8	0	0	0	1144	0	90	1155	157	6922	3485	10407	0	1.71178e-05	0	0	0	3.62563e-06	0	0	0	0.00196862	0	2.32867e-05	0.00172219	8.21967e-05	0	0.000832568	0	0
d__Bacteria;p__Bacteroidota;c__Rhodothermia;o__Rhodothermales	2	108	0	0	0	4	0	0	0	81	0	1512	0	0	2965	540	81	969	4	0	1295	0	3	46	0	1473	37	787	1707	8200	9907	1.29195e-06	8.03792e-05	0	0	0	1.81282e-06	0	0	0	5.47028e-05	0	0.00100599	0	0	0.00220852	0.000482907	6.13622e-05	0.00070052
d__Bacteria;p__Gemmatimonadota;c__Gemmatimonadetes;o__Gemmatimonadales	21	0	8	5	99	0	65	0	8671	0	0	0	59	9	0	0	0	0	0	0	595	0	0	0	0	0	0	0	8937	595	9532	1.35655e-05	0	5.21543e-06	3.47481e-06	5.40346e-05	0	3.44654e-05	0	0.0051854	0	0	0	2.67674e-05	5.10186e-06	0	0	0	0
d__Bacteria;p__Proteobacteria;c__Alphaproteobacteria;o__Rickettsiales	0	0	0	4	0	0	0	0	0	0	0	0	0	0	6	0	860	404	4081	0	2927	10	306	0	0	0	4	404	4	9002	9006	0	0	0	2.77985e-06	0	0	0	0	0	0	0	0	0	0	4.46919e-06	0	0.0006515	0.000292064
d__Bacteria;p__Spirochaetota;c__Spirochaetia;o__Sphaerochaetales	4	1281	1631	0	0	0	0	130	2	4	0	0	4	0	0	4	323	0	0	4185	0	5	0	36	7	1018	72	0	3056	5650	8706	2.5839e-06	0.000953386	0.0010633	0	0	0	0	0.000104527	1.19603e-06	2.70137e-06	0	0	1.81474e-06	0	0	3.57709e-06	0.000244691	0
d__Bacteria;p__Firmicutes_D;c__Bacilli;o__Acholeplasmatales	8	119	0	0	0	4	2008	2	0	89	3	1697	3317	121	0	2	0	0	0	2	0	0	0	24	0	682	79	130	7368	919	8287	5.1678e-06	8.85659e-05	0	0	0	1.81282e-06	0.00106471	1.6081e-06	0	6.01055e-05	1.94561e-06	0.00112907	0.00150487	6.85917e-05	0	1.78855e-06	0	0
d__Bacteria;p__Proteobacteria;c__Alphaproteobacteria;o__Rs-D84_512864	0	6322	0	0	0	0	0	0	0	9	0	0	0	0	0	202	0	0	0	1257	0	0	5	35	9	155	0	0	6331	1663	7994	0	0.00470516	0	0	0	0	0	0	0	6.07809e-06	0	0	0	0	0	0.000180643	0	0
d__Bacteria;p__Chloroflexota;c__Anaerolineae;o__Anaerolineales	15	94	0	0	6	0	3451	80	0	97	0	2134	1541	59	194	0	0	0	0	0	0	0	0	0	0	101	0	0	7477	295	7772	9.68962e-06	6.99596e-05	0	0	3.27482e-06	0	0.00182985	6.4324e-05	0	6.55083e-05	0	0.00141982	0.000699129	3.34456e-05	0.000144504	0	0	0
d__Bacteria;p__Proteobacteria;c__Gammaproteobacteria;o__Pseudomonadales_639862	6	0	4	2938	25	0	10	4	3284	0	0	0	0	0	0	0	35	565	5	0	677	0	102	0	0	0	0	0	6271	1384	7655	3.87585e-06	0	2.60771e-06	0.0020418	1.36451e-05	0	5.30236e-06	3.2162e-06	0.00196389	0	0	0	0	0	0	0	2.65145e-05	0.000408456
d__Bacteria;p__Verrucomicrobiota;c__Lentisphaeria;o__Victivallales	0	0	0	0	0	5737	0	0	0	0	3	0	6	0	0	91	50	250	0	0	0	1301	0	0	0	0	0	0	5746	1692	7438	0	0	0	0	0	0.00260003	0	0	0	0	1.94561e-06	0	2.72211e-06	0	0	8.13788e-05	3.78779e-05	0.000180733
d__Bacteria;p__Proteobacteria;c__Gammaproteobacteria;o__Burkholderiales_595425	0	0	0	0	0	0	0	0	0	0	0	0	0	0	204	1194	131	1123	893	624	643	1313	0	453	0	448	0	0	0	7026	7026	0	0	0	0	0	0	0	0	0	0	0	0	0	0	0.000151952	0.00106776	9.92401e-05	0.000811851
d__Bacteria;p__Firmicutes_D;c__Bacilli;o__Bacillales_B_310392	0	0	0	0	0	0	0	0	81	0	0	0	0	0	225	431	77	761	0	1527	0	657	3029	0	9	0	0	0	81	6716	6797	0	0	0	0	0	0	0	0	4.84394e-05	0	0	0	0	0	0.000167595	0.000385432	5.8332e-05	0.00055015
d__Bacteria;p__Firmicutes_C;c__Negativicutes;o__Selenomonadales	0	28	0	8	0	0	0	0	0	24	0	318	0	0	0	10	2582	277	0	1546	0	67	136	54	0	1363	12	321	378	6368	6746	0	2.0839e-05	0	5.55969e-06	0	0	0	0	0	1.62082e-05	0	0.000211576	0	0	0	8.94273e-06	0.00195601	0.000200252
d__Bacteria;p__Proteobacteria;c__Alphaproteobacteria;o__Reyranellales	14	0	9	3	592	3	48	0	5895	0	0	0	0	8	0	0	0	0	0	0	8	0	0	0	0	87	0	0	6572	95	6667	9.04364e-06	0	5.86735e-06	2.08489e-06	0.000323116	1.35961e-06	2.54514e-05	0	0.00352531	0	0	0	0	4.53499e-06	0	0	0	0
d__Bacteria;p__Acidobacteriota;c__Thermoanaerobaculia;o__UBA5704	0	22	0	0	0	0	0	0	0	12	0	361	0	0	0	1196	2475	1398	0	0	0	47	727	0	0	29	0	0	395	5872	6267	0	1.63735e-05	0	0	0	0	0	0	0	8.10412e-06	0	0.000240186	0	0	0	0.00106955	0.00187496	0.00101066
d__Bacteria;p__Chloroflexota;c__Anaerolineae;o__Caldilineales	0	0	0	7	0	8	0	0	0	0	4	0	5121	199	0	0	0	0	5	0	0	0	0	11	0	298	8	503	5339	825	6164	0	0	0	4.86473e-06	0	3.62563e-06	0	0	0	0	2.59414e-06	0	0.00232332	0.000112808	0	0	0	0
d__Bacteria;p__Acidobacteriota;c__Acidobacteriae;o__Acidobacteriales	0	0	0	0	0	0	0	0	0	0	0	0	0	0	0	0	0	0	0	6	5	0	0	7	5034	240	7	391	0	5690	5690	0	0	0	0	0	0	0	0	0	0	0	0	0	0	0	0	0	0
d__Bacteria;p__Actinobacteriota;c__Thermoleophilia;o__Gaiellales	8	0	6	3	51	0	0	0	4498	0	0	0	0	0	0	2	47	557	0	0	0	0	0	0	0	201	30	194	4566	1031	5597	5.1678e-06	0	3.91157e-06	2.08489e-06	2.7836e-05	0	0	0	0.00268988	0	0	0	0	0	0	1.78855e-06	3.56052e-05	0.000402673
d__Bacteria;p__Firmicutes_D;c__Bacilli;o__Bacillales_H	0	41	0	283	12	0	0	0	895	75	0	396	0	0	0	0	117	1401	0	0	0	0	2277	0	0	33	0	0	1702	3828	5530	0	3.05143e-05	0	0.000196674	6.54965e-06	0	0	0	0.000535225	5.06507e-05	0	0.000263473	0	0	0	0	8.86343e-05	0.00101283
d__Bacteria;p__Proteobacteria;__;__	0	0	0	0	0	0	0	0	0	0	0	0	0	0	4	1229	0	0	5	0	2491	0	0	38	0	1140	344	0	0	5251	5251	0	0	0	0	0	0	0	0	0	0	0	0	0	0	2.97946e-06	0.00109906	0	0
d__Bacteria;p__Verrucomicrobiota;c__Verrucomicrobiae;o__Opitutales	0	0	0	0	0	0	0	0	0	0	0	0	0	0	0	2730	1273	0	0	0	208	20	178	18	0	392	354	0	0	5173	5173	0	0	0	0	0	0	0	0	0	0	0	0	0	0	0	0.00244136	0.000964371	0
d__Bacteria;p__Firmicutes_D;c__Bacilli;o__ML615J-28	3	0	2	0	58	0	12	0	4163	0	0	0	0	5	0	0	0	0	0	0	0	0	0	0	0	0	0	0	4243	0	4243	1.93792e-06	0	1.30386e-06	0	3.16566e-05	0	6.36284e-06	0	0.00248954	0	0	0	0	2.83437e-06	0	0	0	0
d__Bacteria;p__Proteobacteria;c__Gammaproteobacteria;o__Legionellales_A	0	0	0	0	0	0	0	0	281	18	3599	0	2	0	0	0	0	0	237	0	0	0	0	4	0	42	0	0	3900	283	4183	0	0	0	0	0	0	0	0	0.000168043	1.21562e-05	0.00233408	0	9.07371e-07	0	0	0	0	0
d__Bacteria;p__Fibrobacterota;c__Chitinivibrionia;o__Chitinivibrionales	11	0	3	0	43	0	29	0	4030	0	0	0	0	0	0	0	0	0	0	0	5	0	0	0	0	0	0	0	4116	5	4121	7.10572e-06	0	1.95578e-06	0	2.34696e-05	0	1.53769e-05	0	0.00241001	0	0	0	0	0	0	0	0	0
d__Bacteria;p__Armatimonadota;c__Fimbriimonadia;o__Fimbriimonadales	13	0	0	0	44	0	31	0	3736	0	0	0	0	2	0	0	9	94	0	0	0	0	0	0	0	0	0	0	3826	103	3929	8.39767e-06	0	0	0	2.40154e-05	0	1.64373e-05	0	0.00223419	0	0	0	0	1.13375e-06	0	0	6.81802e-06	6.79555e-05
d__Bacteria;p__Proteobacteria;c__Alphaproteobacteria;o__Micavibrionales	0	0	0	0	0	0	0	0	0	0	0	0	0	0	3206	0	0	0	0	0	0	0	2	9	0	533	31	0	0	3781	3781	0	0	0	0	0	0	0	0	0	0	0	0	0	0	0.00238804	0	0	0
d__Bacteria;p__Chloroflexota;c__Limnocylindria;o__QHBO01	0	0	0	0	0	0	0	0	0	0	0	0	0	0	8	1275	77	781	6	0	0	0	1377	0	0	177	58	0	0	3759	3759	0	0	0	0	0	0	0	0	0	0	0	0	0	0	5.95892e-06	0.0011402	5.8332e-05	0.000564609
d__Bacteria;p__Bdellovibrionota_E;c__Oligoflexia;o__Silvanigrellales	0	0	0	0	0	0	0	0	3	0	0	0	0	0	5	0	0	0	0	0	3614	0	0	0	0	0	0	0	3	3619	3622	0	0	0	0	0	0	0	0	1.79405e-06	0	0	0	0	0	3.72433e-06	0	0	0
d__Bacteria;p__Planctomycetota;c__Planctomycetia;o__Gemmatales	4	7	0	3481	0	0	0	0	0	0	0	82	0	0	0	0	0	0	0	0	0	0	0	0	0	0	0	0	3574	0	3574	2.5839e-06	5.20976e-06	0	0.00241916	0	0	0	0	0	0	0	5.45574e-05	0	0	0	0	0	0
d__Bacteria;p__Myxococcota_A_473307;c__Bradymonadia;o__UBA7976	0	140	0	0	0	0	0	2	0	106	0	1762	0	0	0	8	0	0	0	0	400	0	611	20	0	521	0	0	2010	1560	3570	0	0.000104195	0	0	0	0	0	1.6081e-06	0	7.15864e-05	0	0.00117232	0	0	0	7.15418e-06	0	0
d__Bacteria;p__Bdellovibrionota_E;c__Bdellovibrionia_A_473294;o__Bdellovibrionales	0	0	0	0	0	4	0	0	0	0	0	0	0	0	2784	3	0	0	0	0	0	0	127	16	0	629	0	0	4	3559	3563	0	0	0	0	0	1.81282e-06	0	0	0	0	0	0	0	0	0.0020737	2.68282e-06	0	0
d__Bacteria;p__Myxococcota_A_473307;c__UBA796;o__UBA796	18	0	0	0	0	0	3443	0	0	0	2	0	0	0	0	0	0	0	0	0	0	0	0	0	0	0	0	0	3463	0	3463	1.16275e-05	0	0	0	0	0	0.0018256	0	0	0	1.29707e-06	0	0	0	0	0	0	0
d__Bacteria;p__Proteobacteria;c__Gammaproteobacteria;o__Pseudomonadales_660954	0	0	0	0	0	5	0	0	0	0	0	0	144	6	3249	0	0	0	0	0	0	0	0	0	0	0	0	0	155	3249	3404	0	0	0	0	0	2.26602e-06	0	0	0	0	0	0	6.53307e-05	3.40124e-06	0.00242007	0	0	0
d__Bacteria;p__Fusobacteriota;c__Fusobacteriia;o__	0	0	0	0	0	0	0	0	0	0	0	0	2655	87	0	334	0	0	4	2	0	3	0	0	0	0	291	0	2742	634	3376	0	0	0	0	0	0	0	0	0	0	0	0	0.00120453	4.9318e-05	0	0.000298687	0	0
d__Bacteria;p__Firmicutes_D;c__Bacilli;o__RF39	0	26	0	0	0	126	0	0	0	20	83	232	0	0	0	83	22	162	0	1185	309	112	0	259	7	333	20	293	487	2785	3272	0	1.93505e-05	0	0	0	5.71037e-05	0	0	0	1.35069e-05	5.38285e-05	0.000154358	0	0	0	7.42246e-05	1.66663e-05	0.000117115
d__Bacteria;p__Firmicutes_A;__;__	0	79	0	0	0	0	0	0	0	66	0	1207	176	0	0	0	57	0	0	274	512	0	0	0	0	420	34	0	1528	1297	2825	0	5.87959e-05	0	0	0	0	0	0	0	4.45726e-05	0	0.000803059	7.98486e-05	0	0	0	4.31808e-05	0
d__Bacteria;p__Deinococcota;c__Deinococci;o__Deinococcales	0	38	0	278	0	0	0	0	0	33	0	672	0	0	0	4	0	0	523	0	461	0	0	22	0	710	0	0	1021	1720	2741	0	2.82816e-05	0	0.000193199	0	0	0	0	0	2.22863e-05	0	0.000447105	0	0	0	3.57709e-06	0	0
d__Bacteria;p__Actinobacteriota;c__Rubrobacteria;o__Rubrobacterales	0	0	0	0	0	0	0	0	0	0	377	0	0	0	0	0	98	996	0	0	0	982	156	5	0	97	0	0	377	2334	2711	0	0	0	0	0	0	0	0	0	0	0.000244498	0	0	0	0	0	7.42407e-05	0.000720039
d__Archaea;p__Thermoplasmatota;c__Thermoplasmata_1773;o__Methanomassiliicoccales	0	0	0	0	0	0	0	0	0	0	0	0	0	0	0	979	0	0	0	222	0	248	0	28	0	1001	107	0	0	2585	2585	0	0	0	0	0	0	0	0	0	0	0	0	0	0	0	0.000875493	0	0
d__Bacteria;p__Firmicutes_D;c__Bacilli;o__Thermoactinomycetales_367745	3	25	0	0	0	0	0	0	0	2409	0	39	0	0	0	5	0	0	0	0	0	0	0	87	0	0	0	0	2476	92	2568	1.93792e-06	1.86063e-05	0	0	0	0	0	0	0	0.0016269	0	2.59481e-05	0	0	0	4.47136e-06	0	0
d__Bacteria;p__Proteobacteria;c__Alphaproteobacteria;o__Rhizobiales_A_502219	0	0	0	0	20	0	7	0	984	0	0	0	0	0	801	0	63	514	0	0	0	95	0	0	0	0	0	0	1011	1473	2484	0	0	0	0	1.09161e-05	0	3.71166e-06	0	0.000588448	0	0	0	0	0	0.000596637	0	4.77262e-05	0.000371587
d__Bacteria;p__Acidobacteriota;c__Vicinamibacteria;o__Vicinamibacterales	0	189	0	0	0	0	0	0	0	124	0	2072	0	0	0	0	0	0	0	0	0	0	0	2	0	47	42	0	2385	91	2476	0	0.000140664	0	0	0	0	0	0	0	8.37425e-05	0	0.00137857	0	0	0	0	0	0
d__Bacteria;p__Planctomycetota;c__SZUA-567;o__SZUA-567	0	0	0	0	0	0	0	0	0	0	0	0	0	0	2340	0	0	0	0	0	0	0	0	0	0	0	0	0	0	2340	2340	0	0	0	0	0	0	0	0	0	0	0	0	0	0	0.00174298	0	0	0
d__Bacteria;p__Firmicutes_B_370539;c__Dehalobacteriia;o__Dehalobacteriales	0	81	0	0	0	0	0	0	0	57	0	829	0	0	0	334	74	706	0	0	0	178	0	0	0	50	0	0	967	1342	2309	0	6.02844e-05	0	0	0	0	0	0	0	3.84946e-05	0	0.000551562	0	0	0	0.000298687	5.60593e-05	0.000510389
d__Bacteria;p__Patescibacteria;c__Paceibacteria;o__Paceibacterales	0	0	0	0	0	0	0	0	0	0	0	0	0	0	1563	30	0	0	512	166	8	0	0	0	0	0	0	0	0	2279	2279	0	0	0	0	0	0	0	0	0	0	0	0	0	0	0.00116422	2.68282e-05	0	0
d__Bacteria;p__Bdellovibrionota_E;c__Bdellovibrionia_A_470743;o__	0	0	0	0	0	0	0	0	0	0	0	0	0	0	0	0	0	0	0	0	0	0	0	0	2173	0	0	0	0	2173	2173	0	0	0	0	0	0	0	0	0	0	0	0	0	0	0	0	0	0
d__Bacteria;p__Proteobacteria;c__Alphaproteobacteria;o__RF32	0	0	0	0	0	0	0	0	0	0	0	0	0	0	0	0	13	0	0	0	0	724	0	8	1232	53	122	0	0	2152	2152	0	0	0	0	0	0	0	0	0	0	0	0	0	0	0	0	9.84825e-06	0
d__Bacteria;p__Bacteroidota;c__Kapabacteria;o__Kapabacteriales	0	0	0	0	0	0	220	0	0	43	0	0	0	0	848	0	45	0	0	0	540	0	0	272	0	137	44	0	263	1886	2149	0	0	0	0	0	0	0.000116652	0	0	2.90398e-05	0	0	0	0	0.000631646	0	3.40901e-05	0
d__Bacteria;p__Cyanobacteria;c__Sericytochromatia;o__UBA7694	0	0	0	0	0	0	0	0	0	0	0	0	0	0	0	0	38	548	8	0	29	0	1031	0	0	25	0	424	0	2103	2103	0	0	0	0	0	0	0	0	0	0	0	0	0	0	0	0	2.87872e-05	0.000396166
d__Bacteria;p__Firmicutes_D;c__Bacilli;o__Haloplasmatales_A	0	0	0	0	0	0	0	0	0	0	0	0	0	0	156	0	948	222	0	0	0	14	603	0	0	0	0	0	0	1943	1943	0	0	0	0	0	0	0	0	0	0	0	0	0	0	0.000116199	0	0.000718165	0.000160491
d__Bacteria;p__Acidobacteriota;c__Acidobacteriae;o__Bryobacterales	0	0	0	0	0	0	0	0	0	0	0	0	0	0	0	0	234	1362	0	0	303	0	0	0	0	0	20	0	0	1919	1919	0	0	0	0	0	0	0	0	0	0	0	0	0	0	0	0	0.000177269	0.000984632
d__Archaea;p__Halobacteriota;c__Methanosarcinia;o__Methanosarcinales_A_2632	0	0	0	0	0	0	6	0	116	0	0	0	0	0	0	1631	0	0	0	32	0	0	0	0	0	11	0	0	122	1674	1796	0	0	0	0	0	0	3.18142e-06	0	6.93699e-05	0	0	0	0	0	0	0.00145856	0	0
d__Bacteria;p__Elusimicrobiota;c__Endomicrobia;o__Endomicrobiales	0	0	0	0	0	0	0	0	0	0	0	0	0	0	0	0	8	0	0	1334	0	348	0	0	6	0	36	0	0	1732	1732	0	0	0	0	0	0	0	0	0	0	0	0	0	0	0	0	6.06046e-06	0
d__Bacteria;p__Firmicutes_D;c__Bacilli;o__Caryophanales_367474	0	0	0	0	16	0	10	0	1506	0	0	0	0	0	0	0	0	0	0	0	2	0	0	0	0	0	0	0	1532	2	1534	0	0	0	0	8.73287e-06	0	5.30236e-06	0	0.000900613	0	0	0	0	0	0	0	0	0
d__Bacteria;p__Chloroflexota;c__Dehalococcoidia;o__UBA2979	0	0	0	0	0	0	0	0	0	0	0	0	0	0	0	0	90	1242	0	0	0	0	0	9	0	177	0	0	0	1518	1518	0	0	0	0	0	0	0	0	0	0	0	0	0	0	0	0	6.81802e-05	0.00089788
d__Bacteria;p__Cyanobacteria;c__Vampirovibrionia;o__Obscuribacterales	0	0	24	0	8	0	0	762	691	0	0	0	0	0	0	0	0	0	0	0	0	0	0	0	0	0	0	0	1485	0	1485	0	0	1.56463e-05	0	4.36643e-06	0	0	0.000612686	0.00041323	0	0	0	0	0	0	0	0	0
d__Bacteria;p__Verrucomicrobiota;c__Verrucomicrobiae;o__Pedosphaerales	0	0	0	0	0	0	0	0	0	0	0	0	0	0	34	129	0	0	0	0	1059	0	0	6	0	183	44	0	0	1455	1455	0	0	0	0	0	0	0	0	0	0	0	0	0	0	2.53254e-05	0.000115361	0	0
d__Bacteria;p__Actinobacteriota;c__Actinomycetia;o__Euzebyales	0	0	0	0	0	0	0	0	0	0	0	0	0	0	0	0	116	1313	0	0	0	0	0	0	0	0	0	0	0	1429	1429	0	0	0	0	0	0	0	0	0	0	0	0	0	0	0	0	8.78767e-05	0.000949208
d__Bacteria;p__Myxococcota_A_473307;c__Polyangia_463783;o__Nannocystales	0	0	0	0	0	0	0	0	0	0	0	0	0	0	0	477	0	0	0	0	0	0	808	5	0	110	25	0	0	1425	1425	0	0	0	0	0	0	0	0	0	0	0	0	0	0	0	0.000426568	0	0
d__Bacteria;p__Proteobacteria;c__Gammaproteobacteria;o__Pseudomonadales_637066	0	0	0	0	0	0	0	0	0	0	0	0	0	0	0	0	63	603	0	0	0	0	736	0	0	0	0	0	0	1402	1402	0	0	0	0	0	0	0	0	0	0	0	0	0	0	0	0	4.77262e-05	0.000435927
d__Bacteria;p__Nitrospirota_A_437815;c__Nitrospiria;o__Nitrospirales	0	0	0	0	0	0	0	0	0	0	0	0	1239	64	0	0	0	0	0	0	0	0	0	0	0	0	0	0	1303	0	1303	0	0	0	0	0	0	0	0	0	0	0	0	0.000562116	3.62799e-05	0	0	0	0
d__Bacteria;p__Verrucomicrobiota;c__Verrucomicrobiae;o__Chthoniobacterales	0	0	0	0	0	0	0	0	0	0	0	0	425	13	0	0	66	724	0	0	0	0	0	0	0	0	46	0	438	836	1274	0	0	0	0	0	0	0	0	0	0	0	0	0.000192816	7.36936e-06	0	0	4.99988e-05	0.000523402
d__Bacteria;p__Cyanobacteria;c__Cyanobacteriia;__	0	0	0	0	0	0	0	0	0	0	0	0	0	0	0	0	13	0	0	0	0	824	0	154	0	242	0	0	0	1233	1233	0	0	0	0	0	0	0	0	0	0	0	0	0	0	0	0	9.84825e-06	0
d__Bacteria;p__Riflebacteria;c__Ozemobacteria;o__Ozemobacterales	0	0	0	0	0	0	0	0	0	0	0	0	0	0	0	0	71	789	0	0	0	0	0	0	353	0	0	0	0	1213	1213	0	0	0	0	0	0	0	0	0	0	0	0	0	0	0	0	5.37866e-05	0.000570393
d__Bacteria;p__Firmicutes_D;c__Bacilli;o__Thermicanales	0	108	0	0	0	0	0	0	0	63	0	1037	0	0	0	0	0	0	0	0	0	0	0	0	0	0	0	0	1208	0	1208	0	8.03792e-05	0	0	0	0	0	0	0	4.25466e-05	0	0.000689952	0	0	0	0	0	0
d__Bacteria;p__Actinobacteriota;c__Actinomycetia;o__Nitriliruptorales	0	74	0	0	0	0	0	0	0	65	0	1059	0	0	0	0	0	0	0	0	0	0	0	0	0	0	0	0	1198	0	1198	0	5.50746e-05	0	0	0	0	0	0	0	4.38973e-05	0	0.000704589	0	0	0	0	0	0
d__Bacteria;p__Spirochaetota;c__GWE2-31-10;o__GWE2-31-10	0	0	0	0	0	0	0	0	0	0	0	0	0	0	0	302	80	807	0	0	0	0	0	0	0	0	0	0	0	1189	1189	0	0	0	0	0	0	0	0	0	0	0	0	0	0	0	0.00027007	6.06046e-05	0.000583405
d__Bacteria;p__Bacteroidota;c__SZUA-365;o__SZUA-365	0	0	0	0	0	0	0	0	0	0	0	0	0	0	0	0	0	0	4	0	4	0	1106	0	0	0	0	0	0	1114	1114	0	0	0	0	0	0	0	0	0	0	0	0	0	0	0	0	0	0
d__Bacteria;p__Proteobacteria;c__Alphaproteobacteria;o__Hyphomicrobiales_502220	0	0	0	0	0	0	0	0	0	0	0	0	0	0	0	0	0	0	0	0	1104	0	0	0	0	0	0	0	0	1104	1104	0	0	0	0	0	0	0	0	0	0	0	0	0	0	0	0	0	0
d__Bacteria;p__Firmicutes_B_370529;c__Desulfotomaculia_370529;o__Desulfotomaculales_370529	0	0	0	0	0	0	0	0	0	0	0	0	0	0	0	5	0	0	0	562	0	3	0	12	0	415	58	0	0	1055	1055	0	0	0	0	0	0	0	0	0	0	0	0	0	0	0	4.47136e-06	0	0
d__Bacteria;p__Desulfobacterota_I;c__Desulfobulbia;o__Desulfobulbales	0	0	0	0	0	0	0	0	0	0	0	0	0	0	0	4	0	0	0	0	884	0	15	42	0	91	0	0	0	1036	1036	0	0	0	0	0	0	0	0	0	0	0	0	0	0	0	3.57709e-06	0	0
d__Bacteria;p__Patescibacteria;c__JAEDAM01;o__Absconditabacterales	0	0	0	0	0	0	0	0	0	0	0	0	0	0	0	948	0	0	0	0	0	0	0	0	0	6	21	0	0	975	975	0	0	0	0	0	0	0	0	0	0	0	0	0	0	0	0.000847771	0	0
d__Bacteria;p__Proteobacteria;c__Gammaproteobacteria;o__Thiohalomonadales	0	0	0	0	0	0	0	0	0	0	0	0	0	0	0	0	69	857	0	0	0	0	0	0	0	0	0	0	0	926	926	0	0	0	0	0	0	0	0	0	0	0	0	0	0	0	0	5.22715e-05	0.000619552
d__Bacteria;p__Proteobacteria;c__Alphaproteobacteria;o__Micropepsales	0	0	0	0	0	0	0	0	0	0	0	0	0	0	0	0	0	0	0	0	3	0	874	0	0	37	0	0	0	914	914	0	0	0	0	0	0	0	0	0	0	0	0	0	0	0	0	0	0
d__Bacteria;p__Actinobacteriota;c__Coriobacteriia;o__WRKU01	0	0	0	0	0	0	0	0	0	0	0	0	0	0	0	905	0	0	0	0	0	0	0	0	0	5	0	0	0	910	910	0	0	0	0	0	0	0	0	0	0	0	0	0	0	0	0.000809317	0	0
d__Bacteria;p__Chloroflexota;c__Limnocylindria;o__Limnocylindrales	0	0	0	368	0	0	0	0	0	0	0	0	0	0	53	0	34	358	0	0	0	0	0	0	0	0	34	0	368	479	847	0	0	0	0.000255746	0	0	0	0	0	0	0	0	0	0	3.94778e-05	0	2.5757e-05	0.000258809
d__Bacteria;p__Proteobacteria;c__Gammaproteobacteria;o__Pseudomonadales_641031	0	0	0	0	0	0	0	0	0	0	0	0	0	0	0	0	0	0	0	0	0	0	817	0	0	0	0	0	0	817	817	0	0	0	0	0	0	0	0	0	0	0	0	0	0	0	0	0	0
d__Bacteria;p__Proteobacteria;c__Alphaproteobacteria;o__Rhizobiales_A_501391	0	0	0	0	0	0	0	0	0	0	0	0	0	0	0	0	70	700	0	0	0	0	0	0	0	0	0	0	0	770	770	0	0	0	0	0	0	0	0	0	0	0	0	0	0	0	0	5.30291e-05	0.000506052
d__Bacteria;p__Chloroflexota;c__Anaerolineae;__	0	0	0	0	0	0	0	0	0	0	0	0	0	0	0	0	5	27	0	0	0	0	0	0	705	0	0	0	0	737	737	0	0	0	0	0	0	0	0	0	0	0	0	0	0	0	0	3.78779e-06	1.95191e-05
d__Bacteria;p__Proteobacteria;c__Gammaproteobacteria;o__PWYM01	0	0	0	0	0	0	0	0	0	0	0	0	0	0	0	0	12	174	0	0	0	0	0	16	0	511	0	0	0	713	713	0	0	0	0	0	0	0	0	0	0	0	0	0	0	0	0	9.0907e-06	0.00012579
d__Bacteria;p__Patescibacteria;c__JAEDAM01;o__BD1-5	0	0	0	0	0	0	0	0	0	0	0	0	303	7	0	0	33	336	0	0	0	0	0	0	0	0	0	0	310	369	679	0	0	0	0	0	0	0	0	0	0	0	0	0.000137467	3.96812e-06	0	0	2.49994e-05	0.000242905
d__Bacteria;p__Proteobacteria;c__Gammaproteobacteria;o__Nevskiales	0	0	0	0	0	0	0	0	0	0	0	0	0	0	0	0	0	0	236	0	0	0	0	262	0	74	83	0	0	655	655	0	0	0	0	0	0	0	0	0	0	0	0	0	0	0	0	0	0
d__Bacteria;p__Firmicutes_C;c__Negativicutes;o__Propionisporales_41694	0	33	0	0	0	0	0	0	0	34	0	551	0	0	0	0	0	0	0	0	0	0	0	0	0	0	27	0	618	27	645	0	2.45603e-05	0	0	0	0	0	0	0	2.29617e-05	0	0.000366599	0	0	0	0	0	0
d__Bacteria;p__Proteobacteria;c__Gammaproteobacteria;o__Methylococcales	0	0	0	0	0	0	0	0	0	0	0	0	0	0	0	6	12	99	0	0	0	0	230	9	0	271	0	0	0	627	627	0	0	0	0	0	0	0	0	0	0	0	0	0	0	0	5.36564e-06	9.0907e-06	7.15702e-05
d__Bacteria;p__Proteobacteria;c__Alphaproteobacteria;o__Paracaedibacterales	0	0	0	0	0	0	0	0	0	0	0	0	0	0	0	0	0	0	580	0	15	0	7	0	0	0	0	0	0	602	602	0	0	0	0	0	0	0	0	0	0	0	0	0	0	0	0	0	0
d__Bacteria;p__Myxococcota_A_473307;c__Bradymonadia;o__Bradymonadales	0	0	0	0	0	0	0	0	0	0	0	0	0	0	0	0	0	0	0	0	0	0	518	4	0	70	0	0	0	592	592	0	0	0	0	0	0	0	0	0	0	0	0	0	0	0	0	0	0
d__Archaea;p__Thermoplasmatota;c__Poseidoniia;o__Poseidoniales	0	0	0	0	0	0	0	0	0	0	0	0	0	0	0	0	462	0	0	4	0	6	0	0	112	0	3	0	0	587	587	0	0	0	0	0	0	0	0	0	0	0	0	0	0	0	0	0.000349992	0
d__Bacteria;p__Desulfobacterota_C;c__Anaeroferrophillalia;o__Anaeroferrophillales	0	0	0	0	0	0	0	0	0	0	0	0	0	0	0	5	0	0	0	0	0	0	0	31	0	530	0	0	0	566	566	0	0	0	0	0	0	0	0	0	0	0	0	0	0	0	4.47136e-06	0	0
d__Bacteria;p__Sumerlaeota;c__Sumerlaeia;o__Sumerlaeales	0	0	0	0	0	0	0	0	0	0	0	0	0	0	0	0	0	0	0	0	154	0	367	0	0	0	38	0	0	559	559	0	0	0	0	0	0	0	0	0	0	0	0	0	0	0	0	0	0
d__Bacteria;p__Armatimonadota;c__Abditibacteria;o__Abditibacteriales	0	0	0	0	0	0	0	0	0	0	0	0	0	0	0	0	46	481	0	0	0	0	0	0	0	0	21	0	0	548	548	0	0	0	0	0	0	0	0	0	0	0	0	0	0	0	0	3.48477e-05	0.00034773
d__Archaea;p__Thermoproteota;c__Nitrososphaeria_A;o__Nitrososphaerales	0	0	0	0	0	0	0	0	0	0	0	0	529	14	0	0	0	0	0	0	0	0	0	0	0	0	0	0	543	0	543	0	0	0	0	0	0	0	0	0	0	0	0	0.00024	7.93623e-06	0	0	0	0
d__Bacteria;p__Bdellovibrionota_C;c__UBA2361;o__SZUA-149	0	0	0	0	0	0	0	0	0	0	0	0	0	0	0	0	42	475	0	0	0	0	0	0	0	0	0	0	0	517	517	0	0	0	0	0	0	0	0	0	0	0	0	0	0	0	0	3.18174e-05	0.000343392
d__Bacteria;p__Proteobacteria;c__Alphaproteobacteria;o__Caedimonadales	0	0	0	0	0	0	0	0	0	0	0	0	0	0	0	8	0	0	0	0	0	0	0	14	0	477	0	0	0	499	499	0	0	0	0	0	0	0	0	0	0	0	0	0	0	0	7.15418e-06	0	0
d__Bacteria;p__Firmicutes_D;c__Bacilli;o__DSM-16016	0	0	0	0	0	0	0	0	0	0	0	0	0	0	0	6	0	0	0	0	0	0	0	14	0	291	31	120	0	462	462	0	0	0	0	0	0	0	0	0	0	0	0	0	0	0	5.36564e-06	0	0
d__Bacteria;p__Patescibacteria;c__Microgenomatia;o__UBA1400	0	446	0	0	0	0	0	0	0	0	0	0	0	0	0	0	0	0	0	0	0	0	0	0	0	0	0	0	446	0	446	0	0.000331936	0	0	0	0	0	0	0	0	0	0	0	0	0	0	0	0
d__Bacteria;p__Patescibacteria;c__Doudnabacteria;o__UBA920	0	0	0	0	0	0	422	0	0	0	0	0	0	0	0	0	0	0	0	0	0	0	0	0	0	0	0	0	422	0	422	0	0	0	0	0	0	0.00022376	0	0	0	0	0	0	0	0	0	0	0
d__Bacteria;p__Actinobacteriota;c__Thermoleophilia;__	0	0	0	0	0	0	0	0	0	0	0	0	0	0	419	0	0	0	0	0	0	0	0	0	0	0	0	0	0	419	419	0	0	0	0	0	0	0	0	0	0	0	0	0	0	0.000312098	0	0	0
d__Bacteria;p__Proteobacteria;c__Alphaproteobacteria;o__Rhodospirillales_505895	0	0	6	0	0	0	0	292	0	0	0	0	0	0	0	0	0	0	0	0	0	0	109	0	0	5	0	0	298	114	412	0	0	3.91157e-06	0	0	0	0	0.000234783	0	0	0	0	0	0	0	0	0	0
d__Bacteria;p__Myxococcota_A_473307;__;__	0	0	0	0	0	0	0	0	0	0	0	0	0	0	31	0	11	102	0	0	0	0	0	3	0	107	147	0	0	401	401	0	0	0	0	0	0	0	0	0	0	0	0	0	0	2.30908e-05	0	8.33314e-06	7.3739e-05
d__Bacteria;p__Proteobacteria;c__Alphaproteobacteria;o__DSM-16000	0	0	0	0	0	0	0	0	0	0	0	0	0	0	0	6	0	0	0	0	0	54	0	9	0	332	0	0	0	401	401	0	0	0	0	0	0	0	0	0	0	0	0	0	0	0	5.36564e-06	0	0
d__Bacteria;p__Proteobacteria;c__Alphaproteobacteria;o__Rhizobiales_A_501566	0	0	0	0	0	0	0	0	0	0	0	0	0	0	0	0	0	0	0	0	0	0	0	396	0	0	0	0	0	396	396	0	0	0	0	0	0	0	0	0	0	0	0	0	0	0	0	0	0
d__Bacteria;p__Firmicutes_D;c__Bacilli;o__Brevibacillales	0	0	0	0	0	0	0	0	0	0	0	0	0	0	365	0	0	0	0	0	0	0	0	0	0	0	0	0	0	365	365	0	0	0	0	0	0	0	0	0	0	0	0	0	0	0.000271876	0	0	0
d__Bacteria;p__Proteobacteria;c__Gammaproteobacteria;o__Burkholderiales_597631	0	0	0	0	0	0	0	0	0	0	0	0	0	0	0	0	32	332	0	0	0	0	0	0	0	0	0	0	0	364	364	0	0	0	0	0	0	0	0	0	0	0	0	0	0	0	0	2.42419e-05	0.000240013
d__Bacteria;p__Proteobacteria;c__Alphaproteobacteria;o__Rhizobiales_A_501582	0	0	0	0	0	0	0	0	0	0	0	0	0	0	0	0	0	0	0	0	0	0	0	10	0	345	0	0	0	355	355	0	0	0	0	0	0	0	0	0	0	0	0	0	0	0	0	0	0
d__Bacteria;p__Myxococcota_A_473307;c__UBA9042;o__UBA9042	0	0	0	0	0	0	0	0	0	0	0	0	0	0	0	304	0	0	0	0	0	0	0	0	0	39	0	0	0	343	343	0	0	0	0	0	0	0	0	0	0	0	0	0	0	0	0.000271859	0	0
d__Bacteria;p__Desulfobacterota_G_459546;c__Desulfuromonadia;o__Geobacterales	0	0	0	0	0	0	0	2	0	0	0	0	0	0	0	0	4	95	0	0	178	0	0	0	0	0	35	0	2	312	314	0	0	0	0	0	0	0	1.6081e-06	0	0	0	0	0	0	0	0	3.03023e-06	6.86784e-05
d__Bacteria;p__Proteobacteria;c__Alphaproteobacteria;o__Rhizobiales_A_502244	0	0	0	0	0	0	0	0	0	0	0	0	0	0	0	0	0	0	85	0	117	0	0	17	0	7	62	0	0	288	288	0	0	0	0	0	0	0	0	0	0	0	0	0	0	0	0	0	0
d__Bacteria;p__Proteobacteria;c__Gammaproteobacteria;o__GCA-2729495	0	0	0	0	0	0	0	0	0	0	0	0	0	0	0	280	0	0	0	0	0	0	0	0	0	0	0	0	0	280	280	0	0	0	0	0	0	0	0	0	0	0	0	0	0	0	0.000250396	0	0
d__Bacteria;p__Cyanobacteria;c__Cyanobacteriia;o__Leptolyngbyales	0	0	0	0	0	0	0	0	0	0	0	0	0	0	0	0	0	0	0	0	277	0	0	0	0	0	0	0	0	277	277	0	0	0	0	0	0	0	0	0	0	0	0	0	0	0	0	0	0
d__Archaea;p__Thermoproteota;c__Bathyarchaeia;o__B26-1	3	0	0	0	0	0	4	0	265	0	0	0	0	0	0	0	0	0	0	0	0	0	0	0	0	0	0	0	272	0	272	1.93792e-06	0	0	0	0	0	2.12095e-06	0	0.000158474	0	0	0	0	0	0	0	0	0
d__Bacteria;p__Proteobacteria;c__Alphaproteobacteria;o__Rhizobiales_A_504723	0	0	0	0	0	0	0	0	0	0	0	0	0	0	0	85	0	0	0	0	0	0	0	127	0	55	0	0	0	267	267	0	0	0	0	0	0	0	0	0	0	0	0	0	0	0	7.60132e-05	0	0
d__Bacteria;p__Firmicutes_B_370525;c__Desulfotomaculia_370525;o__Desulfotomaculales_370525	0	0	0	0	0	0	0	0	0	0	0	0	0	0	0	0	7	0	0	0	0	244	0	0	0	0	0	0	0	251	251	0	0	0	0	0	0	0	0	0	0	0	0	0	0	0	0	5.30291e-06	0
d__Bacteria;p__Firmicutes_D;c__Proteinivoracia;o__UBA4975	0	0	0	0	0	0	0	0	0	0	0	0	0	0	0	0	0	0	0	0	0	0	0	7	0	243	0	0	0	250	250	0	0	0	0	0	0	0	0	0	0	0	0	0	0	0	0	0	0
d__Bacteria;p__Bdellovibrionota_E;c__Oligoflexia;o__Oligoflexales	0	0	0	0	0	0	0	0	0	0	0	0	0	0	0	0	0	0	0	0	0	0	0	0	0	53	0	189	0	242	242	0	0	0	0	0	0	0	0	0	0	0	0	0	0	0	0	0	0
d__Bacteria;p__Patescibacteria;c__Saccharimonadia;o__UBA4664	0	0	0	0	0	0	0	0	0	0	0	0	225	6	0	0	0	0	0	0	0	0	0	0	0	0	0	0	231	0	231	0	0	0	0	0	0	0	0	0	0	0	0	0.000102079	3.40124e-06	0	0	0	0
d__Bacteria;p__Chloroflexota;c__Dehalococcoidia;o__Tepidiformales	0	0	0	0	0	0	0	0	0	0	0	0	0	0	0	0	0	0	0	0	0	0	0	7	0	196	0	0	0	203	203	0	0	0	0	0	0	0	0	0	0	0	0	0	0	0	0	0	0
d__Bacteria;p__Proteobacteria;c__Gammaproteobacteria;o__Xanthomonadales_613067	0	0	0	0	0	0	0	0	0	0	0	0	0	0	0	0	0	0	0	0	0	0	0	10	0	176	0	0	0	186	186	0	0	0	0	0	0	0	0	0	0	0	0	0	0	0	0	0	0
d__Bacteria;p__Delongbacteria;c__UBA4055;o__UBA4055	0	0	0	0	0	0	0	0	0	0	0	0	0	0	0	0	0	0	0	0	0	0	0	0	0	186	0	0	0	186	186	0	0	0	0	0	0	0	0	0	0	0	0	0	0	0	0	0	0
d__Bacteria;p__Bacteroidota;c__Ignavibacteria;o__Ignavibacteriales	0	0	0	0	0	0	0	0	0	0	0	0	0	0	0	0	0	0	0	0	0	0	0	0	0	0	3	181	0	184	184	0	0	0	0	0	0	0	0	0	0	0	0	0	0	0	0	0	0
d__Bacteria;p__Proteobacteria;c__Gammaproteobacteria;o__Pseudomonadales_641035	0	0	0	0	0	0	0	0	0	0	0	0	0	0	0	0	0	0	0	0	0	0	0	0	0	0	4	178	0	182	182	0	0	0	0	0	0	0	0	0	0	0	0	0	0	0	0	0	0
d__Bacteria;p__Proteobacteria;c__Gammaproteobacteria;o__Xanthomonadales_616023	0	0	0	0	0	0	0	0	0	0	0	0	0	0	0	0	0	0	0	0	0	0	0	10	0	172	0	0	0	182	182	0	0	0	0	0	0	0	0	0	0	0	0	0	0	0	0	0	0
d__Bacteria;p__Gemmatimonadota;c__Gemmatimonadetes;o__Longimicrobiales	0	0	0	0	0	0	0	0	0	0	0	0	0	0	0	5	0	0	0	0	0	0	0	7	0	169	0	0	0	181	181	0	0	0	0	0	0	0	0	0	0	0	0	0	0	0	4.47136e-06	0	0
d__Bacteria;p__Cyanobacteria;c__Cyanobacteriia;o__GCF-001939115	0	0	0	0	0	0	0	0	0	0	0	0	0	0	0	0	7	171	0	0	0	0	0	0	0	0	0	0	0	178	178	0	0	0	0	0	0	0	0	0	0	0	0	0	0	0	0	5.30291e-06	0.000123621
d__Bacteria;p__Proteobacteria;c__Gammaproteobacteria;o__Nitrosococcales	0	0	0	0	0	0	0	0	0	0	0	0	0	0	0	0	0	0	0	0	0	0	0	26	0	148	0	0	0	174	174	0	0	0	0	0	0	0	0	0	0	0	0	0	0	0	0	0	0
d__Bacteria;p__Firmicutes_D;c__Bacilli;o__Tumebacillales	0	0	0	0	0	0	0	0	0	0	0	0	0	0	0	0	0	0	0	0	0	0	0	0	0	169	0	0	0	169	169	0	0	0	0	0	0	0	0	0	0	0	0	0	0	0	0	0	0
d__Bacteria;p__Firmicutes_B_370539;__;__	0	0	0	0	0	0	0	0	0	0	0	0	0	0	0	0	0	0	0	0	0	0	0	12	0	155	0	0	0	167	167	0	0	0	0	0	0	0	0	0	0	0	0	0	0	0	0	0	0
d__Bacteria;p__Deferribacterota;c__Deferribacteres;o__Deferribacterales	0	0	0	138	0	0	0	0	0	8	0	0	0	0	6	0	0	0	0	0	0	0	0	0	0	0	0	0	146	6	152	0	0	0	9.59047e-05	0	0	0	0	0	5.40274e-06	0	0	0	0	4.46919e-06	0	0	0
d__Bacteria;p__Firmicutes_B_370541;c__Syntrophomonadia;o__Syntrophomonadales	0	0	0	0	0	0	0	0	0	0	0	0	0	0	0	0	0	32	0	0	0	0	0	0	0	79	0	0	0	111	111	0	0	0	0	0	0	0	0	0	0	0	0	0	0	0	0	0	2.31338e-05
d__Bacteria;p__Proteobacteria;c__Gammaproteobacteria;o__Woeseiales	0	0	0	0	0	0	0	0	0	0	0	0	0	0	0	0	0	0	0	0	0	0	106	0	0	0	0	0	0	106	106	0	0	0	0	0	0	0	0	0	0	0	0	0	0	0	0	0	0
d__Bacteria;p__Desulfobacterota_G_459544;c__Syntrophia;o__Syntrophales	0	0	0	0	0	0	0	0	0	0	0	0	0	0	0	0	0	0	0	0	0	0	0	0	0	82	0	0	0	82	82	0	0	0	0	0	0	0	0	0	0	0	0	0	0	0	0	0	0
d__Bacteria;p__Myxococcota_A_437813;c__Polyangia_437813;o__Haliangiales_437813	0	0	0	0	0	0	0	0	0	0	0	0	0	0	0	0	0	0	0	0	0	0	0	0	0	75	0	0	0	75	75	0	0	0	0	0	0	0	0	0	0	0	0	0	0	0	0	0	0
d__Bacteria;p__Dependentiae;c__Babeliae;o__Babeliales	0	0	0	0	0	0	0	0	0	0	0	0	0	0	0	0	0	0	0	0	0	0	0	7	0	66	0	0	0	73	73	0	0	0	0	0	0	0	0	0	0	0	0	0	0	0	0	0	0
d__Bacteria;p__Firmicutes_B_370539;c__Desulfitobacteriia;o__Desulfitobacteriales	0	0	0	0	0	0	0	0	0	0	0	0	0	0	0	0	0	0	0	0	0	0	0	70	0	0	0	0	0	70	70	0	0	0	0	0	0	0	0	0	0	0	0	0	0	0	0	0	0
d__Bacteria;p__Acidobacteriota;c__Thermoanaerobaculia;__	0	0	0	0	0	0	0	0	0	0	0	0	0	0	0	0	0	63	0	0	0	0	0	0	0	0	0	0	0	63	63	0	0	0	0	0	0	0	0	0	0	0	0	0	0	0	0	0	4.55446e-05
d__Bacteria;p__Proteobacteria;c__Alphaproteobacteria;o__Dongiales	0	0	0	0	0	0	0	0	0	0	0	0	0	0	0	0	0	0	0	0	0	0	0	0	0	59	0	0	0	59	59	0	0	0	0	0	0	0	0	0	0	0	0	0	0	0	0	0	0
d__Bacteria;p__Actinobacteriota;c__Thermoleophilia;o__BMS3ABIN01	0	0	0	0	56	0	0	0	0	0	0	0	0	0	0	0	0	0	0	0	0	0	0	0	0	0	0	0	56	0	56	0	0	0	0	3.0565e-05	0	0	0	0	0	0	0	0	0	0	0	0	0
d__Bacteria;p__Bdellovibrionota_E;c__Bdellovibrionia_A_470743;o__UBA1018	0	0	0	0	0	0	0	0	0	0	0	0	0	0	0	0	0	0	0	0	0	0	0	0	0	53	0	0	0	53	53	0	0	0	0	0	0	0	0	0	0	0	0	0	0	0	0	0	0
d__Bacteria;p__Proteobacteria;c__Gammaproteobacteria;o__Burkholderiales_595427	0	0	0	45	0	0	0	0	0	0	0	0	0	0	0	0	0	0	0	0	0	0	0	0	0	0	0	0	45	0	45	0	0	0	3.12733e-05	0	0	0	0	0	0	0	0	0	0	0	0	0	0
d__Bacteria;p__Proteobacteria;c__Gammaproteobacteria;o__Burkholderiales_597439	0	0	0	0	0	0	0	0	0	0	0	0	0	0	0	0	0	0	0	0	0	0	0	0	0	0	44	0	0	44	44	0	0	0	0	0	0	0	0	0	0	0	0	0	0	0	0	0	0
d__Bacteria;p__Proteobacteria;c__Gammaproteobacteria;o__Xanthomonadales_616012	0	0	0	0	0	0	0	0	0	0	0	0	0	0	0	0	0	0	0	0	0	0	0	0	0	0	0	40	0	40	40	0	0	0	0	0	0	0	0	0	0	0	0	0	0	0	0	0	0
d__Bacteria;p__Proteobacteria;c__Alphaproteobacteria;o__Rhizobiales_A_504706	0	0	0	0	0	0	0	0	0	0	0	0	0	0	0	0	0	0	0	0	0	0	0	0	0	39	0	0	0	39	39	0	0	0	0	0	0	0	0	0	0	0	0	0	0	0	0	0	0
d__Bacteria;p__Desulfobacterota_B;c__Binatia;o__UBA9968	0	0	0	0	0	0	0	0	0	0	0	0	0	0	0	0	0	0	0	0	0	0	0	0	0	0	37	0	0	37	37	0	0	0	0	0	0	0	0	0	0	0	0	0	0	0	0	0	0
d__Bacteria;p__Firmicutes_C;c__Negativicutes;__	0	0	0	0	0	0	0	0	0	0	0	0	0	0	0	0	0	0	0	0	0	0	0	0	21	0	0	0	0	21	21	0	0	0	0	0	0	0	0	0	0	0	0	0	0	0	0	0	0
d__Bacteria;p__Cyanobacteria;c__Cyanobacteriia;o__Phormidesmiales	0	0	0	0	0	0	0	0	0	0	0	0	0	0	0	0	0	0	0	0	0	0	0	0	0	21	0	0	0	21	21	0	0	0	0	0	0	0	0	0	0	0	0	0	0	0	0	0	0
[truncated: 13 more columns]

## Sheet: 5-Family
Table S4: Amplicon sequence variants (ASVs) taxonomic assignment level Family. Read counts and relative abundance.
Sample ID	E1_ES_02_DNA_S6	E1_ES_09_DNA_S1	E4_E_03_DNA_S19	E4_E_05_DNA_S13	E4_E_07_DNA_S7	E4_E_09_DNA_S17	E4_E_12_DNA_S11	E4_F_01_DNA_S28	E4_U_01_DNA_S26	E4_U_03_DNA_S30	E4_U_05_DNA_S27	E4_U_15_DNA_S3	E4_U_16_DNA_S12	E4_U_17_DNA_S4	E1_ES_02_RNA_S15	E1_ES_09_RNA_S23	E4_E_03_RNA_S16	E4_E_05_RNA_S9	E4_E_07_RNA_S5	E4_E_09_RNA_S2	E4_E_12_RNA_S14	E4_F_01_RNA_S24	E4_U_01_RNA_S29	E4_U_03_RNA_S25	E4_U_05_RNA_S10	E4_U_15_RNA_S21	E4_U_16_RNA_S18	E4_U_17_RNA_S20			relative abundance	E1_ES_02_DNA_S6	E1_ES_09_DNA_S1	E4_E_03_DNA_S19	E4_E_05_DNA_S13	E4_E_07_DNA_S7	E4_E_09_DNA_S17	E4_E_12_DNA_S11	E4_F_01_DNA_S28	E4_U_01_DNA_S26	E4_U_03_DNA_S30	E4_U_05_DNA_S27	E4_U_15_DNA_S3	E4_U_16_DNA_S12	E4_U_17_DNA_S4	E1_ES_02_RNA_S15	E1_ES_09_RNA_S23	E4_E_03_RNA_S16	E4_E_05_RNA_S9
Method	DNA	DNA	DNA	DNA	DNA	DNA	DNA	DNA	DNA	DNA	DNA	DNA	DNA	DNA	RNA	RNA	RNA	RNA	RNA	RNA	RNA	RNA	RNA	RNA	RNA	RNA	RNA	RNA				DNA	DNA	DNA	DNA	DNA	DNA	DNA	DNA	DNA	DNA	DNA	DNA	DNA	DNA	RNA	RNA	RNA	RNA
primers	2N	3N	1N	1N	2N	4N	2N	1N	2N	3N	4N	3N	4N	4N	2N	3N	1N	1N	2N	4N	2N	1N	2N	3N	4N	3N	4N	4N	DNA	RNA	All	2N	3N	1N	1N	2N	4N	2N	1N	2N	3N	4N	3N	4N	4N	2N	3N	1N	1N
d__Bacteria;p__Proteobacteria;c__Alphaproteobacteria;o__Rhizobiales_A_504705;f__Xanthobacteraceae_503485	629	1447	926	1129	23923	49725	1666	556	2358	294	1716	2007	1905	15924	14741	14446	264381	397641	340390	740284	787322	533367	563293	878312	1052086	41821	139369	260658	104205	6028111	6132316	0.000406318	0.00107693	0.000603686	0.000784612	0.0130573	0.0225356	0.000883374	0.000447052	0.00141012	0.000198551	0.00111289	0.00133533	0.000864271	0.0090269	0.0109801	0.0129187	0.200284	0.287467
d__Bacteria;p__Proteobacteria;c__Gammaproteobacteria;o__Pseudomonadales_660879;f__Moraxellaceae	61704	14958	80741	32793	45701	270833	101630	20678	88432	38891	453492	82244	268605	51221	119336	109471	55002	56105	330838	44659	113794	44300	76297	40524	40658	164283	377165	43921	1611923	1616353	3228276	0.0398592	0.0111325	0.0526373	0.0227899	0.0249438	0.122743	0.0538879	0.0166262	0.0528838	0.0262648	0.294106	0.0547198	0.121862	0.0290358	0.0888892	0.0978969	0.0416672	0.04056
d__Bacteria;p__Actinobacteriota;c__Actinomycetia;o__Mycobacteriales;f__Mycobacteriaceae	320613	55530	84253	83333	74293	130477	76344	35326	137700	206817	22724	43322	108180	105696	30377	18477	17036	25724	10364	10151	37933	30028	43294	23328	21387	34286	20210	11200	1484608	333795	1818403	0.207108	0.0413283	0.0549269	0.0579133	0.0405494	0.0591327	0.0404804	0.0284039	0.0823469	0.139672	0.0147373	0.0288236	0.0490797	0.0599163	0.0226268	0.0165235	0.0129058	0.0185967
d__Bacteria;p__Proteobacteria;c__Gammaproteobacteria;o__Pseudomonadales_650611;f__Pseudomonadaceae	1643	3123	55924	78650	6730	59397	21994	33192	45094	3515	231	23590	54776	264240	21409	30978	9155	27051	10167	19428	10139	16268	16443	17640	13832	73829	48873	597032	652099	912244	1564343	0.00106134	0.0023243	0.0364584	0.0546587	0.00367326	0.026919	0.011662	0.026688	0.026967	0.00237383	0.000149812	0.0156952	0.0248511	0.149791	0.0159468	0.0277028	0.00693544	0.019556
d__Bacteria;p__Bacteroidota;c__Bacteroidia;o__Bacteroidales;f__Porphyromonadaceae	23264	85028	12781	740	467976	6102	19110	255370	4931	1384	148733	440	1631	9788	2982	11012	5032	240	55164	532	938	251388	3420	757	67489	249	156	1289	1037278	400648	1437926	0.0150279	0.0632822	0.0083323	0.000514272	0.255423	0.00276545	0.0101328	0.20533	0.00294882	0.000934675	0.0964587	0.000292747	0.000739961	0.00554856	0.00222119	0.00984773	0.00381203	0.000173503
d__Bacteria;p__Campylobacterota;c__Campylobacteria;o__Campylobacterales;f__Campylobacteraceae	1011	19663	2821	787	439241	587	10686	92202	3267	3508	242227	297	383	295	8505	5197	11218	347	221895	6450	5094	132091	1136	847	181200	1005	154	3520	816975	578659	1395634	0.00065308	0.0146342	0.00183909	0.000546935	0.23974	0.000266031	0.00566611	0.0741351	0.00195372	0.0023691	0.157093	0.000197604	0.000173761	0.000167228	0.00633508	0.00464754	0.00849829	0.000250857
d__Bacteria;p__Actinobacteriota;c__Actinomycetia;o__Actinomycetales;f__Micrococcaceae	2183	16269	331	41819	8417	114275	125383	7642	43019	13428	83668	52030	266715	207597	34272	44899	17845	20027	98317	19860	45158	11337	14189	7535	9524	19715	18867	9776	982776	371321	1354097	0.00141016	0.0121082	0.000215788	0.0290626	0.00459403	0.0517899	0.0664826	0.00614455	0.0257261	0.00906851	0.0542617	0.0346174	0.121005	0.117681	0.025528	0.040152	0.0135186	0.0144781
d__Bacteria;p__Proteobacteria;c__Alphaproteobacteria;o__Rhodobacterales;f__Rhodobacteraceae	49706	11139	15056	8473	14006	125822	13026	5688	6164	6713	9502	19230	68910	18756	45540	105606	71233	23624	166531	16050	315875	35923	31833	25531	22177	28859	19581	23827	372191	932190	1304381	0.0321088	0.00829022	0.00981543	0.00588841	0.00764453	0.057023	0.00690686	0.00457344	0.00368618	0.00453358	0.00616239	0.0127944	0.0312635	0.0106323	0.0339212	0.0944406	0.0539631	0.0170785
d__Bacteria;p__Firmicutes_D;c__Bacilli;o__Bacillales_A;f__Planococcaceae	55606	35369	173	127434	1123	639	122729	194	59008	18067	23678	37269	439073	27601	30165	18784	3898	29946	6035	4171	52528	9112	28475	10540	1848	47460	94179	6556	947963	343697	1291660	0.0359201	0.0263234	0.000112784	0.0885618	0.000612938	0.000289597	0.0650754	0.000155986	0.0352878	0.0122014	0.015356	0.0247964	0.199201	0.0156463	0.0224689	0.016798	0.00295296	0.0216489
d__Bacteria;p__Proteobacteria;c__Alphaproteobacteria;o__Rhizobiales_A_504705;f__Beijerinckiaceae	19442	19836	557	33437	37444	293	19200	5509	8655	21106	11602	516	4146	464	171825	61565	131534	85788	39844	56742	78779	27498	113124	33472	92242	12784	9778	28693	182207	943668	1125875	0.012559	0.014763	0.000363124	0.0232374	0.0204371	0.000132789	0.0101805	0.00442951	0.00517583	0.0142538	0.00752431	0.000343313	0.00188098	0.000263029	0.127986	0.0550559	0.0996446	0.0620188
d__Bacteria;p__Firmicutes_A;c__Clostridia_258483;o__Lachnospirales;f__Lachnospiraceae	95645	79813	100629	31380	34891	46043	3846	2347	14253	130282	17145	96966	32050	83066	26757	22748	31321	4927	2115	25425	7863	14466	12499	13567	3788	129471	4909	6421	768356	306277	1074633	0.0617842	0.0594009	0.0656029	0.0218079	0.0190437	0.0208669	0.00203929	0.00188711	0.00852353	0.087985	0.0111191	0.0645148	0.0145406	0.0470879	0.0199304	0.0203429	0.0237275	0.00356188
d__Bacteria;__;__;__;__	22179	66299	45631	58611	10079	65104	44631	20174	18412	20045	22535	66497	13871	83516	76530	22971	32004	27656	28306	26618	32636	19897	31056	14983	23367	39643	4835	29455	557584	409957	967541	0.0143271	0.0493431	0.0297481	0.0407324	0.00550116	0.0295054	0.023665	0.0162209	0.0110107	0.0135373	0.0146148	0.0442428	0.00629307	0.047343	0.0570045	0.0205423	0.0242449	0.0199934
d__Bacteria;p__Bacteroidota;c__Bacteroidia;o__Flavobacteriales_877923;f__Weeksellaceae	328321	9610	5129	23883	65938	20124	56230	549	38455	241960	5352	13808	44078	1603	5055	6143	6449	4938	876	2106	17945	1956	6535	3534	3548	6606	29827	3948	855040	99466	954506	0.212087	0.00715226	0.00334374	0.0165978	0.0359892	0.00912028	0.0298152	0.000441424	0.0229967	0.163406	0.00347096	0.00918694	0.0199975	0.000908699	0.00376529	0.00549352	0.00488549	0.00356983
d__Bacteria;p__Proteobacteria;c__Alphaproteobacteria;o__Sphingomonadales;f__Sphingomonadaceae	1334	47097	100573	16937	15743	96	41762	59099	47171	27348	9557	10224	7803	23339	65943	30946	65884	54901	14206	39434	73208	17014	57225	32692	35793	15218	15986	20951	408083	539401	947484	0.00086173	0.035052	0.0655664	0.0117706	0.00859259	4.35076e-05	0.0221437	0.0475186	0.028209	0.0184693	0.00619806	0.00680238	0.00354011	0.0132303	0.0491186	0.0276742	0.0499109	0.0396896
d__Bacteria;p__Firmicutes_D;c__Bacilli;o__Lactobacillales;f__Streptococcaceae	30886	8657	114018	56812	727	940	66609	22596	210	19493	4318	26202	19906	79030	113601	21544	26586	89485	12739	5998	8362	10220	15506	29417	36611	66315	3370	20172	450404	459926	910330	0.0199516	0.00644298	0.0743316	0.0394822	0.0003968	0.000426012	0.0353185	0.0181683	0.000125584	0.0131645	0.00280038	0.0174331	0.00903106	0.0448	0.0846174	0.0192662	0.0201404	0.0646915
d__Bacteria;p__Firmicutes_D;c__Bacilli;o__Staphylococcales;f__Staphylococcaceae	545	5344	331	66429	23900	58	14007	95	130399	61063	111	55743	43100	10024	9553	2281	5012	20359	3872	8851	85917	8857	121613	86860	4310	106973	4700	14519	411149	483677	894826	0.000352056	0.00397728	0.000215788	0.0461656	0.0130447	2.62858e-05	0.00742702	7.63848e-05	0.0779808	0.0412385	7.19875e-05	0.0370878	0.0195538	0.00568234	0.0071157	0.00203984	0.00379688	0.0147182
d__Bacteria;p__Bacteroidota;c__Bacteroidia;o__Bacteroidales;f__Marinilabiliaceae	614	67491	1970	71648	7271	2905	57337	1108	90885	40219	685	307089	6735	4478	1981	2173	3503	2518	1007	851	9087	212	6714	16664	2745	17819	336	1461	660435	67071	727506	0.000396628	0.0502303	0.0012843	0.0497926	0.00396854	0.00131656	0.0304022	0.000890888	0.0543508	0.0271616	0.000444247	0.204317	0.00305557	0.00253846	0.00147558	0.00194325	0.00265373	0.00182034
d__Bacteria;p__Firmicutes_D;c__Bacilli;o__Lactobacillales;f__Carnobacteriaceae	176	3741	0	6156	179	199	19775	331	18050	18927	421	47217	153938	6207	5929	3499	693	5709	1206	3680	7067	6957	17023	8610	2668	44650	307312	11177	275317	426180	701497	0.000113691	0.00278424	0	0.00427818	9.76989e-05	9.01876e-05	0.0104854	0.000266141	0.0107942	0.0127822	0.000273034	0.0314151	0.0698394	0.00351859	0.00441631	0.00312906	0.000524988	0.00412721
d__Bacteria;p__Firmicutes_D;c__Bacilli;o__Staphylococcales;f__Salinicoccaceae	645	13715	19468	39620	1519	222	22742	4932	131166	17108	114	22382	42288	68788	14799	13192	5010	19318	2402	1022	5356	9802	81424	27139	9195	55264	43642	21629	384709	309194	693903	0.000416653	0.0102074	0.0126917	0.0275344	0.000829077	0.000100611	0.0120586	0.00396558	0.0784395	0.0115538	7.39331e-05	0.0148915	0.0191854	0.0389941	0.0110233	0.0117972	0.00379537	0.0139656
d__Bacteria;p__Firmicutes_D;c__Bacilli;o__Lactobacillales;f__Aerococcaceae	12437	511	2794	126	56	10001	6350	24219	3367	15305	255	4700	136106	8488	17818	3211	5150	16623	5652	13647	7337	35553	14909	16587	6958	22734	212940	11592	224715	390711	615426	0.00803398	0.000380312	0.00182149	8.75652e-05	3.0565e-05	0.00453249	0.003367	0.0194733	0.00201352	0.0103361	0.000165377	0.00312707	0.0617493	0.00481162	0.013272	0.00287151	0.00390142	0.0120173
d__Bacteria;p__Firmicutes_A;c__Clostridia_258483;o__Oscillospirales;f__Oscillospiraceae_88309	73	36315	82424	159	340	87937	163	5114	14594	18500	7942	21852	7966	340	18044	56751	67181	4440	4148	67668	2891	14775	8481	10253	3890	55943	3353	6092	283719	323910	607629	4.71561e-05	0.0270275	0.0537345	0.000110499	0.000185573	0.0398534	8.64285e-05	0.00411191	0.00872746	0.0124938	0.00515067	0.0145389	0.00361406	0.000192737	0.0134403	0.0507509	0.0508935	0.00320981
d__Bacteria;p__Bacteroidota;c__Bacteroidia;o__Bacteroidales;f__UBA932	214	112733	6823	2661	8510	192590	18147	8836	95	10261	244	20866	3289	81533	3786	13904	18752	420	2960	59321	3068	8945	1709	1951	2629	12860	1534	1182	466802	133021	599823	0.000138239	0.0839017	0.00444811	0.00184929	0.00464479	0.0872826	0.0096222	0.00710459	5.68116e-05	0.00692969	0.000158243	0.0138829	0.00149217	0.0462189	0.00282006	0.012434	0.0142057	0.000303631
d__Bacteria;p__Proteobacteria;c__Gammaproteobacteria;o__Burkholderiales_592522;f__Burkholderiaceae_A_592522	37541	568	29553	12847	10627	12157	49395	16714	12187	9064	110	4517	21395	129568	26042	18213	9347	14436	8313	8701	30172	7637	26625	8068	17669	16461	24741	8597	346243	225022	571265	0.0242505	0.000422735	0.0192664	0.00892817	0.00580026	0.0055096	0.026191	0.0134389	0.00728803	0.00612131	7.13389e-05	0.00300532	0.0097066	0.0734487	0.0193978	0.0162874	0.00708089	0.0104362
d__Bacteria;p__Firmicutes_A;c__Clostridia_258483;o__Tissierellales;f__Peptoniphilaceae	1865	8776	1462	13978	76581	26616	2376	45116	67641	1818	68252	128	1733	12372	5484	5537	5994	2531	21277	10611	2854	54365	2267	1630	101431	1192	328	3715	328714	219216	547930	0.00120474	0.00653155	0.000953119	0.00971418	0.0417982	0.0120625	0.00125984	0.0362755	0.0404505	0.00122777	0.0442639	8.51628e-05	0.000786237	0.00701336	0.00408484	0.00495159	0.0045408	0.00182974
d__Bacteria;p__Actinobacteriota;c__Actinomycetia;o__Actinomycetales;f__Dermatophilaceae_390796	403	17011	266	42339	930	1729	44341	4537	65063	10479	19884	20680	27312	20009	5442	2259	2305	19079	55647	89	17898	6395	11468	6683	2228	14868	3439	3452	274983	151252	426235	0.000260328	0.0126605	0.000173413	0.029424	0.000507598	0.00078359	0.0235112	0.00364798	0.0389088	0.00707692	0.0128955	0.0137591	0.0123911	0.0113426	0.00405356	0.00202016	0.00174617	0.0137928
d__Bacteria;p__Bacteroidota;c__Bacteroidia;o__Bacteroidales;f__Bacteroidaceae	39210	58818	16815	60	6770	19693	270	20825	4201	20849	58	31302	17367	56754	5416	19494	16637	3922	4802	13870	5212	3939	548	5789	2430	18091	1804	2566	292992	104520	397512	0.0253287	0.0437754	0.0109622	4.16977e-05	0.00369509	0.00892495	0.000143164	0.0167444	0.00251227	0.0140802	3.76151e-05	0.0208263	0.00787915	0.0321724	0.00403419	0.017433	0.0126035	0.00283534
d__Bacteria;p__Actinobacteriota;c__Actinomycetia;o__Actinomycetales;f__Microbacteriaceae	76081	34441	630	6088	47205	58437	6914	22511	24220	35929	48	2566	14138	7823	14445	5568	4924	2657	1076	2888	3401	4769	1338	2610	2473	1995	2141	1934	337031	52219	389250	0.0491464	0.0256328	0.000410715	0.00423093	0.0257647	0.0264839	0.00366605	0.0181	0.014484	0.0242644	3.11297e-05	0.00170725	0.0064142	0.00443465	0.0107596	0.00497931	0.00373022	0.00192083
d__Bacteria;p__Proteobacteria;c__Alphaproteobacteria;o__Rhizobiales_A_501059;f__Rhizobiaceae_A_501059	40554	1553	14816	1171	9909	71608	4312	239	304	1562	23703	8458	2732	225	14061	8662	43309	23708	8686	13897	18154	9650	11976	9876	12017	9926	2110	2153	181146	188185	369331	0.0261968	0.00115582	0.00965897	0.0008138	0.00540837	0.032453	0.00228638	0.000192168	0.000181797	0.00105489	0.0153722	0.0056274	0.00123947	0.000127547	0.0104735	0.00774619	0.0328091	0.0171392
d__Bacteria;p__Proteobacteria;c__Gammaproteobacteria;o__Enterobacterales_A_737866;f__Enterobacteriaceae_A	70	4458	15229	11216	6548	49967	5699	16450	38	13879	15357	46568	2914	17284	8563	10090	8020	18600	2752	35118	6578	5693	6245	24760	4441	10769	2118	13142	205677	156889	362566	4.52182e-05	0.00331787	0.00992822	0.00779469	0.00357393	0.0226452	0.00302182	0.0132266	2.27246e-05	0.00937309	0.00995956	0.0309833	0.00132204	0.00979785	0.00637828	0.00902321	0.00607561	0.0134465
d__Bacteria;p__Fusobacteriota;c__Fusobacteriia;o__Fusobacteriales_993521;f__Fusobacteriaceae_993521	274	44	5952	169	106994	7990	2468	19290	15910	44	118013	64	638	96	3322	0	963	1944	13961	67	624	24166	913	1615	27946	408	493	1340	277946	77762	355708	0.000176997	3.27471e-05	0.00388028	0.000117449	0.0583978	0.0036211	0.00130862	0.0155101	0.00951445	2.97151e-05	0.0765357	4.25814e-05	0.000289451	5.44199e-05	0.00247444	0	0.000729528	0.00140538
d__Bacteria;p__Actinobacteriota;c__Actinomycetia;o__Propionibacteriales;f__Nocardioidaceae	198	3150	38345	14205	312	1815	22267	68273	20276	5209	17	9888	24214	16603	11194	3798	10776	23713	604	2612	17820	3080	5254	2943	4440	12176	5486	1737	224772	105633	330405	0.000127903	0.00234439	0.0249982	0.00987193	0.000170291	0.000822565	0.0118068	0.0548949	0.0121254	0.00351786	1.10251e-05	0.00657883	0.0109855	0.00941181	0.00833802	0.00339645	0.00816344	0.0171429
d__Bacteria;p__Firmicutes_A;c__Clostridia_258483;o__Oscillospirales;f__CAG-272	142	68024	85229	128	70	40627	17254	16625	636	8524	5119	3136	77	53	949	14114	17718	708	146	26529	3536	7202	3163	1497	95	7702	527	790	245644	84676	330320	9.17284e-05	0.050627	0.0555632	8.89551e-05	3.82063e-05	0.0184123	0.0091487	0.0133673	0.000380339	0.00575662	0.00331985	0.00208649	3.49338e-05	3.00443e-05	0.000706877	0.0126218	0.0134224	0.000511835
d__Bacteria;p__Actinobacteriota;c__Actinomycetia;o__Actinomycetales;f__Actinomycetaceae	68632	2156	20263	13921	54785	59	7351	1904	15978	68011	9959	2365	5058	251	2161	2249	338	308	23655	2862	3140	8887	353	986	10941	789	597	23	270693	57289	327982	0.0443345	0.00160461	0.01321	0.00967456	0.0299019	2.6739e-05	0.00389777	0.00153091	0.00955511	0.0459308	0.00645877	0.00157352	0.00229474	0.000142285	0.00160965	0.00201122	0.000256055	0.000222663
d__Bacteria;p__Firmicutes_A;c__Clostridia_258483;o__Peptostreptococcales;f__Anaerovoracaceae	8346	663	52979	90	5427	139534	282	755	16081	4926	108	7949	205	51	3083	8054	15247	2482	492	16772	193	5610	775	1610	1044	10780	1187	1934	237396	69263	306659	0.0053913	0.000493439	0.0345385	6.25466e-05	0.00296208	0.0632374	0.000149527	0.000607058	0.00961671	0.00332674	7.00419e-05	0.00528875	9.30055e-05	2.89106e-05	0.00229642	0.00720247	0.0115505	0.00179431
d__Bacteria;p__Proteobacteria;c__Gammaproteobacteria;o__Burkholderiales_597441;f__Neisseriaceae_563222	94	67	9834	103164	61	901	8448	245	818	4614	32	132	7939	2287	16537	1699	11167	39801	21592	8566	4155	12966	6594	11296	8438	1059	1168	13260	138636	158298	296934	6.07216e-05	4.98648e-05	0.00641106	0.071695	3.32941e-05	0.000408337	0.00447944	0.000196992	0.000489178	0.00311603	2.07531e-05	8.78242e-05	0.00360181	0.00129644	0.0123178	0.00151937	0.00845965	0.0287734
d__Bacteria;p__Bacteroidota;c__Bacteroidia;o__Sphingobacteriales;f__Sphingobacteriaceae	11382	11765	10	3038	9884	44	2874	21	8426	7900	24	69999	13890	17295	5524	1058	7217	4584	2085	4576	8490	2044	6076	3776	13847	33449	29121	3056	156552	124903	281455	0.00735248	0.00875612	6.51928e-06	0.00211129	0.00539473	1.9941e-05	0.0015239	1.68851e-05	0.00503889	0.00533521	1.55649e-05	0.0465728	0.00630169	0.00980408	0.00411463	0.000946141	0.0054673	0.00331392
d__Bacteria;p__Proteobacteria;c__Gammaproteobacteria;o__Xanthomonadales_616009;f__Xanthomonadaceae_616009	316	16226	2976	3723	12155	22217	50609	12940	1891	10190	65	6812	6391	21832	24781	17744	2639	4848	766	5456	8943	5999	2966	5342	3792	21082	5984	2626	168343	112968	281311	0.000204128	0.0120762	0.00194014	0.00258734	0.00663425	0.0100688	0.0268347	0.0104044	0.00113085	0.00688175	4.21548e-05	0.00453226	0.0028995	0.012376	0.0184585	0.015868	0.0019992	0.00350477
d__Bacteria;p__Firmicutes_A;c__Clostridia_258483;o__Oscillospirales;f__Acutalibacteraceae	198	760	3863	300	115	67878	37822	21557	1205	2973	104	12047	4146	194	18684	25001	23414	3581	1319	18131	292	8202	993	4052	531	19795	1371	1484	153162	126850	280012	0.000127903	0.000565631	0.0025184	0.000208489	6.27675e-05	0.0307626	0.0200546	0.0173329	0.00072061	0.00200779	6.74477e-05	0.00801529	0.00188098	0.000109974	0.0139171	0.0223577	0.0177375	0.00258882
d__Bacteria;p__Bacteroidota;c__Bacteroidia;__;__	42	31681	61951	103	138	29719	287	11445	10555	2022	3716	31513	22883	894	366	2839	8300	1334	1156	11030	2384	1518	849	3000	208	33821	1838	894	206949	69537	276486	2.71309e-05	0.0235786	0.0403876	7.15811e-05	7.5321e-05	0.0134688	0.000152178	0.00920236	0.00631207	0.00136554	0.00240996	0.0209667	0.0103817	0.000506785	0.000272621	0.00253884	0.00628773	0.00096439
d__Bacteria;p__Actinobacteriota;c__Actinomycetia;o__Propionibacteriales;f__Propionibacteriaceae	1082	2665	166	44133	42678	15335	5651	2188	486	16303	11621	951	982	22070	11996	4050	3099	27947	5406	2062	9996	15774	3821	6047	1819	7699	2642	1979	166311	104337	270648	0.000698944	0.00198343	0.00010822	0.0306707	0.0232938	0.00694988	0.00299637	0.00175926	0.000290636	0.0110101	0.00753663	0.000632733	0.000445519	0.0125109	0.0089354	0.0036218	0.00234767	0.0202038
d__Bacteria;p__Firmicutes_A;c__Clostridia_258483;o__Clostridiales;f__Clostridiaceae_222000	182	293	137	4382	493	60	9332	2346	28639	15750	17	2510	15292	650	16843	32231	2120	10590	67	4143	8915	48079	7763	5328	1169	16200	8102	2786	80083	164336	244419	0.000117567	0.000218066	8.93142e-05	0.00304532	0.000269081	2.71922e-05	0.00494817	0.0018863	0.0171266	0.0106367	1.10251e-05	0.00166999	0.00693776	0.000368468	0.0125458	0.0288233	0.00160602	0.00765584
d__Bacteria;p__Actinobacteriota;c__Actinomycetia;o__Actinomycetales;f__Brevibacteriaceae	226	26986	515	18620	169	121	48868	832	6703	11442	95	35408	12817	46145	301	372	581	5799	157	1561	1868	2883	2285	2443	407	14725	516	1572	208947	35470	244417	0.00014599	0.0200844	0.000335743	0.0129402	9.22409e-05	5.48377e-05	0.0259116	0.00066897	0.00400851	0.00772727	6.16109e-05	0.0235582	0.00581488	0.0261584	0.000224204	0.000332669	0.000440141	0.00419228
d__Bacteria;p__Fusobacteriota;c__Fusobacteriia;o__Fusobacteriales_993777;f__Leptotrichiaceae	125	13234	3760	88	47	51	3586	125674	45	194	60	320	985	71	5664	73	1858	101	0	0	0	81970	11	8	0	496	91	650	148240	90922	239162	8.07468e-05	0.00984942	0.00245125	6.11566e-05	2.56528e-05	2.31134e-05	0.00190143	0.101048	2.69108e-05	0.000131017	3.89121e-05	0.000212907	0.00044688	4.0248e-05	0.00421892	6.52819e-05	0.00140754	7.3016e-05
d__Bacteria;p__Chloroflexota;c__Chloroflexia;o__Thermomicrobiales;f__	568	108	82	43262	499	22	115804	80	25094	100	19284	1547	6191	9956	0	0	12	209	36	24	77	5	0	109	12	183	0	0	222597	667	223264	0.000366913	8.03792e-05	5.34581e-05	0.0300654	0.000272356	9.97049e-06	0.0614035	6.4324e-05	0.0150066	6.75343e-05	0.0125064	0.00102927	0.00280877	0.0056438	0	0	9.0907e-06	0.000151093
d__Bacteria;p__Proteobacteria;c__Gammaproteobacteria;o__Burkholderiales_592524;f__Burkholderiaceae_A_574758	92	1383	140	18489	9371	0	370	2116	24249	25583	30	13454	3435	195	12042	5999	5524	16549	4202	6419	15423	2564	4661	25459	6159	5678	6933	3632	98907	121244	220151	5.94296e-05	0.0010293	9.127e-05	0.0128491	0.00511473	0	0.000196187	0.00170137	0.0145013	0.0172773	1.94561e-05	0.00895141	0.00155841	0.00011054	0.00896967	0.00536474	0.00418475	0.0119638
d__Bacteria;p__Firmicutes_D;c__Bacilli;o__Lactobacillales;f__Lactobacillaceae	34537	629	45	13878	25616	61	538	53	188	15312	20	7310	11150	415	13549	11336	4721	11969	3773	11734	5882	2720	3736	2830	1391	18221	1991	16210	109752	110063	219815	0.02231	0.000468134	2.93368e-05	0.00964468	0.0139813	2.76454e-05	0.000285267	4.26147e-05	0.000112427	0.0103409	1.29707e-05	0.0048636	0.00505859	0.000235253	0.0100922	0.0101375	0.00357643	0.00865276
d__Bacteria;p__Firmicutes_D;c__Bacilli;__;__	3673	626	20836	4406	161	273	99	399	13289	35013	3574	5254	1181	81	21173	10270	10612	20838	669	4302	5022	7823	13035	6750	735	10475	1067	2826	88865	115597	204462	0.00237266	0.000465901	0.0135836	0.003062	8.78745e-05	0.000123725	5.24934e-05	0.000320816	0.00794704	0.0236458	0.00231787	0.00349567	0.000535802	4.59168e-05	0.015771	0.00918418	0.00803921	0.0150644
d__Bacteria;p__Proteobacteria;c__Gammaproteobacteria;o__Burkholderiales_592524;f__Burkholderiaceae_A_580492	1031	76	369	137	11703	20688	106490	12958	11050	6242	111	114	43	25650	3387	32	21	10	0	0	766	347	0	131	949	26	0	218	196662	5887	202549	0.000666	5.65631e-05	0.000240562	9.52098e-05	0.00638755	0.00937588	0.0564649	0.0104189	0.00660808	0.00421549	7.19875e-05	7.58482e-05	1.95085e-05	0.0145403	0.00252286	2.86167e-05	1.59087e-05	7.22931e-06
d__Bacteria;p__Bacteroidota;c__Bacteroidia;o__Bacteroidales;__	205	15092	21481	952	38	17772	36496	8086	0	990	301	16040	6633	255	2897	3012	24723	1184	572	17150	1008	3711	489	1277	48	19675	598	565	124341	76909	201250	0.000132425	0.0112322	0.0140041	0.000661604	2.07406e-05	0.00805434	0.0193515	0.00650155	0	0.00066859	0.000195209	0.010672	0.00300929	0.000144553	0.00215787	0.00269355	0.0187291	0.00085595
d__Bacteria;p__Actinobacteriota;c__Actinomycetia;o__Actinomycetales;f__Dermabacteraceae	136	4900	54	30558	536	8829	234	43	28815	6612	15905	11485	21612	2282	2465	969	639	4420	1720	2347	3883	8314	6491	1699	953	26216	1969	2623	132001	64708	196709	8.78525e-05	0.00364683	3.52041e-05	0.0212366	0.000292551	0.00400134	0.000124075	3.45742e-05	0.0172319	0.00446537	0.010315	0.00764137	0.00980505	0.00129361	0.00183609	0.00086655	0.00048408	0.00319535
d__Bacteria;p__Firmicutes_D;c__Bacilli;o__RFN20;f__CAG-826	19	26320	41696	618	2854	32875	55	758	42	2700	38	2522	16505	6974	3929	7995	19365	9	825	16580	1958	1830	1568	341	690	6863	265	444	133976	62662	196638	1.22735e-05	0.0195887	0.0271828	0.000429486	0.00155773	0.0148991	2.9163e-05	0.00060947	2.51167e-05	0.00182343	2.46444e-05	0.00167797	0.00748808	0.00395338	0.00292657	0.00714971	0.0146701	6.50638e-06
d__Bacteria;p__Bacteroidota;c__Bacteroidia;o__Flavobacteriales_877923;f__Flavobacteriaceae	190	576	257	17914	179	10	34432	8860	11821	4564	263	8691	9096	350	2030	17776	3886	8790	50	433	8486	18304	4413	1705	2737	6764	12553	3366	97203	91293	188496	0.000122735	0.000428689	0.000167546	0.0124495	9.76989e-05	4.53204e-06	0.0182571	0.00712389	0.00706916	0.00308227	0.000170565	0.00578242	0.00412672	0.000198406	0.00151208	0.0158966	0.00294387	0.00635456
d__Bacteria;p__Bacteroidota;c__Bacteroidia;o__Chitinophagales;f__Chitinophagaceae_966727	48	382	36469	2841	38	9272	7926	586	2855	290	45	4375	1515	85554	2099	4799	3180	4101	13	2294	5291	456	216	1368	1341	4202	1379	1457	152196	32196	184392	3.10068e-05	0.000284304	0.0237752	0.00197439	2.07406e-05	0.00420211	0.00420265	0.000471174	0.00170734	0.000195849	2.91841e-05	0.00291084	0.000687333	0.0484983	0.00156347	0.00429162	0.00240903	0.00296474
d__Bacteria;p__Bacteroidota;c__Bacteroidia;o__Cytophagales;f__Hymenobacteraceae	287	24	773	7752	287	16	57411	32975	18171	2351	40	87	7852	373	4778	6204	4023	6238	4290	5	7542	6364	4629	540	14	1847	412	884	128399	47770	176169	0.000185395	1.7862e-05	0.000503941	0.00538734	0.000156646	7.25126e-06	0.0304414	0.0265136	0.0108666	0.00158773	2.59414e-05	5.78841e-05	0.00356234	0.000211444	0.00355897	0.00554807	0.00304766	0.00450964
d__Bacteria;p__Proteobacteria;c__Gammaproteobacteria;o__Burkholderiales_595422;f__Burkholderiaceae_A_595422	90	1220	70413	113	108	0	73	30742	6011	9163	120	820	2152	116	7349	1455	2648	3041	1253	3971	3191	877	4371	4801	7616	8586	3308	1935	121141	54402	175543	5.81377e-05	0.000907987	0.0459042	7.85307e-05	5.89468e-05	0	3.87073e-05	0.0247181	0.00359468	0.00618817	7.78243e-05	0.000545574	0.000976331	6.57574e-05	0.00547401	0.00130117	0.00200601	0.00219843
d__Bacteria;p__Proteobacteria;c__Alphaproteobacteria;o__Acetobacterales;f__Acetobacteraceae	139	260	5692	14169	1762	78	16826	2062	13922	13146	3562	2367	345	40	7636	3786	4991	8499	563	5083	9787	233	7417	4028	4920	3526	417	1541	74370	62427	136797	8.97904e-05	0.000193505	0.00371078	0.00984691	0.000961707	3.53499e-05	0.00892176	0.00165795	0.00832559	0.00887806	0.00231008	0.00157485	0.000156521	2.2675e-05	0.00568779	0.00338572	0.00378097	0.00614419
d__Bacteria;p__Proteobacteria;c__Alphaproteobacteria;__;__	163	8002	33	1427	207	8	124	590	13292	233	0	12	3918	122	17256	5761	11109	7472	4886	8576	7968	1935	10516	5354	6019	10600	5947	3009	28131	106408	134539	0.000105294	0.0059555	2.15136e-05	0.00099171	0.000112981	3.62563e-06	6.57493e-05	0.00047439	0.00794884	0.000157355	0	7.98402e-06	0.00177754	6.91586e-05	0.0128534	0.00515191	0.00841571	0.00540174
d__Bacteria;p__Bacteroidota;c__Bacteroidia;o__Bacteroidales;f__Paludibacteraceae	16	462	38463	77	26	28471	14	658	10	2833	10173	6462	51	14	1158	3705	5596	387	185	22151	351	140	1693	2690	181	5892	763	897	87730	45789	133519	1.03356e-05	0.000343844	0.0250751	5.35121e-05	1.41909e-05	0.0129032	7.42331e-06	0.000529065	5.98017e-06	0.00191325	0.00659755	0.00429939	2.3138e-05	7.93623e-06	0.000862554	0.00331328	0.00423929	0.000279774
d__Bacteria;p__Firmicutes_A;c__Clostridia_258483;o__Peptostreptococcales;f__Peptostreptococcaceae_256921	228	19659	47	2922	22623	50	31294	20	13915	204	5954	3179	8	42	4556	1001	248	2953	2520	20	4899	0	887	1274	9681	1607	24	1084	100145	30754	130899	0.000147282	0.0146312	3.06406e-05	0.00203068	0.0123477	2.26602e-05	0.0165932	1.6081e-05	0.0083214	0.00013777	0.00386138	0.0021151	3.62948e-06	2.38087e-05	0.00339361	0.000895167	0.000187874	0.00213482
d__Bacteria;p__Firmicutes_A;c__Clostridia_258483;__;__	21	10212	20925	26	131	22006	45	7631	7600	144	25	2982	1054	72	464	6204	4351	1958	167	9291	1113	2704	1198	1025	7733	5296	1207	1370	72874	44081	116955	1.35655e-05	0.0076003	0.0136416	1.8069e-05	7.15003e-05	0.00997321	2.38606e-05	0.00613571	0.00454493	9.72494e-05	1.62134e-05	0.00198403	0.000478184	4.08149e-05	0.000345617	0.00554807	0.00329613	0.0014155
d__Bacteria;p__Bacteroidota;c__Bacteroidia;o__Cytophagales;f__Spirosomaceae	25527	7423	3995	10	10	78	71	602	46	4087	22	81	88	45018	1871	1608	7748	684	1023	6879	1351	563	454	2515	3234	311	851	487	87058	29579	116637	0.0164898	0.00552458	0.00260445	6.94962e-06	5.45804e-06	3.53499e-05	3.76468e-05	0.000484038	2.75088e-05	0.00276013	1.42678e-05	5.38921e-05	3.99243e-05	0.0255195	0.00139364	0.00143799	0.00586956	0.000494485
d__Bacteria;p__Proteobacteria;c__Alphaproteobacteria;o__Caulobacterales;f__Caulobacteraceae	66	302	11	0	15	10983	152	0	21	336	9076	5401	373	252	12571	13512	761	4097	599	2359	18950	2030	7442	3911	2984	10070	7096	1453	26988	87835	114823	4.26343e-05	0.000224764	7.17121e-06	0	8.18706e-06	0.00497754	8.05959e-05	0	1.25584e-05	0.000226915	0.00588611	0.00359347	0.000169225	0.000142852	0.0093637	0.0120834	0.000576502	0.00296185
d__Bacteria;p__Firmicutes_D;c__Bacilli;o__Lactobacillales;__	28	401	40	9800	127	22	98	9	11751	10298	0	2517	19764	709	820	2286	507	2433	1834	1675	2866	1951	4675	13639	791	10634	11708	1450	55564	57269	112833	1.80873e-05	0.000298445	2.60771e-05	0.00681063	6.93171e-05	9.97049e-06	5.19632e-05	7.23645e-06	0.00702729	0.00695468	0	0.00167465	0.00896664	0.000401914	0.000610789	0.00204431	0.000384082	0.00175889
d__Bacteria;p__Proteobacteria;c__Alphaproteobacteria;o__Rhizobiales_A_502138;f__Devosiaceae	33	216	438	10	57	16268	6805	12978	1803	248	1365	3786	3309	144	4542	7903	3145	4751	289	2296	2262	1673	5884	1110	8827	9708	5369	437	47460	58196	105656	2.13172e-05	0.000160758	0.000285545	6.94962e-06	3.11108e-05	0.00737272	0.00360826	0.010435	0.00107822	0.000167485	0.000885251	0.00251896	0.00150124	8.16298e-05	0.00338318	0.00706744	0.00238252	0.00343464
d__Bacteria;p__Firmicutes_D;c__Bacilli;o__Erysipelotrichales;f__Erysipelotrichaceae	34	488	0	0	41	31669	3113	0	2491	9631	40	5899	9964	427	4986	4610	6882	559	134	3666	1524	4248	383	1050	2714	5752	1236	416	63797	38160	101957	2.19631e-05	0.000363195	0	0	2.2378e-05	0.0143525	0.00165063	0	0.00148966	0.00650423	2.59414e-05	0.00392481	0.00452052	0.000242055	0.0037139	0.0041226	0.00521351	0.000404118
d__Bacteria;p__Patescibacteria;c__Saccharimonadia;o__Saccharimonadales;f__UBA4665	141	46	66328	128	1282	4	30420	1033	28	24	1086	2	0	0	0	0	0	0	0	0	0	0	62	32	0	90	0	39	100522	223	100745	9.10824e-05	3.42356e-05	0.0432411	8.89551e-05	0.000699721	1.81282e-06	0.0161298	0.000830584	1.67445e-05	1.62082e-05	0.00070431	1.33067e-06	0	0	0	0	0	0
d__Bacteria;p__Bacteroidota;c__Bacteroidia;o__Bacteroidales;f__P3	32	33343	62	0	10	7	8971	2454	3	506	18	6148	3547	145	48	9495	221	2072	32	4208	7	1651	502	928	2141	17906	1697	15	55246	40923	96169	2.06712e-05	0.0248156	4.04196e-05	0	5.45804e-06	3.17243e-06	0.00475675	0.00197314	1.79405e-06	0.000341724	1.16736e-05	0.00409048	0.00160922	8.21967e-05	3.57535e-05	0.00849112	0.00016742	0.00149791
d__Bacteria;p__Desulfobacterota_I;c__Desulfovibrionia;o__Desulfovibrionales;f__Desulfovibrionaceae	7	24	2469	4	3515	58663	82	45	413	0	23717	29	68	25	36	75	960	0	23	1424	0	14	0	22	3716	371	4	3	89061	6648	95709	4.52182e-06	1.7862e-05	0.00160961	2.77985e-06	0.0019185	0.0265863	4.34794e-05	3.61823e-05	0.000246981	0	0.0153813	1.92947e-05	3.08506e-05	1.41718e-05	2.68151e-05	6.70705e-05	0.000727256	0
d__Bacteria;p__Proteobacteria;c__Gammaproteobacteria;__;__	129	186	1586	1743	227	9	20860	28	17051	464	210	2239	1928	288	7814	4516	6574	5819	1388	2977	1669	789	5367	642	800	4708	227	5113	46948	48403	95351	8.33307e-05	0.000138431	0.00103396	0.00121132	0.000123898	4.07884e-06	0.0110607	2.25134e-05	0.0101968	0.000313359	0.000136193	0.00148968	0.000874705	0.00016326	0.00582038	0.00403854	0.00498019	0.00420674
d__Bacteria;p__Firmicutes_A;c__Clostridia_258483;o__Oscillospirales;f__Ethanoligenenaceae	40173	261	36	11322	2984	0	193	42	63	36600	0	656	16	0	10	1501	54	0	6	3	0	35	0	10	0	448	0	0	92346	2067	94413	0.0259507	0.00019425	2.34694e-05	0.00786836	0.00162868	0	0.000102336	3.37701e-05	3.76751e-05	0.0247176	0	0.00043646	7.25896e-06	0	7.44865e-06	0.0013423	4.09081e-05	0
d__Bacteria;p__Proteobacteria;c__Gammaproteobacteria;o__Enterobacterales_A_737866;f__Alteromonadaceae_665222	110	252	0	0	13	22	0	0	0	1678	0	2653	4397	159	16811	38575	133	45	19	1616	5	5095	2729	1348	4	7123	2478	1375	9284	77356	86640	7.10572e-05	0.000187551	0	0	7.09545e-06	9.97049e-06	0	0	0	0.00113323	0	0.00176513	0.00199485	9.01329e-05	0.0125219	0.0344966	0.000100755	3.25319e-05
d__Bacteria;p__Actinobacteriota;c__Acidimicrobiia_401430;o__Acidimicrobiales;f__JACDCH01	321	102	18	2246	98	0	77863	25	35	107	66	1470	2238	69	0	0	16	191	0	3	61	0	0	74	0	45	0	0	84658	390	85048	0.000207358	7.59136e-05	1.17347e-05	0.00156088	5.34888e-05	0	0.0412858	2.01013e-05	2.09306e-05	7.22617e-05	4.28034e-05	0.000978042	0.00101535	3.91143e-05	0	0	1.21209e-05	0.00013808
d__Bacteria;p__Actinobacteriota;c__Actinomycetia;o__Actinomycetales;f__Cellulomonadaceae	25084	84	11	21	77	20	139	16	5297	13278	10	220	16894	761	117	1134	233	1573	0	571	6718	3394	945	746	0	2792	3496	348	61912	22067	83979	0.0162036	6.25171e-05	7.17121e-06	1.45942e-05	4.20269e-05	9.06408e-06	7.37029e-05	1.28648e-05	0.00316769	0.0089672	6.48536e-06	0.000146374	0.00766456	0.000431391	8.71492e-05	0.00101411	0.000176511	0.00113717
d__Bacteria;p__Firmicutes_D;c__Bacilli;o__Lactobacillales;f__Enterococcaceae	55371	22	31	1324	1463	0	167	32	32	3770	0	55	2310	104	866	45	288	1865	0	12	0	888	463	846	4223	4408	3194	324	64681	17422	82103	0.0357682	1.63735e-05	2.02098e-05	0.000920129	0.000798511	0	8.85495e-05	2.57296e-05	1.91365e-05	0.00254604	0	3.65934e-05	0.00104801	5.89549e-05	0.000645053	4.02423e-05	0.000218177	0.00134827
d__Bacteria;p__Firmicutes_A;c__Clostridia_258483;o__Christensenellales;f__CAG-74	50	478	22	8742	15	0	9128	134	0	4926	5	6776	4968	195	3927	4560	4791	559	941	7365	2255	2943	955	1785	44	14876	446	226	35439	45673	81112	3.22987e-05	0.000355752	1.43424e-05	0.00607536	8.18706e-06	0	0.00484	0.000107743	0	0.00332674	3.24268e-06	0.00450831	0.00225391	0.00011054	0.00292509	0.00407788	0.00362946	0.000404118
d__Bacteria;p__Firmicutes_A;c__Clostridia_258483;o__Oscillospirales;f__Ruminococcaceae	0	582	4279	0	0	6842	0	49	0	551	0	9728	22	3	2137	5394	10927	552	1824	13372	2166	1638	112	2326	59	14371	567	1582	22056	57027	79083	0	0.000433154	0.0027896	0	0	0.00310082	0	3.93985e-05	0	0.000372114	0	0.00647238	9.98108e-06	1.70062e-06	0.00159178	0.00482371	0.00827784	0.000399058
d__Bacteria;p__Proteobacteria;c__Gammaproteobacteria;o__Enterobacterales_A_737866;f__Pasteurellaceae	45	12183	20	5622	2824	125	516	12	16731	8345	48	120	20	19236	1621	241	167	1845	19	1399	1889	6	1880	477	268	183	96	784	65847	10875	76722	2.90688e-05	0.00906721	1.30386e-05	0.00390708	0.00154135	5.66505e-05	0.000273602	9.64861e-06	0.0100054	0.00563574	3.11297e-05	7.98402e-05	9.07371e-06	0.0109044	0.00120743	0.00021552	0.000126512	0.00133381
d__Bacteria;p__Synergistota;c__Synergistia;o__Synergistales;f__Dethiosulfovibrionaceae	15479	21	51	13	17	10469	58	1545	217	1238	36781	28	25	22	3	0	6	0	0	0	46	28	0	22	0	12	0	0	65964	117	66081	0.00999904	1.56293e-05	3.32483e-05	9.0345e-06	9.27867e-06	0.00474459	3.07537e-05	0.00124226	0.00012977	0.000836075	0.0238538	1.86294e-05	1.13421e-05	1.24712e-05	2.2346e-06	0	4.54535e-06	0
d__Bacteria;p__Actinobacteriota;__;__;__	21	0	408	35929	83	0	53	13346	5794	17	0	6	18	0	2056	642	372	4356	24	22	157	0	54	584	0	460	33	72	55675	8832	64507	1.35655e-05	0	0.000265987	0.0249693	4.53017e-05	0	2.81025e-05	0.0107309	0.00346491	1.14808e-05	0	3.99201e-06	8.16634e-06	0	0.00153144	0.000574123	0.000281812	0.00314909
d__Bacteria;p__Patescibacteria;__;__;__	52	1891	11147	1070	0	0	0	1844	27	470	34	737	0	1282	114	4038	4699	2015	3064	1794	1552	6698	6749	1162	5926	383	1715	4607	18554	44516	63070	3.35907e-05	0.00140738	0.00726704	0.000743609	0	0	0	0.00148267	1.61465e-05	0.000317411	2.20502e-05	0.000490352	0	0.000726732	8.49146e-05	0.00361107	0.00355976	0.00145671
d__Bacteria;p__Actinobacteriota;c__Coriobacteriia;o__Coriobacteriales;f__Eggerthellaceae	0	32031	6302	11	0	15	0	78	0	305	10	5550	168	23	1487	434	10065	0	40	288	1917	506	130	368	33	1672	469	587	44493	17996	62489	0	0.0238391	0.00410845	7.64458e-06	0	6.79806e-06	0	6.27159e-05	0	0.00020598	6.48536e-06	0.00369261	7.62191e-05	1.30381e-05	0.00110761	0.000388114	0.00762482	0
d__Bacteria;p__Firmicutes_C;c__Negativicutes;o__Veillonellales;__	70	5	7	26	31329	39	629	10	1179	8	19373	6	7	18	34	1977	5	0	452	11	11	5	0	21	7081	13	0	0	52706	9610	62316	4.52182e-05	3.72126e-06	4.5635e-06	1.8069e-05	0.0170995	1.7675e-05	0.000333519	8.0405e-06	0.000705062	5.40274e-06	0.0125641	3.99201e-06	3.1758e-06	1.02037e-05	2.53254e-05	0.00176798	3.78779e-06	0
d__Bacteria;p__Firmicutes_D;c__Bacilli;o__Staphylococcales;f__Gemellaceae	16874	108	0	703	56	4994	55	13	4415	60	7	854	9	16	2672	433	3167	7219	1049	1089	2427	2166	3466	2254	1997	693	269	1709	28164	30610	58774	0.0109002	8.03792e-05	0	0.000488558	3.0565e-05	0.0022633	2.9163e-05	1.04527e-05	0.00264024	4.05206e-05	4.53975e-06	0.000568196	4.08317e-06	9.06998e-06	0.00199028	0.00038722	0.00239919	0.00521884
d__Bacteria;p__Proteobacteria;c__Gammaproteobacteria;o__Pseudomonadales_650612;f__Cellvibrionaceae	4	294	0	1368	26	9	0	15	1699	205	5	3510	14396	1666	0	4822	36	593	14	251	523	0	629	780	1749	6749	15334	1189	23197	32669	55866	2.5839e-06	0.00021881	0	0.000950708	1.41909e-05	4.07884e-06	0	1.20608e-05	0.00101603	0.000138445	3.24268e-06	0.00233532	0.00653125	0.000944412	0	0.00431218	2.72721e-05	0.000428698
d__Archaea;p__Methanobacteriota_A_1229;c__Methanobacteria;o__Methanobacteriales;f__Methanobacteriaceae	5	404	0	10	1531	4007	59	0	173	478	0	10696	9199	306	8750	814	1772	193	72	6111	91	437	137	806	32	6430	1588	580	26868	27813	54681	3.22987e-06	0.000300678	0	6.94962e-06	0.000835626	0.00181599	3.1284e-05	0	0.000103457	0.000322814	0	0.00711642	0.00417345	0.000173463	0.00651757	0.000727938	0.00134239	0.000139526
d__Bacteria;p__Firmicutes_A;c__Clostridia_258483;o__Eubacteriales_258471;f__Eubacteriaceae_258449	119	0	5	0	28	0	25782	15	11	9	31	0	0	0	642	3140	10038	1082	839	4001	28	4128	279	100	259	1242	452	706	26000	26936	52936	7.6871e-05	0	3.25964e-06	0	1.52825e-05	0	0.0136706	1.20608e-05	6.57818e-06	6.07809e-06	2.01046e-05	0	0	0	0.000478203	0.00280802	0.00760437	0.000782211
d__Archaea;p__Halobacteriota;c__Methanomicrobia;o__Methanomicrobiales;f__Methanocorpusculaceae	0	4833	502	568	11	16103	0	794	30	16	13	358	68	6	1934	1481	3943	7	104	15937	86	2962	29	207	1116	1295	131	10	23302	29242	52544	0	0.00359697	0.000327268	0.000394738	6.00385e-06	0.00729794	0	0.000638416	1.79405e-05	1.08055e-05	8.43096e-06	0.00023819	3.08506e-05	3.40124e-06	0.00144057	0.00132442	0.00298705	5.06052e-06
d__Bacteria;p__Firmicutes_D;c__Bacilli;o__Bacillales_D_310495;f__Amphibacillaceae	30	515	4	745	9	0	7638	0	0	307	8	6107	63	0	542	537	652	6717	141	0	1088	349	3472	7202	0	12373	1202	1295	15426	35570	50996	1.93792e-05	0.000383289	2.60771e-06	0.000517747	4.91224e-06	0	0.00404995	0	0	0.00020733	5.18829e-06	0.0040632	2.85822e-05	0	0.000403717	0.000480224	0.000493928	0.00485593
d__Bacteria;p__Firmicutes_A;c__Clostridia_258483;o__Peptostreptococcales;f__Filifactoraceae_235894	3	24600	517	17	12	14	0	18631	7	582	5	54	9	8	3543	1652	6	21	7	3	4	6	20	10	0	216	123	633	44459	6244	50703	1.93792e-06	0.0183086	0.000337047	1.18144e-05	6.54965e-06	6.34486e-06	0	0.0149803	4.18612e-06	0.00039305	3.24268e-06	3.59281e-05	4.08317e-06	4.53499e-06	0.00263906	0.00147734	4.54535e-06	1.51815e-05
d__Bacteria;p__Firmicutes_C;c__Negativicutes;o__Acidaminococcales;f__Succinispiraceae	10	3827	25580	29	437	11572	9	1214	5	191	7	3439	4	6	5	75	609	0	0	0	0	22	10	43	0	1254	61	349	46330	2428	48758	6.45974e-06	0.00284825	0.0166763	2.01539e-05	0.000238516	0.00524448	4.77213e-06	0.000976117	2.99008e-06	0.000128991	4.53975e-06	0.00228809	1.81474e-06	3.40124e-06	3.72433e-06	6.70705e-05	0.000461353	0
d__Bacteria;p__Spirochaetota;c__Spirochaetia;o__Treponematales;f__Treponemataceae	14	790	16	0	53	0	37	542	6034	623	0	10457	3	0	3231	3404	3959	3	5	6798	3	1942	920	317	28	8225	337	313	18569	29485	48054	9.04364e-06	0.000587959	1.04309e-05	0	2.89276e-05	0	1.96187e-05	0.000435795	0.00360843	0.000420739	0	0.0069574	1.36106e-06	0	0.00240666	0.0030441	0.00299917	2.16879e-06
d__Bacteria;p__Proteobacteria;c__Alphaproteobacteria;o__Rhizobiales_A_500279;f__Rhizobiaceae_A_500279	0	13	0	0	36	41821	0	0	0	0	40	16	56	23	27	0	523	1834	0	0	924	13	565	435	0	465	143	0	42005	4929	46934	0	9.67527e-06	0	0	1.96489e-05	0.0189534	0	0	0	0	2.59414e-05	1.06454e-05	2.54064e-05	1.30381e-05	2.01114e-05	0	0.000396203	0.00132586
d__Bacteria;p__Firmicutes_A;c__Clostridia_258483;o__Christensenellales;f__CAG-138	66	18254	12	0	59	41	16696	0	3725	144	26	69	5	8	0	91	6267	0	0	61	0	92	13	178	0	931	76	9	39105	7718	46823	4.26343e-05	0.0135856	7.82314e-06	0	3.22024e-05	1.85814e-05	0.00885283	0	0.00222761	9.72494e-05	1.68619e-05	4.59081e-05	2.26843e-06	4.53499e-06	0	8.13788e-05	0.00474762	0
d__Bacteria;p__Myxococcota_A_473307;c__Polyangia_463783;o__Polyangiales;f__Polyangiaceae	10	100	17	0	6	9	0	933	0	105	12847	1390	0	0	4546	2041	144	1838	9	0	1340	400	878	1728	746	16348	234	92	15417	30344	45761	6.45974e-06	7.44251e-05	1.10828e-05	0	3.27482e-06	4.07884e-06	0	0.000750179	0	7.0911e-05	0.00833174	0.000924815	0	0	0.00338616	0.00182521	0.000109088	0.00132875
d__Bacteria;p__Bacteroidota;c__Bacteroidia;o__Bacteroidales;f__Dysgonomonadaceae	13	80	7	0	77	0	47	0	7741	694	15741	1027	611	30	4239	263	78	989	11	39	36	0	5884	32	3610	243	573	0	26068	15997	42065	8.39767e-06	5.95401e-05	4.5635e-06	0	4.20269e-05	0	2.49211e-05	0	0.00462925	0.000468688	0.0102086	0.000683299	0.000277202	1.70062e-05	0.00315748	0.000235194	5.90895e-05	0.000714979
d__Bacteria;p__Proteobacteria;c__Gammaproteobacteria;o__Xanthomonadales_613062;f__Rhodanobacteraceae_613062	0	28	7	0	45	29454	12	0	2132	2973	24	67	1096	59	19	5	13	0	225	0	1862	7	2901	0	0	4	39	0	35897	5075	40972	0	2.0839e-05	4.5635e-06	0	2.45612e-05	0.0133487	6.36284e-06	0	0.00127497	0.00200779	1.55649e-05	4.45774e-05	0.000497239	3.34456e-05	1.41524e-05	4.47136e-06	9.84825e-06	0
d__Bacteria;p__Firmicutes_A;c__Clostridia_258483;o__Oscillospirales;__	0	0	376	38	3	168	0	5921	9	31	2	0	7	4	154	4645	2855	797	444	10984	1700	2965	1798	299	1689	3386	273	286	6559	32275	38834	0	0	0.000245125	2.64085e-05	1.63741e-06	7.61383e-05	0	0.00476078	5.38215e-06	2.09356e-05	1.29707e-06	0	3.1758e-06	2.2675e-06	0.000114709	0.0041539	0.00216283	0.000576176
d__Bacteria;p__Firmicutes_A;c__Clostridia_258483;o__TANB77;f__CAG-508	0	31563	81	0	0	5	0	1647	100	27	10	26	8	10	0	952	5	0	0	182	38	5	145	763	0	476	40	233	33477	2839	36316	0	0.0234908	5.28062e-05	0	0	2.26602e-06	0	0.00132427	5.98017e-05	1.82343e-05	6.48536e-06	1.72987e-05	3.62948e-06	5.66874e-06	0	0.000851348	3.78779e-06	0
d__Bacteria;p__Proteobacteria;c__Alphaproteobacteria;o__ATCC43930_507253;f__Stellaceae_507253	0	11	0	0	24	35978	0	0	0	0	40	10	29	27	28	0	8	0	0	0	0	0	0	0	0	0	0	0	36119	36	36155	0	8.18677e-06	0	0	1.30993e-05	0.0163054	0	0	0	0	2.59414e-05	6.65335e-06	1.31569e-05	1.53056e-05	2.08562e-05	0	6.06046e-06	0
d__Bacteria;p__Firmicutes_D;c__Bacilli;o__Mycoplasmatales;f__Mycoplasmoidaceae	0	0	0	24	0	0	0	0	0	0	0	0	22	0	305	977	785	0	636	32210	196	12	84	44	108	87	28	23	46	35495	35541	0	0	0	1.66791e-05	0	0	0	0	0	0	0	0	9.98108e-06	0	0.000227184	0.000873705	0.000594683	0
d__Bacteria;p__Actinobacteriota;c__Acidimicrobiia_401430;o__Acidimicrobiales;f__Ilumatobacteraceae	0	9	0	0	0	6	0	0	39	16	0	21	0	1456	567	7089	3151	4328	708	487	2383	418	3621	1999	2187	6086	600	226	1547	33850	35397	0	6.69826e-06	0	0	0	2.71922e-06	0	0	2.33227e-05	1.08055e-05	0	1.3972e-05	0	0.000825368	0.000422339	0.0063395	0.00238707	0.00312885
d__Bacteria;p__Actinobacteriota;c__Acidimicrobiia_401430;o__Acidimicrobiales;f__JAAYBP01	59	84	8	1991	191	5	5032	0	12828	81	7034	1149	633	41	0	0	205	1837	6	32	2884	0	551	0	4	349	58	0	29136	5926	35062	3.81125e-05	6.25171e-05	5.21543e-06	0.00138367	0.000104249	2.26602e-06	0.00266815	0	0.00767136	5.47028e-05	0.0045618	0.00076447	0.000287183	2.32418e-05	0	0	0.000155299	0.00132802
d__Bacteria;p__Proteobacteria;c__Alphaproteobacteria;o__Azospirillales_507929;f__Azospirillaceae_507917	0	3	0	5	22	20	0	0	0	5	0	7	7953	245	18884	1324	119	1443	35	10	296	928	982	220	0	177	845	119	8260	25382	33642	0	2.23275e-06	0	3.47481e-06	1.20077e-05	9.06408e-06	0	0	0	3.37672e-06	0	4.65734e-06	0.00360816	0.000138884	0.014066	0.00118402	9.01494e-05	0.00104319
d__Bacteria;p__Cyanobacteria;c__Vampirovibrionia;o__Gastranaerophilales;f__Gastranaerophilaceae	53	15	288	14	3	4630	13184	11052	13	2868	13	51	0	0	0	4	0	10	0	1268	0	0	0	85	2	0	28	0	32184	1397	33581	3.42366e-05	1.11638e-05	0.000187755	9.72947e-06	1.63741e-06	0.00209833	0.00699064	0.00888637	7.77422e-06	0.00193688	8.43096e-06	3.39321e-05	0	0	0	3.57709e-06	0	7.22931e-06
d__Bacteria;p__Actinobacteriota;c__Actinomycetia;o__Streptosporangiales;f__Streptosporangiaceae	151	91	0	8	62	0	26012	22	4115	72	17	796	0	0	0	0	64	761	0	0	0	0	0	43	0	346	0	0	31346	1214	32560	9.75421e-05	6.77269e-05	0	5.55969e-06	3.38399e-05	0	0.0137925	1.76891e-05	0.00246084	4.86247e-05	1.10251e-05	0.000529606	0	0	0	0	4.84837e-05	0.00055015
d__Bacteria;p__Proteobacteria;c__Gammaproteobacteria;o__Pseudomonadales_641030;f__Halomonadaceae_641030	35	77	8	4	197	0	117	11	16862	2066	0	606	0	13	483	4470	188	1634	0	0	230	46	2597	26	593	903	597	360	19996	12127	32123	2.26091e-05	5.73074e-05	5.21543e-06	2.77985e-06	0.000107523	0	6.20377e-05	8.84456e-06	0.0100838	0.00139526	0	0.000403193	0	7.36936e-06	0.00035977	0.0039974	0.000142421	0.00118127
d__Bacteria;p__Firmicutes_D;c__Bacilli;o__Bacillales_B_306089;f__Bacillaceae_I	11	0	25	25984	0	0	6	13	0	0	0	0	22	0	0	614	2210	957	20	18	0	20	0	2112	0	0	108	0	26061	6059	32120	7.10572e-06	0	1.62982e-05	0.0180579	0	0	3.18142e-06	1.04527e-05	0	0	0	0	9.98108e-06	0	0	0.000549084	0.0016742	0.000691845
d__Bacteria;p__Firmicutes_D;c__Bacilli;o__Paenibacillales;f__Paenibacillaceae_367444	20	35	12	0	109	4	42	7	8747	6665	2	90	0	7	4619	158	2801	2479	8	1885	278	73	1207	604	426	449	313	638	15740	15938	31678	1.29195e-05	2.60488e-05	7.82314e-06	0	5.94927e-05	1.81282e-06	2.22699e-05	5.62835e-06	0.00523085	0.00450116	1.29707e-06	5.98801e-05	0	3.96812e-06	0.00344053	0.000141295	0.00212192	0.00179215
d__Bacteria;p__Campylobacterota;c__Campylobacteria;o__Campylobacterales;f__Arcobacteraceae	6	39	0	0	0	5	0	8	0	36	0	653	7299	241	0	1946	7	17	286	42	0	6	976	727	257	6686	10163	1123	8287	22236	30523	3.87585e-06	2.90258e-05	0	0	0	2.26602e-06	0	6.4324e-06	0	2.43123e-05	0	0.000434464	0.00331145	0.000136617	0	0.00174025	5.30291e-06	1.22898e-05
d__Bacteria;p__Actinobacteriota;c__Thermoleophilia;o__Solirubrobacterales;f__Solirubrobacteraceae_405308	0	0	0	0	0	0	0	0	0	0	0	0	0	5	1799	1020	11834	4588	470	239	2545	794	3955	0	60	9	688	190	5	28191	28196	0	0	0	0	0	0	0	0	0	0	0	0	0	2.83437e-06	0.00134001	0.000912158	0.00896494	0.00331681
d__Bacteria;p__Proteobacteria;c__Gammaproteobacteria;o__Enterobacterales_A_737866;f__Aeromonadaceae	0	20	0	0	0	0	0	0	15	1898	3	220	0	14	1333	40	70	820	12	2247	16437	1361	15	829	26	689	378	262	2170	24519	26689	0	1.4885e-05	0	0	0	0	0	0	8.97025e-06	0.0012818	1.94561e-06	0.000146374	0	7.93623e-06	0.000992905	3.57709e-05	5.30291e-05	0.000592803
d__Bacteria;p__Actinobacteriota;c__Actinomycetia;o__Mycobacteriales;f__Pseudonocardiaceae	29	327	18	93	116	0	82	345	8076	1221	2	4640	0	11	0	13	2966	1766	0	0	1080	1294	959	698	870	1339	25	288	14960	11298	26258	1.87333e-05	0.00024337	1.17347e-05	6.46314e-05	6.33133e-05	0	4.34794e-05	0.000277397	0.00482958	0.000824594	1.29707e-06	0.00308715	0	6.23561e-06	0	1.16255e-05	0.00224692	0.0012767
d__Bacteria;p__Firmicutes_A;c__Clostridia_258483;o__Saccharofermentanales;__	46	17	12	0	232	10	136	4	16700	2046	5	29	4919	209	874	4	0	0	0	0	206	0	147	19	5	400	24	0	24365	1679	26044	2.97148e-05	1.26523e-05	7.82314e-06	0	0.000126627	4.53204e-06	7.21122e-05	3.2162e-06	0.00998688	0.00138175	3.24268e-06	1.92947e-05	0.00223168	0.000118477	0.000651012	3.57709e-06	0	0
d__Bacteria;p__Actinobacteriota;c__Actinomycetia;o__Actinomycetales;f__Quadrisphaeraceae	0	7	0	55	30	23690	0	0	0	0	18	11	26	8	20	0	132	174	0	117	0	5	437	97	0	0	0	0	23845	982	24827	0	5.20976e-06	0	3.82229e-05	1.63741e-05	0.0107364	0	0	0	0	1.16736e-05	7.31868e-06	1.17958e-05	4.53499e-06	1.48973e-05	0	9.99977e-05	0.00012579
d__Bacteria;p__Firmicutes_A;c__Clostridia_258483;o__Saccharofermentanales;f__Fastidiosipilaceae	28	22	14704	15	53	2	34	244	4101	5	0	0	464	20	331	20	23	0	21	170	1399	653	1087	36	0	412	468	7	19692	4627	24319	1.80873e-05	1.63735e-05	0.00958595	1.04244e-05	2.89276e-05	9.06408e-07	1.8028e-05	0.000196188	0.00245247	3.37672e-06	0	0	0.00021051	1.13375e-05	0.00024655	1.78855e-05	1.74238e-05	0
d__Bacteria;p__Bacteroidota;c__Bacteroidia;o__Chitinophagales;__	34	31	284	24	94	0	54	12450	8247	27	0	439	0	9	90	99	453	7	0	0	568	3	0	304	0	0	0	244	21693	1768	23461	2.19631e-05	2.30718e-05	0.000185148	1.66791e-05	5.13056e-05	0	2.86328e-05	0.0100104	0.00493184	1.82343e-05	0	0.000292082	0	5.10186e-06	6.70379e-05	8.8533e-05	0.000343174	5.06052e-06
d__Bacteria;p__Verrucomicrobiota;c__Kiritimatiellae_777934;o__RFP12;f__UBA1067	1331	10661	1846	0	1621	25	28	74	16	507	287	2404	981	35	0	70	2153	26	0	140	0	29	0	117	22	731	16	0	19816	3304	23120	0.000859792	0.00793446	0.00120346	0	0.000884749	1.13301e-05	1.48466e-05	5.94997e-05	9.56827e-06	0.000342399	0.00018613	0.00159946	0.000445065	1.98406e-05	0	6.25991e-05	0.00163102	1.87962e-05
d__Bacteria;p__Firmicutes_A;c__Clostridia_258483;o__Lachnospirales;__	17	9	14895	16	94	0	32	218	5716	5	0	0	0	7	0	0	69	0	87	0	6	0	888	12	0	461	45	10	21009	1578	22587	1.09816e-05	6.69826e-06	0.00971047	1.11194e-05	5.13056e-05	0	1.69676e-05	0.000175283	0.00341826	3.37672e-06	0	0	0	3.96812e-06	0	0	5.22715e-05	0
d__Bacteria;p__Actinobacteriota;c__Thermoleophilia;o__Solirubrobacterales;f__70-9	0	22	0	0	0	45	0	0	10	0	0	8	114	21756	0	0	0	33	0	0	78	0	0	0	11	120	0	0	21955	242	22197	0	1.63735e-05	0	0	0	2.03942e-05	0	0	5.98017e-06	0	0	5.32268e-06	5.17201e-05	0.0123329	0	0	0	2.38567e-05
d__Bacteria;p__Firmicutes_D;c__Bacilli;o__Staphylococcales;__	22	0	0	0	1340	0	3655	0	5061	0	0	416	0	0	0	2513	0	0	2022	230	452	0	5390	465	0	312	0	163	10494	11547	22041	1.42114e-05	0	0	0	0.000731378	0	0.00193801	0	0.00302656	0	0	0.000276779	0	0	0	0.00224731	0	0
d__Bacteria;p__Campylobacterota;c__Campylobacteria;o__Campylobacterales;f__Helicobacteraceae	10	15	18906	37	7	0	8	268	5	5	0	0	0	0	0	0	0	0	0	857	0	0	55	0	6	0	2	208	19261	1128	20389	6.45974e-06	1.11638e-05	0.0123254	2.57136e-05	3.82063e-06	0	4.24189e-06	0.000215486	2.99008e-06	3.37672e-06	0	0	0	0	0	0	0	0
d__Bacteria;p__Fibrobacterota;c__Fibrobacteria;o__Fibrobacterales;f__Fibrobacteraceae	5	7703	0	0	0	0	0	0	0	99	0	1355	0	0	19	3165	5	4	0	0	4	0	7	934	0	6062	91	2	9162	10293	19455	3.22987e-06	0.00573297	0	0	0	0	0	0	0	6.6859e-05	0	0.000901528	0	0	1.41524e-05	0.00283037	3.78779e-06	2.89172e-06
d__Bacteria;p__Actinobacteriota;c__Acidimicrobiia_401430;o__Acidimicrobiales;f__Microtrichaceae	0	0	22	15217	0	0	3	7	2	7	0	4	10	0	0	447	184	2474	11	9	0	0	8	36	0	276	140	0	15272	3585	18857	0	0	1.43424e-05	0.0105752	0	0	1.59071e-06	5.62835e-06	1.19603e-06	4.7274e-06	0	2.66134e-06	4.53685e-06	0	0	0.00039974	0.000139391	0.00178853
d__Bacteria;p__Proteobacteria;c__Alphaproteobacteria;o__Rhizobiales_A_501396;f__Rhizobiaceae_A_499470	0	21	0	1331	0	0	0	0	0	20	1346	218	2868	103	309	1278	2073	111	626	3	563	1634	623	1024	750	2131	257	1055	5907	12437	18344	0	1.56293e-05	0	0.000924994	0	0	0	0	0	1.35069e-05	0.000872929	0.000145043	0.00130117	5.8388e-05	0.000230163	0.00114288	0.00157042	8.02453e-05
d__Bacteria;p__Proteobacteria;c__Gammaproteobacteria;o__Burkholderiales_597432;f__Rhodocyclaceae	0	59	0	0	0	0	62	0	0	45	0	771	0	0	4033	6306	200	1897	9	298	0	294	1054	373	182	1453	293	209	937	16601	17538	0	4.39108e-05	0	0	0	0	3.28747e-05	0	0	3.03904e-05	0	0.000512973	0	0	0.00300404	0.00563928	0.000151512	0.0013714
d__Bacteria;p__Verrucomicrobiota;c__Verrucomicrobiae;o__Verrucomicrobiales;f__Akkermansiaceae	0	11185	9	0	0	0	0	0	0	6007	0	118	130	4	0	0	0	0	0	0	0	0	0	0	0	0	0	0	17453	0	17453	0	0.00832445	5.86735e-06	0	0	0	0	0	0	0.00405679	0	7.85095e-05	5.89791e-05	2.2675e-06	0	0	0	0
d__Bacteria;p__Actinobacteriota;c__Actinomycetia;o__Mycobacteriales;f__Geodermatophilaceae	0	14	247	4362	5	3	0	8329	68	1420	0	36	1323	41	0	0	15	43	9	0	0	472	122	0	0	10	43	20	15848	734	16582	0	1.04195e-05	0.000161026	0.00303142	2.72902e-06	1.35961e-06	0	0.00669694	4.06651e-05	0.000958987	0	2.3952e-05	0.000600226	2.32418e-05	0	0	1.13634e-05	3.1086e-05
Unassigned;__;__;__;__	0	133	0	52	0	145	0	0	0	43	0	517	138	29	4469	124	998	209	1775	2950	405	1184	1065	882	801	21	244	0	1057	15127	16184	0	9.89854e-05	0	3.6138e-05	0	6.57146e-05	0	0	0	2.90398e-05	0	0.000343978	6.26086e-05	1.64393e-05	0.0033288	0.00011089	0.000756043	0.000151093
d__Bacteria;p__Chloroflexota;__;__;__	7	0	23	15703	0	0	4	12	8	9	0	0	13	0	0	0	0	0	8	0	0	0	0	0	0	0	0	0	15779	8	15787	4.52182e-06	0	1.49944e-05	0.010913	0	0	2.12095e-06	9.64861e-06	4.78413e-06	6.07809e-06	0	0	5.89791e-06	0	0	0	0	0
d__Bacteria;p__Actinobacteriota;c__Actinomycetia;__;__	79	11583	0	0	0	0	0	0	0	14	0	8	0	3	865	0	0	0	0	5	851	6	869	146	701	248	0	7	11687	3698	15385	5.1032e-05	0.00862066	0	0	0	0	0	0	0	9.4548e-06	0	5.32268e-06	0	1.70062e-06	0.000644308	0	0	0
d__Bacteria;p__Actinobacteriota;c__Actinomycetia;o__Actinomycetales;f__Kineococcaceae	0	15	31	4850	0	0	0	1469	0	2035	0	33	5	0	0	1981	138	1696	6	0	1006	0	20	1441	0	13	0	279	8438	6580	15018	0	1.11638e-05	2.02098e-05	0.00337056	0	0	0	0.00118115	0	0.00137432	0	2.1956e-05	2.26843e-06	0	0	0.00177155	0.000104543	0.00122609
d__Bacteria;p__Cyanobacteria;c__Cyanobacteriia;o__Cyanobacteriales;f__Chroococcidiopsidaceae_29158	0	93	0	0	0	0	0	0	0	68	0	1239	0	0	0	0	2873	4711	0	140	3265	34	235	0	1968	32	6	271	1400	13535	14935	0	6.92154e-05	0	0	0	0	0	0	0	4.59233e-05	0	0.00082435	0	0	0	0	0.00217646	0.00340573
d__Bacteria;p__Planctomycetota;c__Planctomycetia;o__Pirellulales;f__Pirellulaceae	5	0	12	14803	0	0	7	4	0	6	0	0	9	0	0	0	0	0	9	11	0	0	0	0	0	29	0	0	14846	49	14895	3.22987e-06	0	7.82314e-06	0.0102875	0	0	3.71166e-06	3.2162e-06	0	4.05206e-06	0	0	4.08317e-06	0	0	0	0	0
d__Bacteria;p__Proteobacteria;c__Gammaproteobacteria;o__Steroidobacterales;f__Steroidobacteraceae	0	123	154	0	0	0	0	6302	0	79	0	1623	0	0	0	2272	0	179	0	0	1525	0	367	39	918	1187	37	0	8281	6524	14805	0	9.15429e-05	0.000100397	0	0	0	0	0.00506713	0	5.33521e-05	0	0.00107984	0	0	0	0.00203179	0	0.000129405
d__Bacteria;p__Firmicutes_A;c__Clostridia_258483;o__Oscillospirales;f__Butyricicoccaceae	21	0	5	18	12489	9	267	2	79	0	0	0	0	0	12	346	50	353	0	0	0	583	0	3	0	202	30	0	12890	1579	14469	1.35655e-05	0	3.25964e-06	1.25093e-05	0.00681655	4.07884e-06	0.000141573	1.6081e-06	4.72433e-05	0	0	0	0	0	8.93838e-06	0.000309418	3.78779e-05	0.000255195
d__Bacteria;p__Firmicutes_D;c__Bacilli;o__Exiguobacterales;f__Exiguobacteraceae	0	163	0	0	0	0	0	0	0	127	0	1820	2275	89	3598	3153	34	409	0	29	0	860	560	111	0	397	499	176	4474	9826	14300	0	0.000121313	0	0	0	0	0	0	0	8.57686e-05	0	0.00121091	0.00103213	5.04518e-05	0.00268002	0.00281964	2.5757e-05	0.000295679
d__Bacteria;p__Firmicutes_A;c__Clostridia_258483;o__Saccharofermentanales;f__Saccharofermentanaceae	0	179	0	0	0	0	0	0	0	930	0	2587	0	0	15	3913	57	564	4	0	0	59	0	203	0	4829	196	366	3696	10206	13902	0	0.000133221	0	0	0	0	0	0	0	0.000628069	0	0.00172122	0	0	1.1173e-05	0.00349929	4.31808e-05	0.000407733
d__Bacteria;p__Acidobacteriota;c__Blastocatellia;o__Pyrinomonadales;f__Blastocatellaceae_430966	0	19	10	9621	0	0	0	4	0	19	0	359	0	0	2044	0	95	1095	10	80	0	0	0	18	0	303	150	0	10032	3795	13827	0	1.41408e-05	6.51928e-06	0.00668623	0	0	0	3.2162e-06	0	1.28315e-05	0	0.000238855	0	0	0.0015225	0	7.1968e-05	0.000791609
d__Bacteria;p__Firmicutes_A;c__Clostridia_258483;o__Oscillospirales;f__QAKW01	5	492	0	0	0	4	0	13	0	437	6	8218	2615	94	0	24	0	0	0	0	0	0	0	54	0	1694	20	67	11884	1859	13743	3.22987e-06	0.000366172	0	0	0	1.81282e-06	0	1.04527e-05	0	0.000295125	3.89121e-06	0.00546772	0.00118639	5.32861e-05	0	2.14625e-05	0	0
d__Bacteria;p__Actinobacteriota;c__Actinomycetia;o__Actinomycetales;f__Bifidobacteriaceae	32	0	12	4	150	0	74	0	11962	0	0	0	0	15	0	0	9	0	0	0	11	419	747	0	8	0	55	0	12249	1249	13498	2.06712e-05	0	7.82314e-06	2.77985e-06	8.18706e-05	0	3.92375e-05	0	0.00715348	0	0	0	0	8.50311e-06	0	0	6.81802e-06	0
d__Bacteria;p__Bacteroidota;c__Bacteroidia;o__Bacteroidales;f__WCHB1-69	0	148	0	0	0	0	0	0	0	327	0	2125	0	0	0	3835	41	0	7	2675	69	1841	0	66	6	1992	135	141	2600	10808	13408	0	0.000110149	0	0	0	0	0	0	0	0.000220837	0	0.00141384	0	0	0	0.00342954	3.10599e-05	0
d__Bacteria;p__Cyanobacteria;c__Cyanobacteriia;o__Cyanobacteriales;f__Chroococcaceae	0	0	0	0	0	0	0	0	0	0	0	0	0	0	8	13263	14	0	6	0	0	0	5	0	0	83	0	0	0	13379	13379	0	0	0	0	0	0	0	0	0	0	0	0	0	0	5.95892e-06	0.0118607	1.06058e-05	0
d__Bacteria;p__Firmicutes_A;c__Clostridia_258483;o__Peptostreptococcales;__	0	0	0	2549	7	6	0	0	0	16	0	2	0	0	3365	304	5498	0	7	0	3	80	0	116	60	1202	19	0	2580	10654	13234	0	0	0	0.00177146	3.82063e-06	2.71922e-06	0	0	0	1.08055e-05	0	1.33067e-06	0	0	0.00250647	0.000271859	0.00416505	0
d__Bacteria;p__Firmicutes_D;c__Bacilli;o__Bacillales_B_302584;__	0	0	0	0	75	0	45	0	7231	0	0	0	0	0	0	0	0	0	0	0	2788	182	1084	31	0	447	0	526	7351	5058	12409	0	0	0	0	4.09353e-05	0	2.38606e-05	0	0.00432426	0	0	0	0	0	0	0	0	0
d__Bacteria;p__Bdellovibrionota_E;c__Bacteriovoracia;o__Bacteriovoracales;f__Bacteriovoracaceae	17	0	11	5	93	0	45	0	9538	3	0	0	0	7	20	0	0	0	0	0	1743	0	34	5	4	331	182	0	9719	2319	12038	1.09816e-05	0	7.17121e-06	3.47481e-06	5.07598e-05	0	2.38606e-05	0	0.00570388	2.02603e-06	0	0	0	3.96812e-06	1.48973e-05	0	0	0
d__Bacteria;p__Myxococcota_A_473307;c__Myxococcia;o__Myxococcales;f__Myxococcaceae	0	0	0	0	0	0	0	7	0	0	0	5	0	0	443	62	661	7253	0	370	1498	0	63	352	0	818	408	0	12	11928	11940	0	0	0	0	0	0	0	5.62835e-06	0	0	0	3.32667e-06	0	0	0.000329975	5.54449e-05	0.000500746	0.00524342
d__Bacteria;p__Patescibacteria;c__Saccharimonadia;o__Saccharimonadales;f__UBA1547	640	28	0	10	5205	4	150	6	30	5674	0	79	0	0	3	5	0	0	0	0	0	0	0	0	0	0	47	0	11826	55	11881	0.000413424	2.0839e-05	0	6.94962e-06	0.00284091	1.81282e-06	7.95355e-05	4.8243e-06	1.79405e-05	0.0038319	0	5.25614e-05	0	0	2.2346e-06	4.47136e-06	0	0
d__Bacteria;p__Firmicutes_A;c__Clostridia_258483;o__Tissierellales;f__Tissierellaceae	0	0	0	0	0	0	0	4	0	8	0	4	4641	183	0	0	14	0	5	5	660	435	0	501	223	417	4684	20	4840	6964	11804	0	0	0	0	0	0	0	3.2162e-06	0	5.40274e-06	0	2.66134e-06	0.00210555	0.000103738	0	0	1.06058e-05	0
d__Bacteria;p__Firmicutes_A;c__Clostridia_258483;o__Acetivibrionales;__	0	0	0	3	0	3	0	0	0	0	0	0	568	0	3228	282	2634	1980	0	1735	0	659	0	404	5	127	84	0	574	11138	11712	0	0	0	2.08489e-06	0	1.35961e-06	0	0	0	0	0	0	0.000257693	0	0.00240442	0.000252185	0.00199541	0.0014314
d__Bacteria;p__Actinobacteriota;c__Actinomycetia;o__Streptomycetales_400645;f__Streptomycetaceae_400641	0	246	7	4651	0	0	0	0	0	120	0	2177	0	0	0	243	48	428	727	0	22	0	6	93	0	2879	22	0	7201	4468	11669	0	0.000183086	4.5635e-06	0.00323227	0	0	0	0	0	8.10412e-05	0	0.00144843	0	0	0	0.000217308	3.63628e-05	0.000309414
d__Bacteria;p__Proteobacteria;c__Alphaproteobacteria;o__Rhizobiales_A_501550;f__Rhizobiaceae_A_501550	0	0	0	0	0	0	0	0	0	0	0	0	0	0	6399	1639	847	0	786	0	26	0	1688	0	0	129	76	0	0	11590	11590	0	0	0	0	0	0	0	0	0	0	0	0	0	0	0.00476639	0.00146571	0.000641652	0
d__Bacteria;p__Actinobacteriota;c__Thermoleophilia;o__Solirubrobacterales;f__Solirubrobacteraceae_405335	0	5	0	0	0	17	0	0	0	0	4	0	3	9277	0	0	61	778	0	0	4	0	0	751	0	374	139	0	9306	2107	11413	0	3.72126e-06	0	0	0	7.70447e-06	0	0	0	0	2.59414e-06	0	1.36106e-06	0.00525889	0	0	4.6211e-05	0.00056244
d__Bacteria;p__Bacteroidota;c__Bacteroidia;o__Bacteroidales;f__Muribaculaceae	0	383	0	67	13	222	6	33	1072	351	0	5815	0	0	2	20	0	2	0	0	0	419	2	74	529	2184	0	0	7962	3232	11194	0	0.000285048	0	4.65624e-05	7.09545e-06	0.000100611	3.18142e-06	2.65337e-05	0.000641074	0.000237045	0	0.00386892	0	0	1.48973e-06	1.78855e-05	0	1.44586e-06
d__Bacteria;p__Bacteroidota;c__Kapabacteria;o__OLB7;f__OLB7	0	0	0	0	0	0	0	0	12	0	0	0	0	16	6	0	0	0	8	0	10891	210	11	7	10	4	0	0	28	11147	11175	0	0	0	0	0	0	0	0	7.1762e-06	0	0	0	0	9.06998e-06	4.46919e-06	0	0	0
d__Bacteria;p__Bacteroidota;c__Bacteroidia;o__Flavobacteriales_877923;f__Crocinitomicaceae	0	205	0	0	0	3	0	0	0	166	0	2456	1775	66	1310	3913	9	50	0	0	0	2	83	19	0	358	223	351	4671	6318	10989	0	0.000152572	0	0	0	1.35961e-06	0	0	0	0.000112107	0	0.00163406	0.000805291	3.74137e-05	0.000975773	0.00349929	6.81802e-06	3.61465e-05
d__Bacteria;p__Proteobacteria;c__Alphaproteobacteria;o__Rhizobiales_A_504721;f__Hyphomicrobiaceae	0	0	0	0	0	0	0	0	0	3	0	0	0	0	0	1528	3104	3495	0	0	0	41	0	143	50	2044	95	0	3	10500	10503	0	0	0	0	0	0	0	0	0	2.02603e-06	0	0	0	0	0	0.00136645	0.00235146	0.00252664
d__Bacteria;p__Firmicutes_A;c__Clostridia_258483;o__Acetivibrionales;f__DSM-27016_98371	0	0	0	0	0	0	0	0	0	0	4	0	0	0	382	2067	4546	1304	21	220	3	53	250	981	0	621	0	0	4	10448	10452	0	0	0	0	0	0	0	0	0	0	2.59414e-06	0	0	0	0.000284538	0.00184846	0.00344386	0.000942702
d__Bacteria;p__Proteobacteria;c__Gammaproteobacteria;o__Burkholderiales_595423;f__Burkholderiaceae_A_595423	0	23	0	0	0	8	0	0	0	2915	0	35	3796	145	0	931	0	0	0	8	0	0	0	1144	0	90	1155	157	6922	3485	10407	0	1.71178e-05	0	0	0	3.62563e-06	0	0	0	0.00196862	0	2.32867e-05	0.00172219	8.21967e-05	0	0.000832568	0	0
d__Bacteria;p__Proteobacteria;c__Gammaproteobacteria;o__Cardiobacteriales;f__Cardiobacteriaceae	0	0	0	0	4	0	0	0	0	0	0	0	316	16	6663	301	7	55	4	226	1293	0	0	551	12	389	283	138	336	9922	10258	0	0	0	0	2.18322e-06	0	0	0	0	0	0	0	0.000143365	9.06998e-06	0.00496304	0.000269176	5.30291e-06	3.97612e-05
d__Bacteria;p__Actinobacteriota;c__Actinomycetia;o__Mycobacteriales;f__Frankiaceae	6	0	278	0	0	0	8	9224	5	0	0	7	0	0	0	0	0	7	0	0	0	0	0	0	0	0	0	0	9528	7	9535	3.87585e-06	0	0.000181236	0	0	0	4.24189e-06	0.00741656	2.99008e-06	0	0	4.65734e-06	0	0	0	0	0	5.06052e-06
d__Bacteria;p__Firmicutes_C;c__Negativicutes;o__Veillonellales;f__Veillonellaceae	0	0	6	5112	38	0	0	7	2151	0	0	0	4	0	1929	53	0	0	0	0	40	0	46	0	0	129	0	0	7318	2197	9515	0	0	3.91157e-06	0.00355264	2.07406e-05	0	0	5.62835e-06	0.00128633	0	0	0	1.81474e-06	0	0.00143684	4.73965e-05	0	0
d__Bacteria;p__Actinobacteriota;c__Actinomycetia;o__Mycobacteriales;f__Micromonosporaceae	0	38	0	1086	0	8	0	0	0	1894	0	281	3438	120	0	0	32	315	0	7	3	0	960	28	0	780	447	0	6865	2572	9437	0	2.82816e-05	0	0.000754729	0	3.62563e-06	0	0	0	0.0012791	0	0.000186959	0.00155977	6.80249e-05	0	0	2.42419e-05	0.000227723
d__Bacteria;p__Actinobacteriota;c__Thermoleophilia;o__Solirubrobacterales;f__Solirubrobacteraceae_405341	0	0	0	0	0	0	0	0	0	0	0	4	0	0	0	245	899	4360	0	4	42	59	793	252	1588	521	103	318	4	9184	9188	0	0	0	0	0	0	0	0	0	0	0	2.66134e-06	0	0	0	0.000219097	0.000681045	0.00315198
d__Bacteria;p__Bacteroidota;c__Bacteroidia;o__Chitinophagales;f__Chitinophagaceae_929731	0	0	0	0	0	0	0	255	0	0	0	0	0	0	1851	654	987	52	3	0	3216	48	522	47	0	1248	100	65	255	8793	9048	0	0	0	0	0	0	0	0.000205033	0	0	0	0	0	0	0.00137875	0.000584854	0.00074771	3.75924e-05
d__Bacteria;p__Gemmatimonadota;c__Gemmatimonadetes;o__Gemmatimonadales;f__Gemmatimonadaceae	21	0	8	5	99	0	65	0	8671	0	0	0	59	9	0	0	0	0	0	0	9	0	0	0	0	0	0	0	8937	9	8946	1.35655e-05	0	5.21543e-06	3.47481e-06	5.40346e-05	0	3.44654e-05	0	0.0051854	0	0	0	2.67674e-05	5.10186e-06	0	0	0	0
d__Bacteria;p__Actinobacteriota;c__Actinomycetia;o__Mycobacteriales;f__Nakamurellaceae	11	0	0	0	3	0	3180	0	0	0	3	0	0	0	434	124	16	129	0	2516	126	166	1585	3	11	33	7	384	3197	5534	8731	7.10572e-06	0	0	0	1.63741e-06	0	0.00168615	0	0	0	1.94561e-06	0	0	0	0.000323271	0.00011089	1.21209e-05	9.32581e-05
d__Bacteria;p__Spirochaetota;c__Spirochaetia;o__Sphaerochaetales;f__Sphaerochaetaceae	4	1281	1631	0	0	0	0	130	2	4	0	0	4	0	0	4	323	0	0	4185	0	5	0	36	7	1018	72	0	3056	5650	8706	2.5839e-06	0.000953386	0.0010633	0	0	0	0	0.000104527	1.19603e-06	2.70137e-06	0	0	1.81474e-06	0	0	3.57709e-06	0.000244691	0
d__Bacteria;p__Campylobacterota;c__Campylobacteria;o__Campylobacterales;__	0	0	4	0	16	0	8437	0	0	0	10	0	0	0	0	0	0	0	0	0	0	0	0	0	0	0	0	0	8467	0	8467	0	0	2.60771e-06	0	8.73287e-06	0	0.00447361	0	0	0	6.48536e-06	0	0	0	0	0	0	0
d__Bacteria;p__Myxococcota_A_473307;c__Polyangia_463783;o__Polyangiales;__	0	0	0	0	0	4	0	0	0	0	0	0	6055	267	0	0	120	1086	0	0	0	0	420	21	0	433	45	0	6326	2125	8451	0	0	0	0	0	1.81282e-06	0	0	0	0	0	0	0.00274706	0.000151355	0	0	9.0907e-05	0.000785103
d__Bacteria;p__Bacteroidota;c__Rhodothermia;o__Rhodothermales;__	2	108	0	0	0	4	0	0	0	81	0	1512	0	0	2965	540	75	917	4	0	0	0	3	43	0	1332	10	787	1707	6676	8383	1.29195e-06	8.03792e-05	0	0	0	1.81282e-06	0	0	0	5.47028e-05	0	0.00100599	0	0	0.00220852	0.000482907	5.68168e-05	0.000662928
d__Bacteria;p__Bacteroidota;c__Bacteroidia;o__Cytophagales;f__Cyclobacteriaceae_902095	4	112	0	0	0	0	1164	0	0	111	0	1907	0	0	2018	328	20	291	186	0	5	0	0	71	0	1802	327	0	3298	5048	8346	2.5839e-06	8.33562e-05	0	0	0	0	0.000617195	0	0	7.49631e-05	0	0.00126879	0	0	0.00150314	0.000293321	1.51512e-05	0.000210373
d__Bacteria;p__Proteobacteria;c__Gammaproteobacteria;o__Burkholderiales_597441;f__Chromobacteriaceae	7980	22	6	0	0	0	26	3	4	14	0	255	0	0	0	0	0	0	0	0	0	6	0	0	0	13	0	0	8310	19	8329	0.00515488	1.63735e-05	3.91157e-06	0	0	0	1.37861e-05	2.41215e-06	2.39207e-06	9.4548e-06	0	0.00016966	0	0	0	0	0	0
d__Bacteria;p__Firmicutes_A;c__Clostridia_258483;o__Lachnospirales;f__Anaerotignaceae	14	0	9	0	83	0	47	0	6938	0	0	0	0	10	5	0	13	141	0	8	0	25	705	0	6	0	59	0	7101	962	8063	9.04364e-06	0	5.86735e-06	0	4.53017e-05	0	2.49211e-05	0	0.00414904	0	0	0	0	5.66874e-06	3.72433e-06	0	9.84825e-06	0.000101933
d__Bacteria;p__Proteobacteria;c__Alphaproteobacteria;o__Rs-D84_512864;f__Rs-D84	0	6322	0	0	0	0	0	0	0	9	0	0	0	0	0	202	0	0	0	1257	0	0	5	35	9	155	0	0	6331	1663	7994	0	0.00470516	0	0	0	0	0	0	0	6.07809e-06	0	0	0	0	0	0.000180643	0	0
d__Bacteria;p__Proteobacteria;c__Gammaproteobacteria;o__Pseudomonadales_639862;f__Halomonadaceae_639862	6	0	4	2938	25	0	10	4	3284	0	0	0	0	0	0	0	35	565	5	0	677	0	102	0	0	0	0	0	6271	1384	7655	3.87585e-06	0	2.60771e-06	0.0020418	1.36451e-05	0	5.30236e-06	3.2162e-06	0.00196389	0	0	0	0	0	0	0	2.65145e-05	0.000408456
d__Bacteria;p__Actinobacteriota;c__Coriobacteriia;o__Coriobacteriales;__	0	0	0	0	0	10	0	0	0	0	3	0	7028	300	0	0	0	0	229	0	0	0	0	0	0	0	0	0	7341	229	7570	0	0	0	0	0	4.53204e-06	0	0	0	0	1.94561e-06	0	0.0031885	0.000170062	0	0	0	0
d__Bacteria;p__Patescibacteria;c__Saccharimonadia;o__Saccharimonadales;f__Nanosyncoccaceae	0	0	84	4	0	0	0	3122	3	0	0	4	0	0	2	0	0	0	1286	2504	8	0	0	9	16	159	60	0	3217	4044	7261	0	0	5.4762e-05	2.77985e-06	0	0	0	0.00251025	1.79405e-06	0	0	2.66134e-06	0	0	1.48973e-06	0	0	0
d__Bacteria;p__Actinobacteriota;c__Actinomycetia;o__Actinomycetales;f__Beutenbergiaceae	0	8	0	1023	0	0	0	0	0	1176	0	12	0	0	0	7	710	261	29	1163	1446	9	334	106	8	649	147	0	2219	4869	7088	0	5.95401e-06	0	0.000710946	0	0	0	0	0	0.000794203	0	7.98402e-06	0	0	0	6.25991e-06	0.000537866	0.000188685
d__Bacteria;p__Proteobacteria;c__Gammaproteobacteria;o__Burkholderiales_595425;f__Burkholderiaceae_A_595425	0	0	0	0	0	0	0	0	0	0	0	0	0	0	204	1194	131	1123	893	624	643	1313	0	453	0	448	0	0	0	7026	7026	0	0	0	0	0	0	0	0	0	0	0	0	0	0	0.000151952	0.00106776	9.92401e-05	0.000811851
d__Bacteria;p__Actinobacteriota;c__Thermoleophilia;o__Solirubrobacterales;__	0	2148	0	0	0	0	0	0	0	11	0	223	0	0	0	0	202	2168	147	0	369	38	438	295	24	926	0	0	2382	4607	6989	0	0.00159865	0	0	0	0	0	0	0	7.42877e-06	0	0.00014837	0	0	0	0	0.000153027	0.00156731
d__Bacteria;p__Firmicutes_D;c__Bacilli;o__RFN20;f__UBA1709	0	0	0	0	0	0	4	0	0	0	5849	0	0	4	0	0	0	6	0	796	57	0	0	14	0	193	0	0	5857	1066	6923	0	0	0	0	0	0	2.12095e-06	0	0	0	0.00379329	0	0	2.2675e-06	0	0	0	4.33759e-06
d__Bacteria;p__Bacteroidota;c__Bacteroidia;o__Bacteroidales;f__Prolixibacteraceae	12	3	0	0	60	0	26	0	5246	130	0	0	0	3	0	0	0	0	0	2	105	0	996	0	0	0	295	0	5480	1398	6878	7.75169e-06	2.23275e-06	0	0	3.27482e-05	0	1.37861e-05	0	0.0031372	8.77946e-05	0	0	0	1.70062e-06	0	0	0	0
d__Bacteria;p__Patescibacteria;c__Saccharimonadia;o__Saccharimonadales;f__SDRK01	0	43	8	0	936	0	29	0	13	5690	0	132	0	0	0	15	8	0	0	0	0	0	0	0	0	0	0	0	6851	23	6874	0	3.20028e-05	5.21543e-06	0	0.000510873	0	1.53769e-05	0	7.77422e-06	0.0038427	0	8.78242e-05	0	0	0	1.34141e-05	6.06046e-06	0
d__Bacteria;p__Patescibacteria;c__Saccharimonadia;o__Saccharimonadales;__	0	31	0	0	0	0	0	0	0	6684	0	67	0	0	26	0	0	0	0	0	0	0	0	0	0	0	0	0	6782	26	6808	0	2.30718e-05	0	0	0	0	0	0	0	0.00451399	0	4.45774e-05	0	0	1.93665e-05	0	0	0
d__Bacteria;p__Firmicutes_D;c__Bacilli;o__Bacillales_B_310392;f__Bacillaceae_G_310392	0	0	0	0	0	0	0	0	81	0	0	0	0	0	225	431	77	761	0	1527	0	657	3029	0	9	0	0	0	81	6716	6797	0	0	0	0	0	0	0	0	4.84394e-05	0	0	0	0	0	0.000167595	0.000385432	5.8332e-05	0.00055015
d__Bacteria;p__Firmicutes_C;c__Negativicutes;o__Selenomonadales;f__Selenomonadaceae_42771	0	28	0	8	0	0	0	0	0	24	0	318	0	0	0	10	2582	277	0	1546	0	45	136	54	0	1363	12	321	378	6346	6724	0	2.0839e-05	0	5.55969e-06	0	0	0	0	0	1.62082e-05	0	0.000211576	0	0	0	8.94273e-06	0.00195601	0.000200252
d__Bacteria;p__Proteobacteria;c__Alphaproteobacteria;o__Reyranellales;f__Reyranellaceae	14	0	9	3	592	3	48	0	5895	0	0	0	0	8	0	0	0	0	0	0	8	0	0	0	0	87	0	0	6572	95	6667	9.04364e-06	0	5.86735e-06	2.08489e-06	0.000323116	1.35961e-06	2.54514e-05	0	0.00352531	0	0	0	0	4.53499e-06	0	0	0	0
d__Bacteria;p__Proteobacteria;c__Gammaproteobacteria;o__Enterobacterales_A_737866;f__Vibrionaceae	15	0	4	0	67	0	24	0	6330	4	0	0	0	0	0	0	0	0	0	0	8	0	0	0	7	22	0	0	6444	37	6481	9.68962e-06	0	2.60771e-06	0	3.65689e-05	0	1.27257e-05	0	0.00378545	2.70137e-06	0	0	0	0	0	0	0	0
d__Bacteria;p__Acidobacteriota;c__Thermoanaerobaculia;o__UBA5704;f__UBA5704	0	22	0	0	0	0	0	0	0	12	0	361	0	0	0	1196	2475	1398	0	0	0	47	727	0	0	29	0	0	395	5872	6267	0	1.63735e-05	0	0	0	0	0	0	0	8.10412e-06	0	0.000240186	0	0	0	0.00106955	0.00187496	0.00101066
d__Bacteria;p__Patescibacteria;c__Saccharimonadia;o__Saccharimonadales;f__UBA10027	6	0	0	3	639	3	27	0	1953	460	0	8	2709	78	73	0	0	0	0	0	2	0	287	0	0	0	0	0	5886	362	6248	3.87585e-06	0	0	2.08489e-06	0.000348769	1.35961e-06	1.43164e-05	0	0.00116793	0.000310658	0	5.32268e-06	0.00122903	4.42162e-05	5.43752e-05	0	0	0
d__Bacteria;p__Chloroflexota;c__Anaerolineae;o__Caldilineales;f__Caldilineaceae	0	0	0	7	0	8	0	0	0	0	4	0	5121	199	0	0	0	0	5	0	0	0	0	11	0	298	8	503	5339	825	6164	0	0	0	4.86473e-06	0	3.62563e-06	0	0	0	0	2.59414e-06	0	0.00232332	0.000112808	0	0	0	0
d__Bacteria;p__Verrucomicrobiota;c__Lentisphaeria;o__Victivallales;f__Victivallaceae	0	0	0	0	0	5737	0	0	0	0	3	0	6	0	0	0	25	250	0	0	0	0	0	0	0	0	0	0	5746	275	6021	0	0	0	0	0	0.00260003	0	0	0	0	1.94561e-06	0	2.72211e-06	0	0	0	1.89389e-05	0.000180733
d__Bacteria;p__Acidobacteriota;c__Acidobacteriae;o__Acidobacteriales;f__Acidobacteriaceae	0	0	0	0	0	0	0	0	0	0	0	0	0	0	0	0	0	0	0	6	5	0	0	7	5034	240	7	391	0	5690	5690	0	0	0	0	0	0	0	0	0	0	0	0	0	0	0	0	0	0
d__Bacteria;p__Actinobacteriota;c__Thermoleophilia;o__Gaiellales;f__Gaiellaceae	8	0	6	3	51	0	0	0	4498	0	0	0	0	0	0	2	47	557	0	0	0	0	0	0	0	201	30	194	4566	1031	5597	5.1678e-06	0	3.91157e-06	2.08489e-06	2.7836e-05	0	0	0	0.00268988	0	0	0	0	0	0	1.78855e-06	3.56052e-05	0.000402673
d__Bacteria;p__Proteobacteria;__;__;__	0	0	0	0	0	0	0	0	0	0	0	0	0	0	4	1229	0	0	5	0	2491	0	0	38	0	1140	344	0	0	5251	5251	0	0	0	0	0	0	0	0	0	0	0	0	0	0	2.97946e-06	0.00109906	0	0
d__Bacteria;p__Proteobacteria;c__Alphaproteobacteria;o__Rickettsiales;f__Rickettsiaceae	0	0	0	0	0	0	0	0	0	0	0	0	0	0	4	0	37	404	1837	0	2884	0	6	0	0	0	0	36	0	5208	5208	0	0	0	0	0	0	0	0	0	0	0	0	0	0	2.97946e-06	0	2.80296e-05	0.000292064
d__Bacteria;p__Chloroflexota;c__Anaerolineae;o__Anaerolineales;f__EnvOPS12	15	0	0	0	6	0	3283	0	0	0	0	0	1541	59	194	0	0	0	0	0	0	0	0	0	0	0	0	0	4904	194	5098	9.68962e-06	0	0	0	3.27482e-06	0	0.00174077	0	0	0	0	0	0.000699129	3.34456e-05	0.000144504	0	0	0
d__Bacteria;p__Actinobacteriota;c__Acidimicrobiia_401430;o__Acidimicrobiales;f__Iamiaceae	0	0	0	0	0	0	0	0	0	0	0	0	0	0	210	0	253	2723	0	0	0	395	366	234	0	759	95	0	0	5035	5035	0	0	0	0	0	0	0	0	0	0	0	0	0	0	0.000156422	0	0.000191662	0.00196854
d__Bacteria;p__Verrucomicrobiota;c__Verrucomicrobiae;o__Opitutales;f__Opitutaceae	0	0	0	0	0	0	0	0	0	0	0	0	0	0	0	2730	1273	0	0	0	208	20	0	18	0	392	354	0	0	4995	4995	0	0	0	0	0	0	0	0	0	0	0	0	0	0	0	0.00244136	0.000964371	0
d__Bacteria;p__Actinobacteriota;c__Acidimicrobiia_401430;o__Acidimicrobiales;__	0	3	0	0	0	0	2341	0	0	0	0	0	0	0	26	0	2023	31	0	0	56	29	0	0	0	62	99	0	2344	2326	4670	0	2.23275e-06	0	0	0	0	0.00124128	0	0	0	0	0	0	0	1.93665e-05	0	0.00153254	2.24109e-05
d__Bacteria;p__Firmicutes_A;c__Clostridia_258483;o__Oscillospirales;f__CAG-382	4	0	4	4606	0	0	0	0	0	0	0	0	5	0	0	0	0	0	7	0	0	0	0	0	0	0	32	0	4619	39	4658	2.5839e-06	0	2.60771e-06	0.00320099	0	0	0	0	0	0	0	0	2.26843e-06	0	0	0	0	0
d__Bacteria;p__Proteobacteria;c__Gammaproteobacteria;o__Burkholderiales_597441;f__Methylophilaceae	4	27	0	0	0	0	2	0	4	4046	0	71	0	0	0	0	6	0	0	0	0	0	0	84	0	49	305	0	4154	444	4598	2.5839e-06	2.00948e-05	0	0	0	0	1.06047e-06	0	2.39207e-06	0.00273244	0	4.72388e-05	0	0	0	0	4.54535e-06	0
d__Bacteria;p__Bacteroidota;c__Bacteroidia;o__Cytophagales;__	0	0	0	0	0	0	0	0	0	0	0	32	3025	116	0	6	42	488	34	0	0	0	0	23	0	377	268	0	3173	1238	4411	0	0	0	0	0	0	0	0	0	0	0	2.12907e-05	0.0013724	6.57574e-05	0	5.36564e-06	3.18174e-05	0.00035279
d__Bacteria;p__Firmicutes_D;c__Bacilli;o__Bacillales_H;f__Marinococcaceae	0	0	0	283	12	0	0	0	895	0	0	0	0	0	0	0	73	856	0	0	0	0	2277	0	0	0	0	0	1190	3206	4396	0	0	0	0.000196674	6.54965e-06	0	0	0	0.000535225	0	0	0	0	0	0	0	5.53017e-05	0.000618829
d__Bacteria;p__Firmicutes_D;c__Bacilli;o__Acholeplasmatales;f__Acholeplasmataceae	0	27	0	0	0	4	0	0	0	29	0	530	3317	121	0	0	0	0	0	2	0	0	0	7	0	252	72	0	4028	333	4361	0	2.00948e-05	0	0	0	1.81282e-06	0	0	0	1.95849e-05	0	0.000352627	0.00150487	6.85917e-05	0	0	0	0
d__Bacteria;p__Firmicutes_A;c__Clostridia_258483;o__Oscillospirales;f__UBA929	0	0	0	0	0	0	0	0	0	0	0	0	0	0	0	190	0	0	0	1371	0	0	0	113	1899	503	80	119	0	4275	4275	0	0	0	0	0	0	0	0	0	0	0	0	0	0	0	0.000169912	0	0
d__Bacteria;p__Bacteroidota;c__Bacteroidia;o__Bacteroidales;f__UBA11471	0	0	0	0	3980	0	72	0	22	0	0	0	0	0	0	0	0	0	183	0	0	0	0	0	0	0	0	0	4074	183	4257	0	0	0	0	0.0021723	0	3.8177e-05	0	1.31564e-05	0	0	0	0	0	0	0	0	0
d__Bacteria;p__Firmicutes_D;c__Bacilli;o__ML615J-28;f__CAG-313	3	0	2	0	58	0	12	0	4163	0	0	0	0	5	0	0	0	0	0	0	0	0	0	0	0	0	0	0	4243	0	4243	1.93792e-06	0	1.30386e-06	0	3.16566e-05	0	6.36284e-06	0	0.00248954	0	0	0	0	2.83437e-06	0	0	0	0
d__Bacteria;p__Acidobacteriota;c__Blastocatellia;o__Pyrinomonadales;__	0	0	0	0	0	0	0	0	0	0	0	0	0	0	0	548	120	1345	0	0	476	1411	147	40	0	7	120	0	0	4214	4214	0	0	0	0	0	0	0	0	0	0	0	0	0	0	0	0.000490061	9.0907e-05	0.000972342
d__Bacteria;p__Proteobacteria;c__Gammaproteobacteria;o__Legionellales_A;f__Legionellaceae_A	0	0	0	0	0	0	0	0	281	18	3599	0	2	0	0	0	0	0	237	0	0	0	0	4	0	42	0	0	3900	283	4183	0	0	0	0	0	0	0	0	0.000168043	1.21562e-05	0.00233408	0	9.07371e-07	0	0	0	0	0
d__Bacteria;p__Fibrobacterota;c__Chitinivibrionia;o__Chitinivibrionales;f__Chitinispirillaceae	11	0	3	0	43	0	29	0	4030	0	0	0	0	0	0	0	0	0	0	0	5	0	0	0	0	0	0	0	4116	5	4121	7.10572e-06	0	1.95578e-06	0	2.34696e-05	0	1.53769e-05	0	0.00241001	0	0	0	0	0	0	0	0	0
d__Bacteria;p__Firmicutes_D;c__Bacilli;o__Bacillales_D_310495;__	0	0	0	0	23	0	10	0	3291	0	0	0	0	0	0	0	0	0	0	0	0	0	0	447	0	45	263	0	3324	755	4079	0	0	0	0	1.25535e-05	0	5.30236e-06	0	0.00196807	0	0	0	0	0	0	0	0	0
d__Bacteria;p__Cyanobacteria;c__Cyanobacteriia;o__Cyanobacteriales;__	0	0	0	0	0	0	0	0	0	0	0	0	0	0	0	0	0	0	0	740	1989	0	682	178	340	93	40	0	0	4062	4062	0	0	0	0	0	0	0	0	0	0	0	0	0	0	0	0	0	0
d__Bacteria;p__Proteobacteria;c__Gammaproteobacteria;o__Enterobacterales_A_737866;__	0	40	0	0	0	0	0	0	0	3175	0	58	0	0	0	673	5	0	0	0	0	0	0	0	0	7	0	0	3273	685	3958	0	2.97701e-05	0	0	0	0	0	0	0	0.00214421	0	3.85894e-05	0	0	0	0.000601846	3.78779e-06	0
d__Bacteria;p__Armatimonadota;c__Fimbriimonadia;o__Fimbriimonadales;f__Fimbriimonadaceae	13	0	0	0	44	0	31	0	3736	0	0	0	0	2	0	0	9	94	0	0	0	0	0	0	0	0	0	0	3826	103	3929	8.39767e-06	0	0	0	2.40154e-05	0	1.64373e-05	0	0.00223419	0	0	0	0	1.13375e-06	0	0	6.81802e-06	6.79555e-05
d__Bacteria;p__Firmicutes_D;c__Bacilli;o__Acholeplasmatales;f__Anaeroplasmataceae	8	92	0	0	0	0	2008	2	0	60	3	1107	0	0	0	2	0	0	0	0	0	0	0	17	0	430	7	130	3280	586	3866	5.1678e-06	6.84711e-05	0	0	0	0	0.00106471	1.6081e-06	0	4.05206e-05	1.94561e-06	0.000736525	0	0	0	1.78855e-06	0	0
d__Bacteria;p__Actinobacteriota;c__Acidimicrobiia_401430;o__Acidimicrobiales;f__MedAcidi-G1	0	62	0	0	0	0	0	0	0	36	0	719	0	0	0	518	120	1108	0	0	108	0	624	9	0	505	44	0	817	3036	3853	0	4.61436e-05	0	0	0	0	0	0	0	2.43123e-05	0	0.000478376	0	0	0	0.000463233	9.0907e-05	0.000801007
d__Bacteria;p__Firmicutes_D;c__Bacilli;o__Bacillales_B_306089;f__Bacillaceae_H_294103	0	0	0	0	423	0	8	0	5	0	0	0	0	0	2490	0	0	0	0	0	0	0	0	752	0	87	6	0	436	3335	3771	0	0	0	0	0.000230875	0	4.24189e-06	0	2.99008e-06	0	0	0	0	0	0.00185471	0	0	0
d__Bacteria;p__Chloroflexota;c__Limnocylindria;o__QHBO01;f__QHBO01	0	0	0	0	0	0	0	0	0	0	0	0	0	0	8	1275	77	781	6	0	0	0	1377	0	0	177	58	0	0	3759	3759	0	0	0	0	0	0	0	0	0	0	0	0	0	0	5.95892e-06	0.0011402	5.8332e-05	0.000564609
d__Bacteria;p__Actinobacteriota;c__Actinomycetia;o__Actinomycetales;__	0	45	0	0	0	0	0	0	0	36	532	472	0	0	0	8	0	0	0	0	49	0	803	172	435	915	182	0	1085	2564	3649	0	3.34913e-05	0	0	0	0	0	0	0	2.43123e-05	0.000345021	0.000314038	0	0	0	7.15418e-06	0	0
d__Bacteria;p__Bdellovibrionota_E;c__Oligoflexia;o__Silvanigrellales;f__Silvanigrellaceae	0	0	0	0	0	0	0	0	3	0	0	0	0	0	5	0	0	0	0	0	3614	0	0	0	0	0	0	0	3	3619	3622	0	0	0	0	0	0	0	0	1.79405e-06	0	0	0	0	0	3.72433e-06	0	0	0
d__Bacteria;p__Planctomycetota;c__Planctomycetia;o__Gemmatales;f__Gemmataceae	4	7	0	3481	0	0	0	0	0	0	0	82	0	0	0	0	0	0	0	0	0	0	0	0	0	0	0	0	3574	0	3574	2.5839e-06	5.20976e-06	0	0.00241916	0	0	0	0	0	0	0	5.45574e-05	0	0	0	0	0	0
d__Bacteria;p__Proteobacteria;c__Gammaproteobacteria;o__Burkholderiales_592524;f__Burkholderiaceae_A_574934	0	0	0	0	0	0	0	0	0	0	0	0	0	0	802	768	89	992	0	0	0	0	0	92	0	258	560	0	0	3561	3561	0	0	0	0	0	0	0	0	0	0	0	0	0	0	0.000597382	0.000686802	6.74227e-05	0.000717147
d__Bacteria;p__Firmicutes_A;c__Clostridia_258483;o__Lachnospirales;f__Cellulosilyticaceae	0	0	0	0	5	2	0	0	0	0	0	0	0	0	3310	0	0	0	7	0	0	0	0	104	0	90	0	0	7	3511	3518	0	0	0	0	2.72902e-06	9.06408e-07	0	0	0	0	0	0	0	0	0.0024655	0	0	0
d__Bacteria;p__Proteobacteria;c__Alphaproteobacteria;o__Rickettsiales;__	0	0	0	4	0	0	0	0	0	0	0	0	0	0	2	0	823	0	2244	0	43	10	11	0	0	0	4	368	4	3505	3509	0	0	0	2.77985e-06	0	0	0	0	0	0	0	0	0	0	1.48973e-06	0	0.00062347	0
d__Bacteria;p__Myxococcota_A_473307;c__UBA796;o__UBA796;f__GCA-2862545	18	0	0	0	0	0	3443	0	0	0	2	0	0	0	0	0	0	0	0	0	0	0	0	0	0	0	0	0	3463	0	3463	1.16275e-05	0	0	0	0	0	0.0018256	0	0	0	1.29707e-06	0	0	0	0	0	0	0
d__Bacteria;p__Proteobacteria;c__Gammaproteobacteria;o__Pseudomonadales_660954;f__HTCC2089_660954	0	0	0	0	0	5	0	0	0	0	0	0	144	6	3249	0	0	0	0	0	0	0	0	0	0	0	0	0	155	3249	3404	0	0	0	0	0	2.26602e-06	0	0	0	0	0	0	6.53307e-05	3.40124e-06	0.00242007	0	0	0
d__Bacteria;p__Fusobacteriota;c__Fusobacteriia;o__;f__	0	0	0	0	0	0	0	0	0	0	0	0	2655	87	0	334	0	0	4	2	0	3	0	0	0	0	291	0	2742	634	3376	0	0	0	0	0	0	0	0	0	0	0	0	0.00120453	4.9318e-05	0	0.000298687	0	0
d__Bacteria;p__Firmicutes_D;c__Bacilli;o__RF39;f__UBA660	0	26	0	0	0	126	0	0	0	20	83	232	0	0	0	83	22	162	0	1185	309	112	0	259	7	333	20	293	487	2785	3272	0	1.93505e-05	0	0	0	5.71037e-05	0	0	0	1.35069e-05	5.38285e-05	0.000154358	0	0	0	7.42246e-05	1.66663e-05	0.000117115
d__Bacteria;p__Proteobacteria;c__Alphaproteobacteria;o__Micavibrionales;f__UBA2020	0	0	0	0	0	0	0	0	0	0	0	0	0	0	3206	0	0	0	0	0	0	0	2	0	0	0	0	0	0	3208	3208	0	0	0	0	0	0	0	0	0	0	0	0	0	0	0.00238804	0	0	0
d__Bacteria;p__Myxococcota_A_473307;c__Bradymonadia;o__UBA7976;f__UBA1532	0	140	0	0	0	0	0	2	0	106	0	1762	0	0	0	8	0	0	0	0	0	0	611	20	0	521	0	0	2010	1160	3170	0	0.000104195	0	0	0	0	0	1.6081e-06	0	7.15864e-05	0	0.00117232	0	0	0	7.15418e-06	0	0
d__Bacteria;p__Bdellovibrionota_E;c__Bdellovibrionia_A_473294;o__Bdellovibrionales;f__Bdellovibrionaceae	0	0	0	0	0	4	0	0	0	0	0	0	0	0	2784	0	0	0	0	0	0	0	0	7	0	314	0	0	4	3105	3109	0	0	0	0	0	1.81282e-06	0	0	0	0	0	0	0	0	0.0020737	0	0	0
d__Bacteria;p__Bacteroidota;c__Bacteroidia;o__Cytophagales;f__Cyclobacteriaceae_900466	0	93	0	0	0	0	0	0	0	88	0	1543	0	0	109	4	31	347	0	0	0	0	0	625	0	169	32	0	1724	1317	3041	0	6.92154e-05	0	0	0	0	0	0	0	5.94302e-05	0	0.00102661	0	0	8.11903e-05	3.57709e-06	2.34843e-05	0.000250857
d__Bacteria;p__Firmicutes_A;__;__;__	0	79	0	0	0	0	0	0	0	66	0	1207	176	0	0	0	57	0	0	274	512	0	0	0	0	420	34	0	1528	1297	2825	0	5.87959e-05	0	0	0	0	0	0	0	4.45726e-05	0	0.000803059	7.98486e-05	0	0	0	4.31808e-05	0
d__Bacteria;p__Firmicutes_A;c__Clostridia_258483;o__Oscillospirales;f__WRJC01	0	2608	0	0	0	0	0	0	0	0	0	7	0	0	0	0	0	0	0	0	0	0	0	0	0	94	57	3	2615	154	2769	0	0.00194101	0	0	0	0	0	0	0	0	0	4.65734e-06	0	0	0	0	0	0
d__Bacteria;p__Proteobacteria;c__Gammaproteobacteria;o__Burkholderiales_592524;__	0	0	0	75	0	0	0	0	0	0	0	0	0	0	24	1251	0	31	43	0	0	162	227	196	424	253	40	0	75	2651	2726	0	0	0	5.21221e-05	0	0	0	0	0	0	0	0	0	0	1.78768e-05	0.00111874	0	2.24109e-05
d__Bacteria;p__Actinobacteriota;c__Rubrobacteria;o__Rubrobacterales;f__Rubrobacteraceae	0	0	0	0	0	0	0	0	0	0	377	0	0	0	0	0	98	996	0	0	0	982	156	5	0	97	0	0	377	2334	2711	0	0	0	0	0	0	0	0	0	0	0.000244498	0	0	0	0	0	7.42407e-05	0.000720039
d__Bacteria;p__Proteobacteria;c__Gammaproteobacteria;o__Pseudomonadales_650612;f__Halieaceae	0	168	0	0	0	0	0	0	0	107	0	1867	0	0	0	0	0	0	0	0	0	0	0	12	0	466	49	0	2142	527	2669	0	0.000125034	0	0	0	0	0	0	0	7.22617e-05	0	0.00124218	0	0	0	0	0	0
d__Archaea;p__Thermoplasmatota;c__Thermoplasmata_1773;o__Methanomassiliicoccales;f__Methanomethylophilaceae	0	0	0	0	0	0	0	0	0	0	0	0	0	0	0	979	0	0	0	222	0	248	0	28	0	1001	107	0	0	2585	2585	0	0	0	0	0	0	0	0	0	0	0	0	0	0	0	0.000875493	0	0
d__Bacteria;p__Cyanobacteria;c__Cyanobacteriia;o__Cyanobacteriales;f__Coleofasciculaceae_23353	0	0	0	0	0	0	0	0	0	0	0	0	0	0	0	0	48	578	0	0	1358	0	0	6	2	331	0	247	0	2570	2570	0	0	0	0	0	0	0	0	0	0	0	0	0	0	0	0	3.63628e-05	0.000417854
d__Bacteria;p__Firmicutes_D;c__Bacilli;o__Thermoactinomycetales_367745;f__Thermoactinomycetaceae	3	25	0	0	0	0	0	0	0	2409	0	39	0	0	0	5	0	0	0	0	0	0	0	87	0	0	0	0	2476	92	2568	1.93792e-06	1.86063e-05	0	0	0	0	0	0	0	0.0016269	0	2.59481e-05	0	0	0	4.47136e-06	0	0
d__Bacteria;p__Chloroflexota;c__Anaerolineae;o__Anaerolineales;f__Anaerolineaceae_409200	0	94	0	0	0	0	0	80	0	97	0	2134	0	0	0	0	0	0	0	0	0	0	0	0	0	101	0	0	2405	101	2506	0	6.99596e-05	0	0	0	0	0	6.4324e-05	0	6.55083e-05	0	0.00141982	0	0	0	0	0	0
d__Bacteria;p__Proteobacteria;c__Alphaproteobacteria;o__Rhizobiales_A_502219;f__Methylopilaceae_502219	0	0	0	0	20	0	7	0	984	0	0	0	0	0	801	0	63	514	0	0	0	95	0	0	0	0	0	0	1011	1473	2484	0	0	0	0	1.09161e-05	0	3.71166e-06	0	0.000588448	0	0	0	0	0	0.000596637	0	4.77262e-05	0.000371587
d__Bacteria;p__Planctomycetota;c__SZUA-567;o__SZUA-567;f__SZUA-567	0	0	0	0	0	0	0	0	0	0	0	0	0	0	2340	0	0	0	0	0	0	0	0	0	0	0	0	0	0	2340	2340	0	0	0	0	0	0	0	0	0	0	0	0	0	0	0.00174298	0	0	0
d__Bacteria;p__Proteobacteria;c__Gammaproteobacteria;o__Burkholderiales_597441;__	0	0	0	0	0	0	0	0	0	0	0	0	2227	73	0	0	0	0	0	0	0	0	0	0	0	0	23	0	2300	23	2323	0	0	0	0	0	0	0	0	0	0	0	0	0.00101036	4.13818e-05	0	0	0	0
d__Bacteria;p__Bacteroidota;c__Bacteroidia;o__Chitinophagales;f__Saprospiraceae	0	0	0	0	0	0	0	0	0	0	0	0	0	0	0	0	15	0	0	0	0	929	840	13	0	515	0	0	0	2312	2312	0	0	0	0	0	0	0	0	0	0	0	0	0	0	0	0	1.13634e-05	0
d__Bacteria;p__Firmicutes_A;c__Clostridia_258483;o__Christensenellales;__	0	139	0	3	0	0	0	0	0	18	0	355	320	14	0	0	0	0	0	1403	0	0	0	0	5	0	52	0	849	1460	2309	0	0.000103451	0	2.08489e-06	0	0	0	0	0	1.21562e-05	0	0.000236194	0.000145179	7.93623e-06	0	0	0	0
d__Bacteria;p__Patescibacteria;c__Paceibacteria;o__Paceibacterales;f__Staskawiczbacteraceae	0	0	0	0	0	0	0	0	0	0	0	0	0	0	1563	30	0	0	512	166	8	0	0	0	0	0	0	0	0	2279	2279	0	0	0	0	0	0	0	0	0	0	0	0	0	0	0.00116422	2.68282e-05	0	0
d__Bacteria;p__Firmicutes_A;c__Clostridia_258483;o__Oscillospirales;f__UBA644	0	0	0	0	0	0	0	0	0	0	0	0	0	0	0	0	0	0	0	1601	0	0	0	10	11	425	5	226	0	2278	2278	0	0	0	0	0	0	0	0	0	0	0	0	0	0	0	0	0	0
d__Bacteria;p__Proteobacteria;c__Gammaproteobacteria;o__Enterobacterales_A_737866;f__Shewanellaceae_666538	0	0	0	0	0	0	0	0	0	0	0	0	0	2	0	0	0	0	0	8	5	0	0	0	2117	7	134	0	2	2271	2273	0	0	0	0	0	0	0	0	0	0	0	0	0	1.13375e-06	0	0	0	0
d__Bacteria;p__Firmicutes_C;c__Negativicutes;o__Veillonellales;f__Dialisteraceae	0	156	0	0	0	0	0	0	0	124	0	1973	0	0	0	0	0	0	0	0	0	0	0	0	0	0	0	0	2253	0	2253	0	0.000116103	0	0	0	0	0	0	0	8.37425e-05	0	0.00131271	0	0	0	0	0	0
d__Bacteria;p__Actinobacteriota;c__Actinomycetia;o__Mycobacteriales;f__Antricoccaceae	0	11	0	0	0	0	0	0	0	7	0	181	0	0	0	1246	8	57	0	0	124	0	242	10	0	138	35	122	199	1982	2181	0	8.18677e-06	0	0	0	0	0	0	0	4.7274e-06	0	0.000120426	0	0	0	0.00111426	6.06046e-06	4.12071e-05
d__Bacteria;p__Bdellovibrionota_E;c__Bdellovibrionia_A_470743;o__;f__	0	0	0	0	0	0	0	0	0	0	0	0	0	0	0	0	0	0	0	0	0	0	0	0	2173	0	0	0	0	2173	2173	0	0	0	0	0	0	0	0	0	0	0	0	0	0	0	0	0	0
d__Bacteria;p__Proteobacteria;c__Alphaproteobacteria;o__Rhizobiales_A_504705;__	0	0	0	0	0	0	0	0	0	0	0	0	0	0	0	0	49	677	0	1410	0	0	0	0	5	0	0	0	0	2141	2141	0	0	0	0	0	0	0	0	0	0	0	0	0	0	0	0	3.71203e-05	0.000489424
d__Bacteria;p__Cyanobacteria;c__Sericytochromatia;o__UBA7694;f__UBA7694	0	0	0	0	0	0	0	0	0	0	0	0	0	0	0	0	38	548	8	0	29	0	1031	0	0	25	0	424	0	2103	2103	0	0	0	0	0	0	0	0	0	0	0	0	0	0	0	0	2.87872e-05	0.000396166
d__Bacteria;p__Proteobacteria;c__Gammaproteobacteria;o__Pseudomonadales_650612;f__Pseudohongiellaceae	0	0	0	0	0	0	0	0	0	0	0	0	0	0	0	1901	0	0	0	0	0	0	0	3	0	159	0	0	0	2063	2063	0	0	0	0	0	0	0	0	0	0	0	0	0	0	0	0.00170001	0	0
d__Bacteria;p__Firmicutes_D;c__Bacilli;o__Bacillales_B_302584;f__Domibacillaceae	0	0	0	0	0	0	0	0	0	0	0	0	1811	94	0	0	0	0	0	0	0	0	0	0	0	82	23	0	1905	105	2010	0	0	0	0	0	0	0	0	0	0	0	0	0.000821624	5.32861e-05	0	0	0	0
d__Bacteria;p__Actinobacteriota;c__Thermoleophilia;o__Solirubrobacterales;f__Solirubrobacteraceae_405343	0	0	0	0	0	0	0	0	0	0	0	0	0	0	0	0	188	1800	0	0	0	0	0	0	0	0	0	0	0	1988	1988	0	0	0	0	0	0	0	0	0	0	0	0	0	0	0	0	0.000142421	0.00130128
d__Bacteria;p__Myxococcota_A_473307;c__Polyangia_463783;o__Polyangiales;f__Sandaracinaceae	0	0	0	0	0	0	0	0	0	0	0	0	0	0	38	0	161	1612	0	0	0	0	0	3	0	131	22	0	0	1967	1967	0	0	0	0	0	0	0	0	0	0	0	0	0	0	2.83049e-05	0	0.000121967	0.00116536
d__Bacteria;p__Firmicutes_D;c__Bacilli;o__Haloplasmatales_A;f__Turicibacteraceae	0	0	0	0	0	0	0	0	0	0	0	0	0	0	156	0	948	222	0	0	0	14	603	0	0	0	0	0	0	1943	1943	0	0	0	0	0	0	0	0	0	0	0	0	0	0	0.000116199	0	0.000718165	0.000160491
d__Bacteria;p__Firmicutes_D;c__Bacilli;o__RFN20;f__CAG-288	0	0	0	0	0	0	0	0	0	0	0	0	0	0	0	6	0	0	624	697	5	0	0	38	0	557	0	0	0	1927	1927	0	0	0	0	0	0	0	0	0	0	0	0	0	0	0	5.36564e-06	0	0
d__Bacteria;p__Acidobacteriota;c__Acidobacteriae;o__Bryobacterales;f__Bryobacteraceae	0	0	0	0	0	0	0	0	0	0	0	0	0	0	0	0	234	1362	0	0	303	0	0	0	0	0	20	0	0	1919	1919	0	0	0	0	0	0	0	0	0	0	0	0	0	0	0	0	0.000177269	0.000984632
d__Archaea;p__Halobacteriota;c__Methanosarcinia;o__Methanosarcinales_A_2632;f__Methanosarcinaceae	0	0	0	0	0	0	6	0	116	0	0	0	0	0	0	1631	0	0	0	32	0	0	0	0	0	11	0	0	122	1674	1796	0	0	0	0	0	0	3.18142e-06	0	6.93699e-05	0	0	0	0	0	0	0.00145856	0	0
d__Bacteria;p__Firmicutes_D;c__Bacilli;o__Erysipelotrichales;f__Coprobacillaceae	0	0	0	0	0	0	0	0	0	0	0	0	0	0	0	0	58	542	434	0	9	0	0	316	44	380	0	0	0	1783	1783	0	0	0	0	0	0	0	0	0	0	0	0	0	0	0	0	4.39384e-05	0.000391829
d__Bacteria;p__Elusimicrobiota;c__Endomicrobia;o__Endomicrobiales;f__Endomicrobiaceae	0	0	0	0	0	0	0	0	0	0	0	0	0	0	0	0	8	0	0	1334	0	348	0	0	6	0	36	0	0	1732	1732	0	0	0	0	0	0	0	0	0	0	0	0	0	0	0	0	6.06046e-06	0
d__Bacteria;p__Patescibacteria;c__Saccharimonadia;o__Saccharimonadales;f__UBA1020	0	0	0	0	0	0	0	0	0	0	0	0	0	0	1171	0	0	0	0	0	0	0	0	521	0	2	0	0	0	1694	1694	0	0	0	0	0	0	0	0	0	0	0	0	0	0	0.000872237	0	0	0
d__Bacteria;p__Firmicutes_A;c__Clostridia_258483;o__Tissierellales;__	0	0	0	0	0	0	0	0	0	0	0	0	0	0	0	0	0	0	0	0	211	0	0	113	1187	91	0	0	0	1602	1602	0	0	0	0	0	0	0	0	0	0	0	0	0	0	0	0	0	0
d__Bacteria;p__Proteobacteria;c__Alphaproteobacteria;o__Rhizobiales_A_504721;f__Methyloligellaceae	0	0	0	0	0	0	0	0	0	0	0	0	0	0	1480	0	0	0	5	0	0	0	0	0	0	102	0	0	0	1587	1587	0	0	0	0	0	0	0	0	0	0	0	0	0	0	0.0011024	0	0	0
d__Bacteria;p__Firmicutes_A;c__Clostridia_258483;o__Christensenellales;f__Borkfalkiaceae	0	0	0	0	0	0	0	40	0	0	0	0	0	0	0	82	0	0	0	1000	0	0	0	16	3	427	0	0	40	1528	1568	0	0	0	0	0	0	0	3.2162e-05	0	0	0	0	0	0	0	7.33304e-05	0	0
d__Bacteria;p__Actinobacteriota;c__Actinomycetia;o__Mycobacteriales;__	0	0	0	0	0	0	0	0	0	0	0	0	0	0	0	0	0	0	0	0	1109	0	161	284	0	0	0	0	0	1554	1554	0	0	0	0	0	0	0	0	0	0	0	0	0	0	0	0	0	0
d__Bacteria;p__Firmicutes_D;c__Bacilli;o__Caryophanales_367474;f__Paenibacillaceae_367474	0	0	0	0	16	0	10	0	1506	0	0	0	0	0	0	0	0	0	0	0	2	0	0	0	0	0	0	0	1532	2	1534	0	0	0	0	8.73287e-06	0	5.30236e-06	0	0.000900613	0	0	0	0	0	0	0	0	0
d__Bacteria;p__Bacteroidota;c__Rhodothermia;o__Rhodothermales;f__Rubricoccaceae	0	0	0	0	0	0	0	0	0	0	0	0	0	0	0	0	6	52	0	0	1295	0	0	3	0	141	27	0	0	1524	1524	0	0	0	0	0	0	0	0	0	0	0	0	0	0	0	0	4.54535e-06	3.75924e-05
d__Bacteria;p__Chloroflexota;c__Dehalococcoidia;o__UBA2979;f__UBA2979	0	0	0	0	0	0	0	0	0	0	0	0	0	0	0	0	90	1242	0	0	0	0	0	9	0	177	0	0	0	1518	1518	0	0	0	0	0	0	0	0	0	0	0	0	0	0	0	0	6.81802e-05	0.00089788
d__Bacteria;p__Cyanobacteria;c__Vampirovibrionia;o__Obscuribacterales;f__Obscuribacteraceae	0	0	24	0	8	0	0	762	691	0	0	0	0	0	0	0	0	0	0	0	0	0	0	0	0	0	0	0	1485	0	1485	0	0	1.56463e-05	0	4.36643e-06	0	0	0.000612686	0.00041323	0	0	0	0	0	0	0	0	0
d__Bacteria;p__Proteobacteria;c__Alphaproteobacteria;o__RF32;f__CAG-239	0	0	0	0	0	0	0	0	0	0	0	0	0	0	0	0	0	0	0	0	0	50	0	8	1232	53	122	0	0	1465	1465	0	0	0	0	0	0	0	0	0	0	0	0	0	0	0	0	0	0
d__Bacteria;p__Deinococcota;c__Deinococci;o__Deinococcales;f__Trueperaceae	0	38	0	278	0	0	0	0	0	33	0	672	0	0	0	4	0	0	0	0	0	0	0	3	0	419	0	0	1021	426	1447	0	2.82816e-05	0	0.000193199	0	0	0	0	0	2.22863e-05	0	0.000447105	0	0	0	3.57709e-06	0	0
d__Bacteria;p__Firmicutes_A;c__Clostridia_258483;o__Christensenellales;f__GCA-900066905	0	1427	2	0	0	0	0	0	0	0	0	0	0	0	0	0	0	0	0	0	0	0	0	0	0	0	0	0	1429	0	1429	0	0.00106205	1.30386e-06	0	0	0	0	0	0	0	0	0	0	0	0	0	0	0
d__Bacteria;p__Actinobacteriota;c__Actinomycetia;o__Euzebyales;f__Euzebyaceae	0	0	0	0	0	0	0	0	0	0	0	0	0	0	0	0	116	1313	0	0	0	0	0	0	0	0	0	0	0	1429	1429	0	0	0	0	0	0	0	0	0	0	0	0	0	0	0	0	8.78767e-05	0.000949208
d__Bacteria;p__Myxococcota_A_473307;c__Polyangia_463783;o__Nannocystales;f__Nannocystaceae	0	0	0	0	0	0	0	0	0	0	0	0	0	0	0	477	0	0	0	0	0	0	808	5	0	110	25	0	0	1425	1425	0	0	0	0	0	0	0	0	0	0	0	0	0	0	0	0.000426568	0	0
d__Bacteria;p__Firmicutes_A;c__Clostridia_258483;o__Oscillospirales;f__	0	0	0	0	0	0	0	0	0	0	0	0	0	0	0	5	1128	0	0	0	0	18	0	13	0	246	0	0	0	1410	1410	0	0	0	0	0	0	0	0	0	0	0	0	0	0	0	4.47136e-06	0.000854525	0
d__Bacteria;p__Firmicutes_D;c__Bacilli;o__RFN20;f__	0	0	0	0	0	0	0	0	0	0	0	0	0	0	0	0	10	111	0	1200	0	0	0	0	5	76	0	0	0	1402	1402	0	0	0	0	0	0	0	0	0	0	0	0	0	0	0	0	7.57558e-06	8.02453e-05
d__Bacteria;p__Proteobacteria;c__Gammaproteobacteria;o__Pseudomonadales_637066;f__Oleiphilaceae_637066	0	0	0	0	0	0	0	0	0	0	0	0	0	0	0	0	63	603	0	0	0	0	736	0	0	0	0	0	0	1402	1402	0	0	0	0	0	0	0	0	0	0	0	0	0	0	0	0	4.77262e-05	0.000435927
d__Bacteria;p__Firmicutes_B_370539;c__Dehalobacteriia;o__Dehalobacteriales;f__Dehalobacteriaceae	0	0	0	0	0	0	0	0	0	0	0	11	0	0	0	334	74	706	0	0	0	178	0	0	0	39	0	0	11	1331	1342	0	0	0	0	0	0	0	0	0	0	0	7.31868e-06	0	0	0	0.000298687	5.60593e-05	0.000510389
d__Bacteria;p__Verrucomicrobiota;c__Lentisphaeria;o__Victivallales;__	0	0	0	0	0	0	0	0	0	0	0	0	0	0	0	0	25	0	0	0	0	1301	0	0	0	0	0	0	0	1326	1326	0	0	0	0	0	0	0	0	0	0	0	0	0	0	0	0	1.89389e-05	0
d__Bacteria;p__Proteobacteria;c__Gammaproteobacteria;o__Burkholderiales_597441;f__Chitinimonadaceae	0	0	0	0	0	0	0	0	0	0	0	0	0	0	0	1303	0	0	0	0	0	0	0	0	0	8	0	0	0	1311	1311	0	0	0	0	0	0	0	0	0	0	0	0	0	0	0	0.00116524	0	0
d__Bacteria;p__Nitrospirota_A_437815;c__Nitrospiria;o__Nitrospirales;f__Nitrospiraceae	0	0	0	0	0	0	0	0	0	0	0	0	1239	64	0	0	0	0	0	0	0	0	0	0	0	0	0	0	1303	0	1303	0	0	0	0	0	0	0	0	0	0	0	0	0.000562116	3.62799e-05	0	0	0	0
d__Bacteria;p__Deinococcota;c__Deinococci;o__Deinococcales;f__Deinococcaceae	0	0	0	0	0	0	0	0	0	0	0	0	0	0	0	0	0	0	523	0	461	0	0	19	0	291	0	0	0	1294	1294	0	0	0	0	0	0	0	0	0	0	0	0	0	0	0	0	0	0
d__Bacteria;p__Firmicutes_D;c__Bacilli;o__Lactobacillales;f__Vagococcaceae	0	0	0	119	0	0	0	0	0	0	0	0	0	0	536	0	37	272	0	0	0	0	0	313	0	0	0	0	119	1158	1277	0	0	0	8.27005e-05	0	0	0	0	0	0	0	0	0	0	0.000399248	0	2.80296e-05	0.000196637
d__Bacteria;p__Verrucomicrobiota;c__Verrucomicrobiae;o__Chthoniobacterales;f__Chthoniobacteraceae	0	0	0	0	0	0	0	0	0	0	0	0	425	13	0	0	66	724	0	0	0	0	0	0	0	0	46	0	438	836	1274	0	0	0	0	0	0	0	0	0	0	0	0	0.000192816	7.36936e-06	0	0	4.99988e-05	0.000523402
d__Bacteria;p__Acidobacteriota;c__Vicinamibacteria;o__Vicinamibacterales;f__Vicinamibacteraceae	0	95	0	0	0	0	0	0	0	53	0	1093	0	0	0	0	0	0	0	0	0	0	0	0	0	0	0	0	1241	0	1241	0	7.07039e-05	0	0	0	0	0	0	0	3.57932e-05	0	0.000727211	0	0	0	0	0	0
d__Bacteria;p__Cyanobacteria;c__Cyanobacteriia;__;__	0	0	0	0	0	0	0	0	0	0	0	0	0	0	0	0	13	0	0	0	0	824	0	154	0	242	0	0	0	1233	1233	0	0	0	0	0	0	0	0	0	0	0	0	0	0	0	0	9.84825e-06	0
d__Bacteria;p__Riflebacteria;c__Ozemobacteria;o__Ozemobacterales;f__Ozemobacteraceae	0	0	0	0	0	0	0	0	0	0	0	0	0	0	0	0	71	789	0	0	0	0	0	0	353	0	0	0	0	1213	1213	0	0	0	0	0	0	0	0	0	0	0	0	0	0	0	0	5.37866e-05	0.000570393
d__Bacteria;p__Firmicutes_D;c__Bacilli;o__Thermicanales;f__Thermicanaceae	0	108	0	0	0	0	0	0	0	63	0	1037	0	0	0	0	0	0	0	0	0	0	0	0	0	0	0	0	1208	0	1208	0	8.03792e-05	0	0	0	0	0	0	0	4.25466e-05	0	0.000689952	0	0	0	0	0	0
d__Bacteria;p__Actinobacteriota;c__Actinomycetia;o__Nitriliruptorales;f__Nitriliruptoraceae	0	74	0	0	0	0	0	0	0	65	0	1059	0	0	0	0	0	0	0	0	0	0	0	0	0	0	0	0	1198	0	1198	0	5.50746e-05	0	0	0	0	0	0	0	4.38973e-05	0	0.000704589	0	0	0	0	0	0
d__Bacteria;p__Spirochaetota;c__GWE2-31-10;o__GWE2-31-10;f__GWE2-31-10	0	0	0	0	0	0	0	0	0	0	0	0	0	0	0	302	80	807	0	0	0	0	0	0	0	0	0	0	0	1189	1189	0	0	0	0	0	0	0	0	0	0	0	0	0	0	0	0.00027007	6.06046e-05	0.000583405
d__Bacteria;p__Firmicutes_A;c__Clostridia_258483;o__Acetivibrionales;f__Acetivibrionaceae	0	0	0	0	0	0	0	2	0	0	0	0	0	0	0	0	78	1086	0	0	0	0	0	0	0	0	0	0	2	1164	1166	0	0	0	0	0	0	0	1.6081e-06	0	0	0	0	0	0	0	0	5.90895e-05	0.000785103
d__Bacteria;p__Bacteroidota;c__Bacteroidia;o__Bacteroidales;f__Rikenellaceae	0	0	0	0	0	960	0	0	0	0	0	0	0	0	0	0	40	0	0	0	0	0	0	7	0	153	0	0	960	200	1160	0	0	0	0	0	0.000435076	0	0	0	0	0	0	0	0	0	0	3.03023e-05	0
d__Bacteria;p__Planctomycetota;c__Planctomycetia;o__Pirellulales;f__Lacipirellulaceae	0	44	0	0	0	0	0	0	0	51	0	1022	0	0	0	0	0	0	0	0	0	0	0	0	0	0	0	0	1117	0	1117	0	3.27471e-05	0	0	0	0	0	0	0	3.44425e-05	0	0.000679972	0	0	0	0	0	0
d__Bacteria;p__Bacteroidota;c__SZUA-365;o__SZUA-365;f__SZUA-365	0	0	0	0	0	0	0	0	0	0	0	0	0	0	0	0	0	0	4	0	4	0	1106	0	0	0	0	0	0	1114	1114	0	0	0	0	0	0	0	0	0	0	0	0	0	0	0	0	0	0
d__Bacteria;p__Proteobacteria;c__Alphaproteobacteria;o__Hyphomicrobiales_502220;f__Methylocystaceae	0	0	0	0	0	0	0	0	0	0	0	0	0	0	0	0	0	0	0	0	1104	0	0	0	0	0	0	0	0	1104	1104	0	0	0	0	0	0	0	0	0	0	0	0	0	0	0	0	0	0
d__Bacteria;p__Verrucomicrobiota;c__Verrucomicrobiae;o__Pedosphaerales;f__J093	0	0	0	0	0	0	0	0	0	0	0	0	0	0	0	0	0	0	0	0	1059	0	0	0	0	0	44	0	0	1103	1103	0	0	0	0	0	0	0	0	0	0	0	0	0	0	0	0	0	0
d__Bacteria;p__Synergistota;c__Synergistia;o__Synergistales;f__Aminobacteriaceae	0	0	0	0	0	0	0	0	0	0	0	0	0	0	0	0	1084	0	0	0	0	14	0	0	0	0	0	0	0	1098	1098	0	0	0	0	0	0	0	0	0	0	0	0	0	0	0	0	0.000821193	0
d__Bacteria;p__Firmicutes_B_370529;c__Desulfotomaculia_370529;o__Desulfotomaculales_370529;f__Desulfotomaculaceae	0	0	0	0	0	0	0	0	0	0	0	0	0	0	0	5	0	0	0	562	0	3	0	12	0	415	58	0	0	1055	1055	0	0	0	0	0	0	0	0	0	0	0	0	0	0	0	4.47136e-06	0	0
d__Bacteria;p__Firmicutes_D;c__Bacilli;o__Bacillales_H;f__Salisediminibacteriaceae	0	41	0	0	0	0	0	0	0	23	0	396	0	0	0	0	44	545	0	0	0	0	0	0	0	0	0	0	460	589	1049	0	3.05143e-05	0	0	0	0	0	0	0	1.55329e-05	0	0.000263473	0	0	0	0	3.33326e-05	0.000393997
d__Bacteria;p__Bacteroidota;c__Bacteroidia;o__Sphingobacteriales;__	0	0	0	0	0	0	0	0	0	0	0	0	984	36	0	0	0	0	0	0	0	0	0	0	0	0	16	0	1020	16	1036	0	0	0	0	0	0	0	0	0	0	0	0	0.000446426	2.04075e-05	0	0	0	0
d__Bacteria;p__Desulfobacterota_I;c__Desulfobulbia;o__Desulfobulbales;f__Desulfobulbaceae	0	0	0	0	0	0	0	0	0	0	0	0	0	0	0	4	0	0	0	0	884	0	15	42	0	91	0	0	0	1036	1036	0	0	0	0	0	0	0	0	0	0	0	0	0	0	0	3.57709e-06	0	0
d__Bacteria;p__Firmicutes_A;c__Clostridia_258483;o__Christensenellales;f__UBA1242	0	40	0	0	0	0	0	0	0	34	0	637	0	0	0	0	0	0	0	0	0	0	0	10	0	297	0	0	711	307	1018	0	2.97701e-05	0	0	0	0	0	0	0	2.29617e-05	0	0.000423818	0	0	0	0	0	0
d__Bacteria;p__Patescibacteria;c__JAEDAM01;o__Absconditabacterales;f__X112	0	0	0	0	0	0	0	0	0	0	0	0	0	0	0	948	0	0	0	0	0	0	0	0	0	6	21	0	0	975	975	0	0	0	0	0	0	0	0	0	0	0	0	0	0	0	0.000847771	0	0
d__Bacteria;p__Firmicutes_B_370539;c__Dehalobacteriia;o__Dehalobacteriales;__	0	81	0	0	0	0	0	0	0	57	0	818	0	0	0	0	0	0	0	0	0	0	0	0	0	11	0	0	956	11	967	0	6.02844e-05	0	0	0	0	0	0	0	3.84946e-05	0	0.000544244	0	0	0	0	0	0
d__Bacteria;p__Proteobacteria;c__Gammaproteobacteria;o__Burkholderiales_597441;f__Nitrosomonadaceae	0	0	0	0	0	0	0	0	0	0	0	0	69	0	0	4	25	218	0	0	0	0	0	7	0	456	0	178	69	888	957	0	0	0	0	0	0	0	0	0	0	0	0	3.13043e-05	0	0	3.57709e-06	1.89389e-05	0.000157599
d__Bacteria;p__Patescibacteria;c__Saccharimonadia;o__Saccharimonadales;f__UBA5946	0	0	0	0	0	0	0	0	0	0	0	0	0	0	0	0	0	0	0	0	955	0	0	0	0	0	0	0	0	955	955	0	0	0	0	0	0	0	0	0	0	0	0	0	0	0	0	0	0
d__Bacteria;p__Actinobacteriota;c__Acidimicrobiia_401430;o__Acidimicrobiales;f__SKKL01	0	0	0	0	0	0	0	0	0	0	0	0	0	0	0	0	48	524	0	0	0	0	0	7	0	368	0	0	0	947	947	0	0	0	0	0	0	0	0	0	0	0	0	0	0	0	0	3.63628e-05	0.000378816
d__Bacteria;p__Cyanobacteria;c__Cyanobacteriia;o__Cyanobacteriales;f__Microcoleaceae	0	0	0	0	0	0	0	0	0	0	0	0	0	0	29	0	416	0	0	0	130	6	0	0	230	0	3	116	0	930	930	0	0	0	0	0	0	0	0	0	0	0	0	0	0	2.16011e-05	0	0.000315144	0
d__Bacteria;p__Proteobacteria;c__Gammaproteobacteria;o__Thiohalomonadales;f__Thiohalomonadaceae_597800	0	0	0	0	0	0	0	0	0	0	0	0	0	0	0	0	69	857	0	0	0	0	0	0	0	0	0	0	0	926	926	0	0	0	0	0	0	0	0	0	0	0	0	0	0	0	0	5.22715e-05	0.000619552
d__Bacteria;p__Proteobacteria;c__Gammaproteobacteria;o__Cardiobacteriales;f__Wohlfahrtiimonadaceae	0	0	0	0	0	0	8	0	0	0	0	0	0	0	0	25	75	809	0	0	0	0	0	0	0	0	0	0	8	909	917	0	0	0	0	0	0	4.24189e-06	0	0	0	0	0	0	0	0	2.23568e-05	5.68168e-05	0.000584851
d__Bacteria;p__Proteobacteria;c__Alphaproteobacteria;o__Micropepsales;f__Micropepsaceae	0	0	0	0	0	0	0	0	0	0	0	0	0	0	0	0	0	0	0	0	3	0	874	0	0	37	0	0	0	914	914	0	0	0	0	0	0	0	0	0	0	0	0	0	0	0	0	0	0
d__Bacteria;p__Actinobacteriota;c__Coriobacteriia;o__WRKU01;f__WRKU01	0	0	0	0	0	0	0	0	0	0	0	0	0	0	0	905	0	0	0	0	0	0	0	0	0	5	0	0	0	910	910	0	0	0	0	0	0	0	0	0	0	0	0	0	0	0	0.000809317	0	0
d__Bacteria;p__Proteobacteria;c__Gammaproteobacteria;o__Burkholderiales_597441;f__UBA6910	0	0	0	0	0	0	0	0	0	0	0	0	0	0	0	0	64	800	0	0	0	0	0	0	0	0	0	0	0	864	864	0	0	0	0	0	0	0	0	0	0	0	0	0	0	0	0	4.84837e-05	0.000578345
d__Bacteria;p__Bacteroidota;c__Kapabacteria;o__Kapabacteriales;__	0	0	0	0	0	0	0	0	0	0	0	0	0	0	848	0	0	0	0	0	0	0	0	0	0	0	0	0	0	848	848	0	0	0	0	0	0	0	0	0	0	0	0	0	0	0.000631646	0	0	0
d__Bacteria;p__Chloroflexota;c__Limnocylindria;o__Limnocylindrales;f__CSP1-4	0	0	0	368	0	0	0	0	0	0	0	0	0	0	53	0	34	358	0	0	0	0	0	0	0	0	34	0	368	479	847	0	0	0	0.000255746	0	0	0	0	0	0	0	0	0	0	3.94778e-05	0	2.5757e-05	0.000258809
d__Bacteria;p__Bacteroidota;c__Kapabacteria;o__Kapabacteriales;f__	0	0	0	0	0	0	0	0	0	0	0	0	0	0	0	0	0	0	0	0	472	0	0	272	0	43	44	0	0	831	831	0	0	0	0	0	0	0	0	0	0	0	0	0	0	0	0	0	0
d__Bacteria;p__Firmicutes_D;c__Bacilli;o__Paenibacillales;f__NBRC-103111	0	0	0	0	0	0	0	0	0	0	0	0	724	48	0	0	0	0	0	0	0	0	0	0	0	0	47	0	772	47	819	0	0	0	0	0	0	0	0	0	0	0	0	0.000328468	2.72099e-05	0	0	0	0
d__Bacteria;p__Proteobacteria;c__Gammaproteobacteria;o__Pseudomonadales_641031;f__Halomonadaceae_641031	0	0	0	0	0	0	0	0	0	0	0	0	0	0	0	0	0	0	0	0	0	0	817	0	0	0	0	0	0	817	817	0	0	0	0	0	0	0	0	0	0	0	0	0	0	0	0	0	0
d__Bacteria;p__Proteobacteria;c__Alphaproteobacteria;o__Rhizobiales_A_501391;f__Rhizobiaceae_A_501391	0	0	0	0	0	0	0	0	0	0	0	0	0	0	0	0	70	700	0	0	0	0	0	0	0	0	0	0	0	770	770	0	0	0	0	0	0	0	0	0	0	0	0	0	0	0	0	5.30291e-05	0.000506052
d__Bacteria;p__Proteobacteria;c__Alphaproteobacteria;o__Caulobacterales;f__Hyphomonadaceae	0	0	0	0	0	0	0	0	0	0	0	0	0	0	63	126	32	359	0	0	77	0	0	0	0	104	0	0	0	761	761	0	0	0	0	0	0	0	0	0	0	0	0	0	0	4.69265e-05	0.000112678	2.42419e-05	0.000259532
d__Bacteria;p__Chloroflexota;c__Anaerolineae;__;__	0	0	0	0	0	0	0	0	0	0	0	0	0	0	0	0	5	27	0	0	0	0	0	0	705	0	0	0	0	737	737	0	0	0	0	0	0	0	0	0	0	0	0	0	0	0	0	3.78779e-06	1.95191e-05
d__Bacteria;p__Proteobacteria;c__Gammaproteobacteria;o__PWYM01;f__PWYM01	0	0	0	0	0	0	0	0	0	0	0	0	0	0	0	0	12	174	0	0	0	0	0	16	0	511	0	0	0	713	713	0	0	0	0	0	0	0	0	0	0	0	0	0	0	0	0	9.0907e-06	0.00012579
d__Bacteria;p__Firmicutes_A;c__Clostridia_258483;o__Eubacteriales_258471;f__Alkalibacteraceae	0	0	0	0	0	0	0	0	0	0	0	0	0	0	0	0	39	467	0	0	0	0	0	0	0	0	206	0	0	712	712	0	0	0	0	0	0	0	0	0	0	0	0	0	0	0	0	2.95448e-05	0.000337609
d__Bacteria;p__Firmicutes_D;c__Bacilli;o__RFN20;__	0	0	0	0	0	0	0	0	0	0	0	0	0	0	0	0	0	0	0	708	0	0	0	0	0	0	0	0	0	708	708	0	0	0	0	0	0	0	0	0	0	0	0	0	0	0	0	0	0
d__Bacteria;p__Actinobacteriota;c__Coriobacteriia;o__Coriobacteriales;f__Coriobacteriaceae	0	34	0	0	0	0	0	0	0	36	0	618	0	0	0	0	0	0	0	0	0	0	0	0	0	0	0	0	688	0	688	0	2.53045e-05	0	0	0	0	0	0	0	2.43123e-05	0	0.000411177	0	0	0	0	0	0
d__Bacteria;p__Proteobacteria;c__Alphaproteobacteria;o__RF32;f__CAG-977	0	0	0	0	0	0	0	0	0	0	0	0	0	0	0	0	13	0	0	0	0	674	0	0	0	0	0	0	0	687	687	0	0	0	0	0	0	0	0	0	0	0	0	0	0	0	0	9.84825e-06	0
d__Bacteria;p__Proteobacteria;c__Alphaproteobacteria;o__Sphingomonadales;__	0	37	0	0	0	0	0	0	0	48	0	594	0	0	0	0	0	0	0	0	0	0	0	0	0	0	0	0	679	0	679	0	2.75373e-05	0	0	0	0	0	0	0	3.24165e-05	0	0.000395209	0	0	0	0	0	0
d__Bacteria;p__Patescibacteria;c__JAEDAM01;o__BD1-5;f__UBA6164	0	0	0	0	0	0	0	0	0	0	0	0	303	7	0	0	33	336	0	0	0	0	0	0	0	0	0	0	310	369	679	0	0	0	0	0	0	0	0	0	0	0	0	0.000137467	3.96812e-06	0	0	2.49994e-05	0.000242905
d__Bacteria;p__Bacteroidota;c__Bacteroidia;o__Cytophagales;f__Bernardetiaceae	0	0	0	0	0	0	0	0	0	0	0	0	0	0	0	0	0	0	0	0	0	0	0	7	0	296	357	0	0	660	660	0	0	0	0	0	0	0	0	0	0	0	0	0	0	0	0	0	0
d__Bacteria;p__Firmicutes_C;c__Negativicutes;o__Propionisporales_41694;f__Propionisporaceae_41694	0	33	0	0	0	0	0	0	0	34	0	551	0	0	0	0	0	0	0	0	0	0	0	0	0	0	27	0	618	27	645	0	2.45603e-05	0	0	0	0	0	0	0	2.29617e-05	0	0.000366599	0	0	0	0	0	0
d__Bacteria;p__Proteobacteria;c__Gammaproteobacteria;o__Enterobacterales_A_737866;f__Succinivibrionaceae	0	0	0	0	0	0	0	0	0	0	0	0	0	0	0	0	27	277	0	0	0	0	0	0	0	260	72	0	0	636	636	0	0	0	0	0	0	0	0	0	0	0	0	0	0	0	0	2.04541e-05	0.000200252
d__Bacteria;p__Desulfobacterota_I;c__Desulfovibrionia;o__Desulfovibrionales;__	0	0	0	0	0	0	0	0	0	0	0	0	0	0	0	0	13	0	0	0	0	614	0	0	0	0	0	0	0	627	627	0	0	0	0	0	0	0	0	0	0	0	0	0	0	0	0	9.84825e-06	0
d__Bacteria;p__Proteobacteria;c__Gammaproteobacteria;o__Methylococcales;f__Methylomonadaceae	0	0	0	0	0	0	0	0	0	0	0	0	0	0	0	6	12	99	0	0	0	0	230	9	0	271	0	0	0	627	627	0	0	0	0	0	0	0	0	0	0	0	0	0	0	0	5.36564e-06	9.0907e-06	7.15702e-05
d__Bacteria;p__Firmicutes_A;c__Clostridia_258483;o__Saccharofermentanales;f__DTU023	0	0	0	0	0	0	0	0	0	91	0	0	0	0	0	155	0	0	0	0	374	0	0	0	0	0	0	0	91	529	620	0	0	0	0	0	0	0	0	0	6.14562e-05	0	0	0	0	0	0.000138612	0	0
d__Bacteria;p__Proteobacteria;c__Alphaproteobacteria;o__Paracaedibacterales;f__Paracaedibacteraceae	0	0	0	0	0	0	0	0	0	0	0	0	0	0	0	0	0	0	580	0	15	0	7	0	0	0	0	0	0	602	602	0	0	0	0	0	0	0	0	0	0	0	0	0	0	0	0	0	0
d__Bacteria;p__Myxococcota_A_473307;c__Bradymonadia;o__Bradymonadales;f__Bradymonadaceae	0	0	0	0	0	0	0	0	0	0	0	0	0	0	0	0	0	0	0	0	0	0	518	4	0	70	0	0	0	592	592	0	0	0	0	0	0	0	0	0	0	0	0	0	0	0	0	0	0
d__Archaea;p__Thermoplasmatota;c__Poseidoniia;o__Poseidoniales;f__Thalassarchaeaceae	0	0	0	0	0	0	0	0	0	0	0	0	0	0	0	0	462	0	0	4	0	6	0	0	112	0	3	0	0	587	587	0	0	0	0	0	0	0	0	0	0	0	0	0	0	0	0	0.000349992	0
d__Bacteria;p__Gemmatimonadota;c__Gemmatimonadetes;o__Gemmatimonadales;f__GWC2-71-9	0	0	0	0	0	0	0	0	0	0	0	0	0	0	0	0	0	0	0	0	586	0	0	0	0	0	0	0	0	586	586	0	0	0	0	0	0	0	0	0	0	0	0	0	0	0	0	0	0
d__Bacteria;p__Firmicutes_A;c__Clostridia_258483;o__Eubacteriales_258471;f__Anaerofustaceae	0	0	0	0	0	0	0	0	0	0	0	0	0	0	0	0	0	0	204	0	3	0	0	0	0	0	0	373	0	580	580	0	0	0	0	0	0	0	0	0	0	0	0	0	0	0	0	0	0
d__Bacteria;p__Proteobacteria;c__Alphaproteobacteria;o__Micavibrionales;f__Micavibrionaceae	0	0	0	0	0	0	0	0	0	0	0	0	0	0	0	0	0	0	0	0	0	0	0	9	0	533	31	0	0	573	573	0	0	0	0	0	0	0	0	0	0	0	0	0	0	0	0	0	0
d__Bacteria;p__Desulfobacterota_C;c__Anaeroferrophillalia;o__Anaeroferrophillales;f__Anaeroferrophillaceae	0	0	0	0	0	0	0	0	0	0	0	0	0	0	0	5	0	0	0	0	0	0	0	31	0	530	0	0	0	566	566	0	0	0	0	0	0	0	0	0	0	0	0	0	0	0	4.47136e-06	0	0
d__Bacteria;p__Sumerlaeota;c__Sumerlaeia;o__Sumerlaeales;f__Sumerlaeaceae	0	0	0	0	0	0	0	0	0	0	0	0	0	0	0	0	0	0	0	0	154	0	367	0	0	0	38	0	0	559	559	0	0	0	0	0	0	0	0	0	0	0	0	0	0	0	0	0	0
d__Bacteria;p__Bacteroidota;c__Bacteroidia;o__Cytophagales;f__Amoebophilaceae	0	0	0	0	0	0	0	0	0	0	0	0	0	0	0	0	0	0	0	0	0	0	441	0	0	0	3	111	0	555	555	0	0	0	0	0	0	0	0	0	0	0	0	0	0	0	0	0	0
d__Bacteria;p__Armatimonadota;c__Abditibacteria;o__Abditibacteriales;f__Abditibacteriaceae	0	0	0	0	0	0	0	0	0	0	0	0	0	0	0	0	46	481	0	0	0	0	0	0	0	0	21	0	0	548	548	0	0	0	0	0	0	0	0	0	0	0	0	0	0	0	0	3.48477e-05	0.00034773
d__Archaea;p__Thermoproteota;c__Nitrososphaeria_A;o__Nitrososphaerales;f__Nitrososphaeraceae	0	0	0	0	0	0	0	0	0	0	0	0	529	14	0	0	0	0	0	0	0	0	0	0	0	0	0	0	543	0	543	0	0	0	0	0	0	0	0	0	0	0	0	0.00024	7.93623e-06	0	0	0	0
d__Bacteria;p__Bdellovibrionota_C;c__UBA2361;o__SZUA-149;f__SZUA-149	0	0	0	0	0	0	0	0	0	0	0	0	0	0	0	0	42	475	0	0	0	0	0	0	0	0	0	0	0	517	517	0	0	0	0	0	0	0	0	0	0	0	0	0	0	0	0	3.18174e-05	0.000343392
d__Bacteria;p__Proteobacteria;c__Gammaproteobacteria;o__Nevskiales;f__Nevskiaceae	0	0	0	0	0	0	0	0	0	0	0	0	0	0	0	0	0	0	236	0	0	0	0	118	0	74	83	0	0	511	511	0	0	0	0	0	0	0	0	0	0	0	0	0	0	0	0	0	0
d__Bacteria;p__Proteobacteria;c__Alphaproteobacteria;o__Caedimonadales;__	0	0	0	0	0	0	0	0	0	0	0	0	0	0	0	8	0	0	0	0	0	0	0	14	0	477	0	0	0	499	499	0	0	0	0	0	0	0	0	0	0	0	0	0	0	0	7.15418e-06	0	0
d__Bacteria;p__Firmicutes_D;c__Bacilli;o__Paenibacillales;__	0	0	0	0	0	0	0	0	0	0	0	0	118	0	0	4	0	0	0	0	0	0	0	10	0	359	0	0	118	373	491	0	0	0	0	0	0	0	0	0	0	0	0	5.35349e-05	0	0	3.57709e-06	0	0
d__Bacteria;p__Proteobacteria;c__Gammaproteobacteria;o__Burkholderiales_597441;f__Gallionellaceae	0	0	0	0	0	0	0	0	0	0	0	0	0	0	0	0	0	0	0	0	0	0	0	491	0	0	0	0	0	491	491	0	0	0	0	0	0	0	0	0	0	0	0	0	0	0	0	0	0
d__Bacteria;p__Acidobacteriota;c__Vicinamibacteria;o__Vicinamibacterales;f__UBA2999	0	41	0	0	0	0	0	0	0	19	0	370	0	0	0	0	0	0	0	0	0	0	0	0	0	0	42	0	430	42	472	0	3.05143e-05	0	0	0	0	0	0	0	1.28315e-05	0	0.000246174	0	0	0	0	0	0
d__Bacteria;p__Bacteroidota;c__Bacteroidia;o__Cytophagales;f__Cytophagaceae	0	0	0	0	0	0	0	0	0	0	0	0	0	0	0	4	0	0	0	0	0	0	0	10	0	249	208	0	0	471	471	0	0	0	0	0	0	0	0	0	0	0	0	0	0	0	3.57709e-06	0	0
d__Bacteria;p__Bacteroidota;c__Kapabacteria;o__Kapabacteriales;f__UBA2268	0	0	0	0	0	0	220	0	0	43	0	0	0	0	0	0	45	0	0	0	68	0	0	0	0	94	0	0	263	207	470	0	0	0	0	0	0	0.000116652	0	0	2.90398e-05	0	0	0	0	0	0	3.40901e-05	0
d__Bacteria;p__Firmicutes_D;c__Bacilli;o__DSM-16016;f__Caldibacillaceae	0	0	0	0	0	0	0	0	0	0	0	0	0	0	0	6	0	0	0	0	0	0	0	14	0	291	31	120	0	462	462	0	0	0	0	0	0	0	0	0	0	0	0	0	0	0	5.36564e-06	0	0
d__Bacteria;p__Proteobacteria;c__Gammaproteobacteria;o__Burkholderiales_592524;f__Burkholderiaceae_A_574870	0	0	0	0	0	0	0	0	0	0	0	0	0	0	0	9	0	0	0	0	0	0	0	25	0	417	0	0	0	451	451	0	0	0	0	0	0	0	0	0	0	0	0	0	0	0	8.04846e-06	0	0
d__Bacteria;p__Patescibacteria;c__Microgenomatia;o__UBA1400;f__UBA12028	0	446	0	0	0	0	0	0	0	0	0	0	0	0	0	0	0	0	0	0	0	0	0	0	0	0	0	0	446	0	446	0	0.000331936	0	0	0	0	0	0	0	0	0	0	0	0	0	0	0	0
d__Bacteria;p__Patescibacteria;c__Doudnabacteria;o__UBA920;f__UBA920	0	0	0	0	0	0	422	0	0	0	0	0	0	0	0	0	0	0	0	0	0	0	0	0	0	0	0	0	422	0	422	0	0	0	0	0	0	0.00022376	0	0	0	0	0	0	0	0	0	0	0
d__Bacteria;p__Actinobacteriota;c__Thermoleophilia;__;__	0	0	0	0	0	0	0	0	0	0	0	0	0	0	419	0	0	0	0	0	0	0	0	0	0	0	0	0	0	419	419	0	0	0	0	0	0	0	0	0	0	0	0	0	0	0.000312098	0	0	0
d__Bacteria;p__Proteobacteria;c__Alphaproteobacteria;o__Rhodospirillales_505895;f__UXAT02	0	0	6	0	0	0	0	292	0	0	0	0	0	0	0	0	0	0	0	0	0	0	109	0	0	5	0	0	298	114	412	0	0	3.91157e-06	0	0	0	0	0.000234783	0	0	0	0	0	0	0	0	0	0
d__Bacteria;p__Myxococcota_A_473307;__;__;__	0	0	0	0	0	0	0	0	0	0	0	0	0	0	31	0	11	102	0	0	0	0	0	3	0	107	147	0	0	401	401	0	0	0	0	0	0	0	0	0	0	0	0	0	0	2.30908e-05	0	8.33314e-06	7.3739e-05
d__Bacteria;p__Proteobacteria;c__Alphaproteobacteria;o__DSM-16000;f__Inquilinaceae	0	0	0	0	0	0	0	0	0	0	0	0	0	0	0	6	0	0	0	0	0	54	0	9	0	332	0	0	0	401	401	0	0	0	0	0	0	0	0	0	0	0	0	0	0	0	5.36564e-06	0	0
d__Bacteria;p__Myxococcota_A_473307;c__Bradymonadia;o__UBA7976;f__	0	0	0	0	0	0	0	0	0	0	0	0	0	0	0	0	0	0	0	0	400	0	0	0	0	0	0	0	0	400	400	0	0	0	0	0	0	0	0	0	0	0	0	0	0	0	0	0	0
d__Bacteria;p__Bacteroidota;c__Bacteroidia;o__Flavobacteriales_877923;f__Schleiferiaceae	0	0	0	0	0	0	0	0	0	0	0	0	0	0	398	0	0	0	0	0	0	0	0	0	0	0	0	0	0	398	398	0	0	0	0	0	0	0	0	0	0	0	0	0	0	0.000296456	0	0	0
d__Bacteria;p__Proteobacteria;c__Alphaproteobacteria;o__Rhizobiales_A_501566;f__Rhizobiaceae_A_501566	0	0	0	0	0	0	0	0	0	0	0	0	0	0	0	0	0	0	0	0	0	0	0	396	0	0	0	0	0	396	396	0	0	0	0	0	0	0	0	0	0	0	0	0	0	0	0	0	0
d__Bacteria;p__Cyanobacteria;c__Cyanobacteriia;o__Cyanobacteriales;f__Nostocaceae_28012	0	0	0	0	0	0	0	0	0	0	0	0	0	0	0	0	0	0	0	0	90	0	0	0	293	0	0	0	0	383	383	0	0	0	0	0	0	0	0	0	0	0	0	0	0	0	0	0	0
d__Bacteria;p__Firmicutes_D;c__Bacilli;o__Bacillales_B_306089;__	0	0	0	0	0	0	0	0	0	0	0	0	0	0	0	0	0	0	0	0	0	0	0	382	0	0	0	0	0	382	382	0	0	0	0	0	0	0	0	0	0	0	0	0	0	0	0	0	0
d__Bacteria;p__Firmicutes_D;c__Bacilli;o__Brevibacillales;f__Brevibacillaceae	0	0	0	0	0	0	0	0	0	0	0	0	0	0	365	0	0	0	0	0	0	0	0	0	0	0	0	0	0	365	365	0	0	0	0	0	0	0	0	0	0	0	0	0	0	0.000271876	0	0	0
d__Bacteria;p__Firmicutes_A;c__Clostridia_258483;o__Christensenellales;f__CAG-917	0	0	0	0	0	0	0	0	55	0	0	0	0	0	0	0	0	0	0	309	0	0	0	0	0	0	0	0	55	309	364	0	0	0	0	0	0	0	0	3.28909e-05	0	0	0	0	0	0	0	0	0
d__Bacteria;p__Proteobacteria;c__Gammaproteobacteria;o__Burkholderiales_597631;f__UBA11063	0	0	0	0	0	0	0	0	0	0	0	0	0	0	0	0	32	332	0	0	0	0	0	0	0	0	0	0	0	364	364	0	0	0	0	0	0	0	0	0	0	0	0	0	0	0	0	2.42419e-05	0.000240013
d__Bacteria;p__Acidobacteriota;c__Vicinamibacteria;o__Vicinamibacterales;f__SCN-69-37	0	32	0	0	0	0	0	0	0	24	0	306	0	0	0	0	0	0	0	0	0	0	0	0	0	0	0	0	362	0	362	0	2.3816e-05	0	0	0	0	0	0	0	1.62082e-05	0	0.000203592	0	0	0	0	0	0
d__Bacteria;p__Acidobacteriota;c__Blastocatellia;o__Pyrinomonadales;f__Pyrinomonadaceae_426821	0	0	0	0	0	0	0	0	0	0	0	0	0	0	0	0	0	0	0	0	0	0	307	0	0	0	51	0	0	358	358	0	0	0	0	0	0	0	0	0	0	0	0	0	0	0	0	0	0
d__Bacteria;p__Firmicutes_D;c__Bacilli;o__Bacillales_D_310495;f__Halobacillaceae	0	0	0	0	0	0	0	0	0	22	0	0	0	0	332	0	0	0	0	0	0	0	0	0	0	0	0	0	22	332	354	0	0	0	0	0	0	0	0	0	1.48575e-05	0	0	0	0	0.000247295	0	0	0
d__Bacteria;p__Acidobacteriota;c__Vicinamibacteria;o__Vicinamibacterales;__	0	21	0	0	0	0	0	0	0	28	0	303	0	0	0	0	0	0	0	0	0	0	0	0	0	0	0	0	352	0	352	0	1.56293e-05	0	0	0	0	0	0	0	1.89096e-05	0	0.000201596	0	0	0	0	0	0
d__Bacteria;p__Myxococcota_A_473307;c__UBA9042;o__UBA9042;f__	0	0	0	0	0	0	0	0	0	0	0	0	0	0	0	304	0	0	0	0	0	0	0	0	0	39	0	0	0	343	343	0	0	0	0	0	0	0	0	0	0	0	0	0	0	0	0.000271859	0	0
d__Bacteria;p__Actinobacteriota;c__Actinomycetia;o__Actinomycetales;f__Dermatophilaceae_383813	0	0	0	0	0	0	0	0	0	0	0	0	0	0	0	0	19	302	0	0	0	0	0	0	0	0	0	0	0	321	321	0	0	0	0	0	0	0	0	0	0	0	0	0	0	0	0	1.43936e-05	0.000218325
d__Bacteria;p__Actinobacteriota;c__Thermoleophilia;o__Solirubrobacterales;f__Parviterribacteraceae	0	0	0	0	0	0	0	0	0	0	0	0	0	0	0	0	0	0	0	0	0	0	0	0	297	0	0	0	0	297	297	0	0	0	0	0	0	0	0	0	0	0	0	0	0	0	0	0	0
d__Bacteria;p__Verrucomicrobiota;c__Verrucomicrobiae;o__Verrucomicrobiales;f__Verrucomicrobiaceae	0	9	0	0	0	0	0	0	0	0	0	158	0	0	0	94	0	0	0	0	0	0	0	0	0	0	31	0	167	125	292	0	6.69826e-06	0	0	0	0	0	0	0	0	0	0.000105123	0	0	0	8.40616e-05	0	0
d__Bacteria;p__Proteobacteria;c__Alphaproteobacteria;o__Rickettsiales;f__Ehrlichiaceae	0	0	0	0	0	0	0	0	0	0	0	0	0	0	0	0	0	0	0	0	0	0	289	0	0	0	0	0	0	289	289	0	0	0	0	0	0	0	0	0	0	0	0	0	0	0	0	0	0
d__Bacteria;p__Proteobacteria;c__Alphaproteobacteria;o__Rhizobiales_A_502244;f__Methylopilaceae_502244	0	0	0	0	0	0	0	0	0	0	0	0	0	0	0	0	0	0	85	0	117	0	0	17	0	7	62	0	0	288	288	0	0	0	0	0	0	0	0	0	0	0	0	0	0	0	0	0	0
d__Bacteria;p__Proteobacteria;c__Gammaproteobacteria;o__GCA-2729495;f__GCA-2729495	0	0	0	0	0	0	0	0	0	0	0	0	0	0	0	280	0	0	0	0	0	0	0	0	0	0	0	0	0	280	280	0	0	0	0	0	0	0	0	0	0	0	0	0	0	0	0.000250396	0	0
d__Bacteria;p__Desulfobacterota_G_459546;c__Desulfuromonadia;o__Geobacterales;__	0	0	0	0	0	0	0	2	0	0	0	0	0	0	0	0	4	95	0	0	178	0	0	0	0	0	0	0	2	277	279	0	0	0	0	0	0	0	1.6081e-06	0	0	0	0	0	0	0	0	3.03023e-06	6.86784e-05
d__Bacteria;p__Cyanobacteria;c__Cyanobacteriia;o__Leptolyngbyales;f__Leptolyngbyaceae	0	0	0	0	0	0	0	0	0	0	0	0	0	0	0	0	0	0	0	0	277	0	0	0	0	0	0	0	0	277	277	0	0	0	0	0	0	0	0	0	0	0	0	0	0	0	0	0	0
d__Archaea;p__Thermoproteota;c__Bathyarchaeia;o__B26-1;f__UBA233	3	0	0	0	0	0	4	0	265	0	0	0	0	0	0	0	0	0	0	0	0	0	0	0	0	0	0	0	272	0	272	1.93792e-06	0	0	0	0	0	2.12095e-06	0	0.000158474	0	0	0	0	0	0	0	0	0
d__Bacteria;p__Firmicutes_B_370525;c__Desulfotomaculia_370525;o__Desulfotomaculales_370525;f__Desulfocucumaceae	0	0	0	0	0	0	0	0	0	0	0	0	0	0	0	0	7	0	0	0	0	244	0	0	0	0	0	0	0	251	251	0	0	0	0	0	0	0	0	0	0	0	0	0	0	0	0	5.30291e-06	0
d__Bacteria;p__Firmicutes_D;c__Proteinivoracia;o__UBA4975;f__VEMY01	0	0	0	0	0	0	0	0	0	0	0	0	0	0	0	0	0	0	0	0	0	0	0	7	0	243	0	0	0	250	250	0	0	0	0	0	0	0	0	0	0	0	0	0	0	0	0	0	0
d__Bacteria;p__Bdellovibrionota_E;c__Oligoflexia;o__Oligoflexales;f__Oligoflexaceae	0	0	0	0	0	0	0	0	0	0	0	0	0	0	0	0	0	0	0	0	0	0	0	0	0	53	0	189	0	242	242	0	0	0	0	0	0	0	0	0	0	0	0	0	0	0	0	0	0
d__Bacteria;p__Bacteroidota;c__Bacteroidia;o__Flavobacteriales_877923;f__UA16	0	0	0	0	0	0	0	0	0	0	0	0	0	0	239	0	0	0	0	0	0	0	0	0	0	0	0	0	0	239	239	0	0	0	0	0	0	0	0	0	0	0	0	0	0	0.000178023	0	0	0
d__Bacteria;p__Patescibacteria;c__Saccharimonadia;o__UBA4664;f__	0	0	0	0	0	0	0	0	0	0	0	0	225	6	0	0	0	0	0	0	0	0	0	0	0	0	0	0	231	0	231	0	0	0	0	0	0	0	0	0	0	0	0	0.000102079	3.40124e-06	0	0	0	0
d__Bacteria;p__Bacteroidota;c__Bacteroidia;o__Cytophagales;f__Catalimonadaceae_908648	0	0	0	0	0	0	0	0	0	0	0	0	0	0	0	0	16	213	0	0	0	0	0	0	0	0	0	0	0	229	229	0	0	0	0	0	0	0	0	0	0	0	0	0	0	0	0	1.21209e-05	0.000153984
d__Bacteria;p__Myxococcota_A_473307;c__Myxococcia;o__Myxococcales;f__Anaeromyxobacteraceae	0	0	0	0	0	0	0	0	0	0	0	0	0	0	0	0	0	0	0	0	48	117	0	0	0	51	0	0	0	216	216	0	0	0	0	0	0	0	0	0	0	0	0	0	0	0	0	0	0
d__Bacteria;p__Proteobacteria;c__Alphaproteobacteria;o__Rhizobiales_A_501582;f__Pleomorphomonadaceae	0	0	0	0	0	0	0	0	0	0	0	0	0	0	0	0	0	0	0	0	0	0	0	10	0	203	0	0	0	213	213	0	0	0	0	0	0	0	0	0	0	0	0	0	0	0	0	0	0
d__Bacteria;p__Proteobacteria;c__Alphaproteobacteria;o__Rhizobiales_A_504723;f__Aestuariivirgaceae	0	0	0	0	0	0	0	0	0	0	0	0	0	0	0	85	0	0	0	0	0	0	0	127	0	0	0	0	0	212	212	0	0	0	0	0	0	0	0	0	0	0	0	0	0	0	7.60132e-05	0	0
d__Bacteria;p__Proteobacteria;c__Gammaproteobacteria;o__Pseudomonadales_650612;__	0	0	0	0	0	0	0	0	0	0	0	0	0	0	0	0	0	0	0	0	0	0	115	0	0	88	0	0	0	203	203	0	0	0	0	0	0	0	0	0	0	0	0	0	0	0	0	0	0
d__Bacteria;p__Chloroflexota;c__Dehalococcoidia;o__Tepidiformales;f__Tepidiformaceae	0	0	0	0	0	0	0	0	0	0	0	0	0	0	0	0	0	0	0	0	0	0	0	7	0	196	0	0	0	203	203	0	0	0	0	0	0	0	0	0	0	0	0	0	0	0	0	0	0
d__Bacteria;p__Bacteroidota;c__Bacteroidia;o__Bacteroidales;f__VadinHA17_877549	0	0	0	0	0	0	0	0	0	0	0	0	0	0	0	0	0	0	0	0	0	0	0	4	0	131	56	0	0	191	191	0	0	0	0	0	0	0	0	0	0	0	0	0	0	0	0	0	0
d__Bacteria;p__Verrucomicrobiota;c__Verrucomicrobiae;o__Pedosphaerales;f__UBA8199	0	0	0	0	0	0	0	0	0	0	0	0	0	0	0	0	0	0	0	0	0	0	0	6	0	183	0	0	0	189	189	0	0	0	0	0	0	0	0	0	0	0	0	0	0	0	0	0	0
d__Bacteria;p__Proteobacteria;c__Gammaproteobacteria;o__Xanthomonadales_613067;f__Rhodanobacteraceae_613067	0	0	0	0	0	0	0	0	0	0	0	0	0	0	0	0	0	0	0	0	0	0	0	10	0	176	0	0	0	186	186	0	0	0	0	0	0	0	0	0	0	0	0	0	0	0	0	0	0
d__Bacteria;p__Delongbacteria;c__UBA4055;o__UBA4055;f__UBA4055	0	0	0	0	0	0	0	0	0	0	0	0	0	0	0	0	0	0	0	0	0	0	0	0	0	186	0	0	0	186	186	0	0	0	0	0	0	0	0	0	0	0	0	0	0	0	0	0	0
d__Bacteria;p__Bacteroidota;c__Ignavibacteria;o__Ignavibacteriales;f__Ignavibacteriaceae_785640	0	0	0	0	0	0	0	0	0	0	0	0	0	0	0	0	0	0	0	0	0	0	0	0	0	0	3	181	0	184	184	0	0	0	0	0	0	0	0	0	0	0	0	0	0	0	0	0	0
d__Bacteria;p__Proteobacteria;c__Gammaproteobacteria;o__Pseudomonadales_641035;f__Nitrincolaceae	0	0	0	0	0	0	0	0	0	0	0	0	0	0	0	0	0	0	0	0	0	0	0	0	0	0	4	178	0	182	182	0	0	0	0	0	0	0	0	0	0	0	0	0	0	0	0	0	0
d__Bacteria;p__Proteobacteria;c__Gammaproteobacteria;o__Xanthomonadales_616023;f__UBA2363	0	0	0	0	0	0	0	0	0	0	0	0	0	0	0	0	0	0	0	0	0	0	0	10	0	172	0	0	0	182	182	0	0	0	0	0	0	0	0	0	0	0	0	0	0	0	0	0	0
d__Bacteria;p__Firmicutes_A;c__Clostridia_258483;o__Christensenellales;f__CAG-552	0	0	0	0	0	0	0	0	0	0	0	0	0	0	0	181	0	0	0	0	0	0	0	0	0	0	0	0	0	181	181	0	0	0	0	0	0	0	0	0	0	0	0	0	0	0	0.000161863	0	0
d__Bacteria;p__Gemmatimonadota;c__Gemmatimonadetes;o__Longimicrobiales;f__Longimicrobiaceae	0	0	0	0	0	0	0	0	0	0	0	0	0	0	0	5	0	0	0	0	0	0	0	7	0	169	0	0	0	181	181	0	0	0	0	0	0	0	0	0	0	0	0	0	0	0	4.47136e-06	0	0
d__Bacteria;p__Proteobacteria;c__Alphaproteobacteria;o__Caulobacterales;f__Maricaulaceae	0	0	0	0	0	0	0	0	0	0	0	0	0	0	0	0	0	0	0	0	0	0	180	0	0	0	0	0	0	180	180	0	0	0	0	0	0	0	0	0	0	0	0	0	0	0	0	0	0
d__Bacteria;p__Verrucomicrobiota;c__Verrucomicrobiae;o__Opitutales;__	0	0	0	0	0	0	0	0	0	0	0	0	0	0	0	0	0	0	0	0	0	0	178	0	0	0	0	0	0	178	178	0	0	0	0	0	0	0	0	0	0	0	0	0	0	0	0	0	0
d__Bacteria;p__Cyanobacteria;c__Cyanobacteriia;o__GCF-001939115;f__GCF-001939115	0	0	0	0	0	0	0	0	0	0	0	0	0	0	0	0	7	171	0	0	0	0	0	0	0	0	0	0	0	178	178	0	0	0	0	0	0	0	0	0	0	0	0	0	0	0	0	5.30291e-06	0.000123621
d__Bacteria;p__Proteobacteria;c__Gammaproteobacteria;o__Nitrosococcales;f__Methylophagaceae	0	0	0	0	0	0	0	0	0	0	0	0	0	0	0	0	0	0	0	0	0	0	0	26	0	148	0	0	0	174	174	0	0	0	0	0	0	0	0	0	0	0	0	0	0	0	0	0	0
d__Bacteria;p__Firmicutes_D;c__Bacilli;o__Tumebacillales;f__Tumebacillaceae	0	0	0	0	0	0	0	0	0	0	0	0	0	0	0	0	0	0	0	0	0	0	0	0	0	169	0	0	0	169	169	0	0	0	0	0	0	0	0	0	0	0	0	0	0	0	0	0	0
d__Bacteria;p__Chloroflexota;c__Anaerolineae;o__Anaerolineales;__	0	0	0	0	0	0	168	0	0	0	0	0	0	0	0	0	0	0	0	0	0	0	0	0	0	0	0	0	168	0	168	0	0	0	0	0	0	8.90797e-05	0	0	0	0	0	0	0	0	0	0	0
d__Bacteria;p__Firmicutes_B_370539;__;__;__	0	0	0	0	0	0	0	0	0	0	0	0	0	0	0	0	0	0	0	0	0	0	0	12	0	155	0	0	0	167	167	0	0	0	0	0	0	0	0	0	0	0	0	0	0	0	0	0	0
d__Bacteria;p__Verrucomicrobiota;c__Verrucomicrobiae;o__Pedosphaerales;f__UBA1412	0	0	0	0	0	0	0	0	0	0	0	0	0	0	34	129	0	0	0	0	0	0	0	0	0	0	0	0	0	163	163	0	0	0	0	0	0	0	0	0	0	0	0	0	0	2.53254e-05	0.000115361	0	0
d__Bacteria;p__Bdellovibrionota_E;c__Bdellovibrionia_A_473294;o__Bdellovibrionales;f__UBA6776	0	0	0	0	0	0	0	0	0	0	0	0	0	0	0	3	0	0	0	0	0	0	0	4	0	155	0	0	0	162	162	0	0	0	0	0	0	0	0	0	0	0	0	0	0	0	2.68282e-06	0	0
d__Bacteria;p__Bdellovibrionota_E;c__Bdellovibrionia_A_473294;o__Bdellovibrionales;__	0	0	0	0	0	0	0	0	0	0	0	0	0	0	0	0	0	0	0	0	0	0	127	0	0	27	0	0	0	154	154	0	0	0	0	0	0	0	0	0	0	0	0	0	0	0	0	0	0
d__Bacteria;p__Deferribacterota;c__Deferribacteres;o__Deferribacterales;f__Mucispirillaceae	0	0	0	138	0	0	0	0	0	8	0	0	0	0	6	0	0	0	0	0	0	0	0	0	0	0	0	0	146	6	152	0	0	0	9.59047e-05	0	0	0	0	0	5.40274e-06	0	0	0	0	4.46919e-06	0	0	0
d__Bacteria;p__Bdellovibrionota_E;c__Bacteriovoracia;o__Bacteriovoracales;__	0	0	0	0	0	0	0	0	145	0	0	0	0	0	0	0	0	0	0	0	0	0	0	0	0	0	0	0	145	0	145	0	0	0	0	0	0	0	0	8.67124e-05	0	0	0	0	0	0	0	0	0
d__Bacteria;p__Proteobacteria;c__Gammaproteobacteria;o__Nevskiales;f__Salinisphaeraceae	0	0	0	0	0	0	0	0	0	0	0	0	0	0	0	0	0	0	0	0	0	0	0	144	0	0	0	0	0	144	144	0	0	0	0	0	0	0	0	0	0	0	0	0	0	0	0	0	0
d__Bacteria;p__Proteobacteria;c__Alphaproteobacteria;o__Rhizobiales_A_501582;f__Stappiaceae	0	0	0	0	0	0	0	0	0	0	0	0	0	0	0	0	0	0	0	0	0	0	0	0	0	142	0	0	0	142	142	0	0	0	0	0	0	0	0	0	0	0	0	0	0	0	0	0	0
d__Bacteria;p__Bdellovibrionota_E;c__Bdellovibrionia_A_473294;o__Bdellovibrionales;f__SG-bin7	0	0	0	0	0	0	0	0	0	0	0	0	0	0	0	0	0	0	0	0	0	0	0	5	0	133	0	0	0	138	138	0	0	0	0	0	0	0	0	0	0	0	0	0	0	0	0	0	0
d__Bacteria;p__Firmicutes_A;c__Clostridia_258483;o__Peptostreptococcales;f__Natronincolaceae	0	0	0	0	0	0	0	0	0	0	0	0	0	0	0	0	0	0	0	0	0	0	0	136	0	0	0	0	0	136	136	0	0	0	0	0	0	0	0	0	0	0	0	0	0	0	0	0	0
d__Bacteria;p__Verrucomicrobiota;c__Verrucomicrobiae;o__Verrucomicrobiales;f__DEV007	0	0	0	0	0	0	0	0	0	0	0	0	0	0	0	0	0	0	0	0	0	0	76	0	0	54	0	0	0	130	130	0	0	0	0	0	0	0	0	0	0	0	0	0	0	0	0	0	0
d__Bacteria;p__Actinobacteriota;c__Acidimicrobiia_401430;o__Acidimicrobiales;f__TK06	0	0	0	0	0	0	0	0	0	0	0	0	0	0	0	0	0	0	0	0	0	0	0	3	0	126	0	0	0	129	129	0	0	0	0	0	0	0	0	0	0	0	0	0	0	0	0	0	0
d__Bacteria;p__Firmicutes_A;c__Clostridia_258483;o__Peptostreptococcales;f__Acidaminobacteraceae	0	0	0	0	0	0	0	0	0	0	0	0	0	0	0	0	0	0	0	0	0	0	0	0	0	38	88	0	0	126	126	0	0	0	0	0	0	0	0	0	0	0	0	0	0	0	0	0	0
d__Bacteria;p__Bacteroidota;c__Bacteroidia;o__Bacteroidales;f__F082	0	0	0	0	0	0	0	0	0	0	0	0	0	0	0	0	0	0	0	0	0	0	0	0	0	121	0	0	0	121	121	0	0	0	0	0	0	0	0	0	0	0	0	0	0	0	0	0	0
d__Bacteria;p__Acidobacteriota;c__Blastocatellia;o__Pyrinomonadales;f__Pyrinomonadaceae_430967	0	0	0	0	0	0	0	0	0	0	0	0	0	0	63	0	0	0	0	0	0	0	0	58	0	0	0	0	0	121	121	0	0	0	0	0	0	0	0	0	0	0	0	0	0	4.69265e-05	0	0	0
d__Bacteria;p__Synergistota;c__Synergistia;o__Synergistales;f__Synergistaceae	0	0	0	0	0	0	0	0	0	0	0	0	0	0	0	0	0	0	0	0	0	0	0	0	82	0	38	0	0	120	120	0	0	0	0	0	0	0	0	0	0	0	0	0	0	0	0	0	0
d__Bacteria;p__Cyanobacteria;c__Cyanobacteriia;o__Cyanobacteriales;f__Coleofasciculaceae_23681	0	0	0	0	0	0	0	0	0	0	0	0	0	0	119	0	0	0	0	0	0	0	0	0	0	0	0	0	0	119	119	0	0	0	0	0	0	0	0	0	0	0	0	0	0	8.86389e-05	0	0	0
d__Bacteria;p__Desulfobacterota_I;c__Desulfovibrionia;o__Desulfovibrionales;f__Desulfomicrobiaceae	0	0	0	0	0	0	0	0	0	0	0	0	0	0	0	0	0	0	0	0	0	0	0	7	0	106	0	0	0	113	113	0	0	0	0	0	0	0	0	0	0	0	0	0	0	0	0	0	0
d__Bacteria;p__Firmicutes_A;c__Clostridia_258483;o__Christensenellales;f__RUG350	0	0	0	0	0	0	0	0	0	0	0	0	0	0	0	0	0	0	0	112	0	0	0	0	0	0	0	0	0	112	112	0	0	0	0	0	0	0	0	0	0	0	0	0	0	0	0	0	0
d__Bacteria;p__Firmicutes_B_370541;c__Syntrophomonadia;o__Syntrophomonadales;f__Syntrophomonadaceae_368540	0	0	0	0	0	0	0	0	0	0	0	0	0	0	0	0	0	32	0	0	0	0	0	0	0	79	0	0	0	111	111	0	0	0	0	0	0	0	0	0	0	0	0	0	0	0	0	0	2.31338e-05
d__Bacteria;p__Firmicutes_A;c__Clostridia_258483;o__Christensenellales;f__MARSEILLE-P3954	0	0	0	0	0	0	0	0	0	0	0	0	0	0	0	0	0	0	0	0	0	0	0	0	0	109	0	0	0	109	109	0	0	0	0	0	0	0	0	0	0	0	0	0	0	0	0	0	0
d__Bacteria;p__Proteobacteria;c__Gammaproteobacteria;o__Woeseiales;f__Woeseiaceae	0	0	0	0	0	0	0	0	0	0	0	0	0	0	0	0	0	0	0	0	0	0	106	0	0	0	0	0	0	106	106	0	0	0	0	0	0	0	0	0	0	0	0	0	0	0	0	0	0
d__Bacteria;p__Actinobacteriota;c__Actinomycetia;o__Actinomycetales;f__Demequinaceae	0	0	0	0	0	0	0	0	0	0	0	0	0	0	0	0	0	0	0	0	0	0	0	0	0	105	0	0	0	105	105	0	0	0	0	0	0	0	0	0	0	0	0	0	0	0	0	0	0
d__Bacteria;p__Bacteroidota;c__Bacteroidia;o__Bacteroidales;f__TTA-H9	0	0	0	0	0	0	0	0	0	0	0	0	0	0	0	0	0	0	0	0	0	0	0	3	0	93	0	0	0	96	96	0	0	0	0	0	0	0	0	0	0	0	0	0	0	0	0	0	0
d__Bacteria;p__Verrucomicrobiota;c__Lentisphaeria;o__Victivallales;f__UBA1829	0	0	0	0	0	0	0	0	0	0	0	0	0	0	0	91	0	0	0	0	0	0	0	0	0	0	0	0	0	91	91	0	0	0	0	0	0	0	0	0	0	0	0	0	0	0	8.13788e-05	0	0
d__Bacteria;p__Bacteroidota;c__Bacteroidia;o__Cytophagales;f__172606-1	0	0	0	0	0	0	0	0	0	0	0	0	0	0	7	0	0	0	0	0	0	0	0	0	0	48	33	0	0	88	88	0	0	0	0	0	0	0	0	0	0	0	0	0	0	5.21406e-06	0	0	0
d__Bacteria;p__Firmicutes_D;c__Bacilli;o__Bacillales_H;f__Bacillaceae_D_361233	0	0	0	0	0	0	0	0	0	52	0	0	0	0	0	0	0	0	0	0	0	0	0	0	0	33	0	0	52	33	85	0	0	0	0	0	0	0	0	0	3.51178e-05	0	0	0	0	0	0	0	0
d__Bacteria;p__Cyanobacteria;c__Cyanobacteriia;o__Cyanobacteriales;f__Microcystaceae_A_24133	0	0	0	0	0	0	0	0	0	0	0	0	0	0	0	0	0	0	0	0	0	0	0	82	0	0	0	0	0	82	82	0	0	0	0	0	0	0	0	0	0	0	0	0	0	0	0	0	0
d__Bacteria;p__Desulfobacterota_G_459544;c__Syntrophia;o__Syntrophales;f__Smithellaceae	0	0	0	0	0	0	0	0	0	0	0	0	0	0	0	0	0	0	0	0	0	0	0	0	0	82	0	0	0	82	82	0	0	0	0	0	0	0	0	0	0	0	0	0	0	0	0	0	0
d__Bacteria;p__Myxococcota_A_437813;c__Polyangia_437813;o__Haliangiales_437813;f__Haliangiaceae_437813	0	0	0	0	0	0	0	0	0	0	0	0	0	0	0	0	0	0	0	0	0	0	0	0	0	75	0	0	0	75	75	0	0	0	0	0	0	0	0	0	0	0	0	0	0	0	0	0	0
d__Bacteria;p__Dependentiae;c__Babeliae;o__Babeliales;f__Chromulinavoraceae	0	0	0	0	0	0	0	0	0	0	0	0	0	0	0	0	0	0	0	0	0	0	0	7	0	66	0	0	0	73	73	0	0	0	0	0	0	0	0	0	0	0	0	0	0	0	0	0	0
d__Bacteria;p__Planctomycetota;c__Planctomycetia;o__Pirellulales;f__UBA7805	0	0	0	0	0	0	0	0	0	0	0	0	0	70	0	0	0	0	0	0	0	0	0	0	0	0	0	0	70	0	70	0	0	0	0	0	0	0	0	0	0	0	0	0	3.96812e-05	0	0	0	0
d__Bacteria;p__Firmicutes_B_370539;c__Desulfitobacteriia;o__Desulfitobacteriales;f__Desulfitobacteriaceae	0	0	0	0	0	0	0	0	0	0	0	0	0	0	0	0	0	0	0	0	0	0	0	70	0	0	0	0	0	70	70	0	0	0	0	0	0	0	0	0	0	0	0	0	0	0	0	0	0
d__Bacteria;p__Acidobacteriota;c__Thermoanaerobaculia;__;__	0	0	0	0	0	0	0	0	0	0	0	0	0	0	0	0	0	63	0	0	0	0	0	0	0	0	0	0	0	63	63	0	0	0	0	0	0	0	0	0	0	0	0	0	0	0	0	0	4.55446e-05
d__Bacteria;p__Firmicutes_D;c__Bacilli;o__Acholeplasmatales;__	0	0	0	0	0	0	0	0	0	0	0	60	0	0	0	0	0	0	0	0	0	0	0	0	0	0	0	0	60	0	60	0	0	0	0	0	0	0	0	0	0	0	3.99201e-05	0	0	0	0	0	0
d__Bacteria;p__Proteobacteria;c__Alphaproteobacteria;o__Dongiales;f__Dongiaceae	0	0	0	0	0	0	0	0	0	0	0	0	0	0	0	0	0	0	0	0	0	0	0	0	0	59	0	0	0	59	59	0	0	0	0	0	0	0	0	0	0	0	0	0	0	0	0	0	0
d__Bacteria;p__Bacteroidota;c__Bacteroidia;o__Cytophagales;f__Cyclobacteriaceae_900721	0	0	0	0	0	0	0	0	0	0	0	0	0	0	0	0	0	0	0	0	0	0	0	0	0	57	0	0	0	57	57	0	0	0	0	0	0	0	0	0	0	0	0	0	0	0	0	0	0
d__Bacteria;p__Actinobacteriota;c__Thermoleophilia;o__BMS3ABIN01;f__BMS3ABIN01	0	0	0	0	56	0	0	0	0	0	0	0	0	0	0	0	0	0	0	0	0	0	0	0	0	0	0	0	56	0	56	0	0	0	0	3.0565e-05	0	0	0	0	0	0	0	0	0	0	0	0	0
d__Bacteria;p__Proteobacteria;c__Alphaproteobacteria;o__Rhizobiales_A_504723;f__Im1	0	0	0	0	0	0	0	0	0	0	0	0	0	0	0	0	0	0	0	0	0	0	0	0	0	55	0	0	0	55	55	0	0	0	0	0	0	0	0	0	0	0	0	0	0	0	0	0	0
d__Bacteria;p__Myxococcota_A_473307;c__Myxococcia;o__Myxococcales;__	0	0	0	0	0	0	0	0	0	0	0	0	0	0	0	0	0	0	0	0	0	0	0	0	0	53	0	0	0	53	53	0	0	0	0	0	0	0	0	0	0	0	0	0	0	0	0	0	0
d__Bacteria;p__Proteobacteria;c__Alphaproteobacteria;o__Rhizobiales_A_504705;f__Phreatobacteraceae	0	0	0	0	0	0	0	0	0	0	0	0	0	0	0	0	0	0	0	0	0	0	0	0	0	53	0	0	0	53	53	0	0	0	0	0	0	0	0	0	0	0	0	0	0	0	0	0	0
d__Bacteria;p__Bdellovibrionota_E;c__Bdellovibrionia_A_470743;o__UBA1018;f__UBA1018	0	0	0	0	0	0	0	0	0	0	0	0	0	0	0	0	0	0	0	0	0	0	0	0	0	53	0	0	0	53	53	0	0	0	0	0	0	0	0	0	0	0	0	0	0	0	0	0	0
d__Bacteria;p__Acidobacteriota;c__Vicinamibacteria;o__Vicinamibacterales;f__	0	0	0	0	0	0	0	0	0	0	0	0	0	0	0	0	0	0	0	0	0	0	0	2	0	47	0	0	0	49	49	0	0	0	0	0	0	0	0	0	0	0	0	0	0	0	0	0	0
d__Bacteria;p__Proteobacteria;c__Gammaproteobacteria;o__Burkholderiales_595427;f__Burkholderiaceae_A_595427	0	0	0	45	0	0	0	0	0	0	0	0	0	0	0	0	0	0	0	0	0	0	0	0	0	0	0	0	45	0	45	0	0	0	3.12733e-05	0	0	0	0	0	0	0	0	0	0	0	0	0	0
d__Bacteria;p__Proteobacteria;c__Gammaproteobacteria;o__Burkholderiales_597439;f__Usitatibacteraceae	0	0	0	0	0	0	0	0	0	0	0	0	0	0	0	0	0	0	0	0	0	0	0	0	0	0	44	0	0	44	44	0	0	0	0	0	0	0	0	0	0	0	0	0	0	0	0	0	0
d__Bacteria;p__Verrucomicrobiota;c__Verrucomicrobiae;o__Verrucomicrobiales;__	0	0	0	0	0	0	0	0	0	0	0	0	0	0	0	0	0	0	0	0	0	0	0	0	0	0	43	0	0	43	43	0	0	0	0	0	0	0	0	0	0	0	0	0	0	0	0	0	0
d__Bacteria;p__Proteobacteria;c__Gammaproteobacteria;o__Xanthomonadales_616012;f__Xanthomonadaceae_616012	0	0	0	0	0	0	0	0	0	0	0	0	0	0	0	0	0	0	0	0	0	0	0	0	0	0	0	40	0	40	40	0	0	0	0	0	0	0	0	0	0	0	0	0	0	0	0	0	0
d__Bacteria;p__Planctomycetota;c__Planctomycetia;o__Pirellulales;__	0	0	0	0	0	0	0	0	0	0	0	0	0	0	0	0	0	0	0	0	0	0	0	0	0	40	0	0	0	40	40	0	0	0	0	0	0	0	0	0	0	0	0	0	0	0	0	0	0
d__Bacteria;p__Proteobacteria;c__Alphaproteobacteria;o__Rhizobiales_A_504706;f__UBA4765	0	0	0	0	0	0	0	0	0	0	0	0	0	0	0	0	0	0	0	0	0	0	0	0	0	39	0	0	0	39	39	0	0	0	0	0	0	0	0	0	0	0	0	0	0	0	0	0	0
d__Bacteria;p__Actinobacteriota;c__Actinomycetia;o__Mycobacteriales;f__Jatrophihabitantaceae	0	0	0	0	0	0	0	0	0	0	0	0	0	0	0	0	0	0	0	0	0	0	0	0	38	0	0	0	0	38	38	0	0	0	0	0	0	0	0	0	0	0	0	0	0	0	0	0	0
d__Bacteria;p__Actinobacteriota;c__Actinomycetia;o__Actinomycetales;f__Kineosporiaceae	0	0	0	0	0	0	0	0	0	0	0	0	0	0	0	0	0	37	0	0	0	0	0	0	0	0	0	0	0	37	37	0	0	0	0	0	0	0	0	0	0	0	0	0	0	0	0	0	2.67484e-05
d__Bacteria;p__Desulfobacterota_B;c__Binatia;o__UBA9968;f__UBA9968	0	0	0	0	0	0	0	0	0	0	0	0	0	0	0	0	0	0	0	0	0	0	0	0	0	0	37	0	0	37	37	0	0	0	0	0	0	0	0	0	0	0	0	0	0	0	0	0	0
d__Bacteria;p__Desulfobacterota_G_459546;c__Desulfuromonadia;o__Geobacterales;f__Geobacteraceae	0	0	0	0	0	0	0	0	0	0	0	0	0	0	0	0	0	0	0	0	0	0	0	0	0	0	35	0	0	35	35	0	0	0	0	0	0	0	0	0	0	0	0	0	0	0	0	0	0
d__Bacteria;p__Actinobacteriota;c__Coriobacteriia;o__Coriobacteriales;f__UBA8131	0	0	0	0	0	0	0	0	0	0	0	0	0	0	0	0	0	0	0	0	0	0	0	0	0	0	34	0	0	34	34	0	0	0	0	0	0	0	0	0	0	0	0	0	0	0	0	0	0
d__Bacteria;p__Campylobacterota;c__Campylobacteria;o__Campylobacterales;f__Thiovulaceae	0	0	0	0	0	0	30	0	0	0	0	0	0	0	0	0	0	0	0	0	0	0	0	0	0	0	0	0	30	0	30	0	0	0	0	0	0	1.59071e-05	0	0	0	0	0	0	0	0	0	0	0
d__Bacteria;p__Cyanobacteria;c__Cyanobacteriia;o__Cyanobacteriales;f__Chamaesiphonaceae	0	0	0	0	0	0	0	0	0	0	0	0	0	0	0	27	0	0	0	0	0	0	0	0	0	0	0	0	0	27	27	0	0	0	0	0	0	0	0	0	0	0	0	0	0	0	2.41454e-05	0	0
d__Bacteria;p__Acidobacteriota;c__Blastocatellia;o__Pyrinomonadales;f__Blastocatellaceae_426820	0	0	0	0	0	0	0	0	0	0	0	0	0	0	0	0	0	0	0	0	0	0	0	0	0	27	0	0	0	27	27	0	0	0	0	0	0	0	0	0	0	0	0	0	0	0	0	0	0
d__Bacteria;p__Firmicutes_A;c__Clostridia_258483;o__Lachnospirales;f__DSM-24629	0	0	0	0	0	0	0	0	0	0	0	0	0	0	0	0	0	0	0	0	0	0	0	0	0	0	24	0	0	24	24	0	0	0	0	0	0	0	0	0	0	0	0	0	0	0	0	0	0
d__Bacteria;p__Firmicutes_C;c__Negativicutes;o__Selenomonadales;f__Selenomonadaceae_41811	0	0	0	0	0	0	0	0	0	0	0	0	0	0	0	0	0	0	0	0	0	22	0	0	0	0	0	0	0	22	22	0	0	0	0	0	0	0	0	0	0	0	0	0	0	0	0	0	0
d__Bacteria;p__Proteobacteria;c__Alphaproteobacteria;o__Caulobacterales;f__TH1-2	0	0	0	0	0	0	0	0	0	0	0	0	0	0	0	0	0	0	0	0	0	0	0	0	0	0	21	0	0	21	21	0	0	0	0	0	0	0	0	0	0	0	0	0	0	0	0	0	0
d__Bacteria;p__Firmicutes_C;c__Negativicutes;__;__	0	0	0	0	0	0	0	0	0	0	0	0	0	0	0	0	0	0	0	0	0	0	0	0	21	0	0	0	0	21	21	0	0	0	0	0	0	0	0	0	0	0	0	0	0	0	0	0	0
d__Bacteria;p__Cyanobacteria;c__Cyanobacteriia;o__Phormidesmiales;f__Phormidesmiaceae	0	0	0	0	0	0	0	0	0	0	0	0	0	0	0	0	0	0	0	0	0	0	0	0	0	21	0	0	0	21	21	0	0	0	0	0	0	0	0	0	0	0	0	0	0	0	0	0	0
d__Bacteria;p__Bacteroidota;c__Bacteroidia;o__Bacteroidales;f__Tannerellaceae	0	0	0	0	0	0	0	0	0	0	0	0	0	0	0	0	0	0	0	0	0	0	0	0	0	0	20	0	0	20	20	0	0	0	0	0	0	0	0	0	0	0	0	0	0	0	0	0	0
d__Bacteria;p__Myxococcota_A_473307;c__Polyangia_463783;o__Polyangiales;f__SG8-38	0	0	0	0	0	0	0	0	0	0	0	0	0	0	0	0	0	0	0	0	0	0	0	0	0	0	20	0	0	20	20	0	0	0	0	0	0	0	0	0	0	0	0	0	0	0	0	0	0
[truncated: 13 more columns]

## Sheet: 6-Genus
Table S4: Amplicon sequence variants (ASVs) taxonomic assignment level Genus. Read counts and relative abundance.
Sample ID	E1_ES_02 DNA_S6	E1_ES_09 DNA_S1	E4_E_03 DNA_S19	E4_E_05 DNA_S13	E4_E_07 DNA_S7	E4_E_09 DNA_S17	E4_E_12 DNA_S11	E4_F_01 DNA_S28	E4_U_01 DNA_S26	E4_U_03 DNA_S30	E4_U_05 DNA_S27	E4_U_15 DNA_S3	E4_U_16 DNA_S12	E4_U_17 DNA_S4	E1_ES_02 RNA_S15	E1_ES_09 RNA_S23	E4_E_03 RNA_S16	E4_E_05 RNA_S9	E4_E_07 RNA_S5	E4_E_09 RNA_S2	E4_E_12 RNA_S14	E4_F_01 RNA_S24	E4_U_01 RNA_S29	E4_U_03 RNA_S25	E4_U_05 RNA_S10	E4_U_15 RNA_S21	E4_U_16 RNA_S18	E4_U_17 RNA_S20			relative abundance	E1_ES_02 DNA_S6	E1_ES_09 DNA_S1	E4_E_03 DNA_S19	E4_E_05 DNA_S13	E4_E_07 DNA_S7	E4_E_09 DNA_S17	E4_E_12 DNA_S11	E4_F_01 DNA_S28	E4_U_01 DNA_S26	E4_U_03 DNA_S30	E4_U_05 DNA_S27	E4_U_15 DNA_S3	E4_U_16 DNA_S12	E4_U_17 DNA_S4	E1_ES_02 RNA_S15	E1_ES_09 RNA_S23	E4_E_03 RNA_S16	E4_E_05 RNA_S9
Method	DNA	DNA	DNA	DNA	DNA	DNA	DNA	DNA	DNA	DNA	DNA	DNA	DNA	DNA	RNA	RNA	RNA	RNA	RNA	RNA	RNA	RNA	RNA	RNA	RNA	RNA	RNA	RNA				DNA	DNA	DNA	DNA	DNA	DNA	DNA	DNA	DNA	DNA	DNA	DNA	DNA	DNA	RNA	RNA	RNA	RNA
primers	2N	3N	1N	1N	2N	4N	2N	1N	2N	3N	4N	3N	4N	4N	2N	3N	1N	1N	2N	4N	2N	1N	2N	3N	4N	3N	4N	4N	DNA	RNA	All	2N	3N	1N	1N	2N	4N	2N	1N	2N	3N	4N	3N	4N	4N	2N	3N	1N	1N
d__Bacteria;p__Proteobacteria;c__Alphaproteobacteria;o__Rhizobiales_A_504705;f__Xanthobacteraceae_503485;g__Bradyrhizobium	629	1447	926	1078	23917	49725	1666	556	1921	294	1716	2007	1905	15924	13573	14446	261788	396804	340197	740277	787162	532386	560846	877888	1049483	40608	138968	259678	103711	6014104	6117815	0.000406318	0.00107693	0.000603686	0.000749169	0.013054	0.0225356	0.000883374	0.000447052	0.00114879	0.000198551	0.00111289	0.00133533	0.000864271	0.0090269	0.0101101	0.0129187	0.19832	0.286862
d__Bacteria;p__Proteobacteria;c__Gammaproteobacteria;o__Pseudomonadales_660879;f__Moraxellaceae;g__Acinetobacter	1236	12009	7733	8598	31204	65998	100646	993	57584	31708	204	51979	171263	7143	111696	73843	18009	49923	20128	26356	77266	33540	33958	23778	29384	89754	322150	32428	548298	942213	1490511	0.000798424	0.00893772	0.00504136	0.00597528	0.0170313	0.0299106	0.0533662	0.000798422	0.0344362	0.0214138	0.000132301	0.0345834	0.0776995	0.00404918	0.0831985	0.0660358	0.0136429	0.0360909
d__Bacteria;p__Actinobacteriota;c__Actinomycetia;o__Mycobacteriales;f__Mycobacteriaceae;g__Corynebacterium	299899	23762	83699	46614	73916	34213	32419	35252	119902	192059	21968	31039	104307	59419	20283	13827	10374	18860	7981	10131	34027	28983	38180	22147	19995	27783	19138	8953	1158468	280662	1439130	0.193727	0.0176849	0.0545657	0.0323949	0.0403437	0.0155055	0.0171897	0.0283444	0.0717034	0.129706	0.014247	0.0206513	0.0473226	0.0336831	0.0151081	0.0123651	0.00785891	0.0136345
d__Bacteria;p__Proteobacteria;c__Gammaproteobacteria;o__Pseudomonadales_660879;f__Moraxellaceae;__	60359	1322	501	24077	14363	204768	877	18235	17046	6028	453274	12112	51901	42213	6329	33457	34446	4597	303761	11951	33037	4997	9802	12093	9334	10681	2058	7527	907076	484070	1391146	0.0389904	0.0009839	0.000326616	0.0167326	0.00783939	0.0928017	0.000465017	0.0146619	0.0101938	0.00407097	0.293964	0.00805853	0.0235467	0.0239294	0.00471425	0.0299197	0.0260948	0.00332331
d__Bacteria;p__Bacteroidota;c__Bacteroidia;o__Bacteroidales;f__Porphyromonadaceae;g__Porphyromonas_A_859426	23191	79713	9341	698	446412	488	9246	250233	3332	1240	102025	420	314	9710	1539	11012	4874	233	48990	100	838	251096	2557	191	51234	249	147	1274	936363	374334	1310697	0.0149808	0.0593265	0.00608966	0.000485083	0.243654	0.000221164	0.00490257	0.2012	0.00199259	0.000837425	0.0661669	0.000279441	0.000142457	0.00550434	0.00114635	0.00984773	0.00369234	0.000168443
d__Bacteria;p__Campylobacterota;c__Campylobacteria;o__Campylobacterales;f__Campylobacteraceae;g__Campylobacter_B	1011	19651	2821	787	439233	571	10661	92202	2941	3368	210917	281	368	236	2581	4388	4034	225	221895	6160	4577	132006	1136	484	135642	414	115	2381	785048	516038	1301086	0.00065308	0.0146253	0.00183909	0.000546935	0.239735	0.000258779	0.00565285	0.0741351	0.00175877	0.00227456	0.136787	0.000186959	0.000166956	0.000133782	0.0019225	0.00392407	0.00305599	0.000162659
d__Bacteria;p__Proteobacteria;c__Gammaproteobacteria;o__Pseudomonadales_650611;f__Pseudomonadaceae;g__Pseudomonas_E_647464	1561	1212	55486	78339	4404	522	21719	14716	12173	896	101	1887	20849	234910	6259	7915	3393	5558	5337	5817	4059	3903	4185	2899	6652	43048	33508	588426	448775	720959	1169734	0.00100837	0.000902033	0.0361729	0.0544426	0.00240372	0.000236572	0.0115162	0.0118324	0.00727966	0.000605107	6.55021e-05	0.00125549	0.00945888	0.133164	0.00466211	0.00707817	0.00257039	0.00401805
d__Bacteria;p__Proteobacteria;c__Alphaproteobacteria;o__Rhizobiales_A_504705;f__Beijerinckiaceae;g__Methylobacterium	19421	19831	537	9164	30372	280	19009	5494	8604	20425	11600	501	155	296	159428	54909	126280	84927	39175	54344	74741	24354	111067	31805	90289	9933	6569	25054	145689	892875	1038564	0.0125455	0.0147592	0.000350086	0.00636863	0.0165772	0.000126897	0.0100793	0.00441745	0.00514534	0.0137939	0.00752301	0.000333333	7.03212e-05	0.000167795	0.118752	0.0491036	0.0956644	0.0613964
d__Bacteria;__;__;__;__;__	22179	66299	45631	58611	10079	65104	44631	20174	18412	20045	22535	66497	13871	83516	76530	22971	32004	27656	28306	26618	32636	19897	31056	14983	23367	39643	4835	29455	557584	409957	967541	0.0143271	0.0493431	0.0297481	0.0407324	0.00550116	0.0295054	0.023665	0.0162209	0.0110107	0.0135373	0.0146148	0.0442428	0.00629307	0.047343	0.0570045	0.0205423	0.0242449	0.0199934
d__Bacteria;p__Firmicutes_D;c__Bacilli;o__Lactobacillales;f__Streptococcaceae;g__Streptococcus	17174	8635	114013	56812	721	940	66565	22589	204	19475	4318	25862	19906	79030	113601	21542	26586	89485	12739	5998	8362	10007	15506	29343	36611	64903	3259	19593	436244	457535	893779	0.011094	0.00642661	0.0743283	0.0394822	0.000393525	0.000426012	0.0352952	0.0181627	0.000121995	0.0131523	0.00280038	0.0172069	0.00903106	0.0448	0.0846174	0.0192644	0.0201404	0.0646915
d__Bacteria;p__Proteobacteria;c__Alphaproteobacteria;o__Rhodobacterales;f__Rhodobacteraceae;g__Paracoccus	41350	7958	267	2443	13835	34539	12940	5466	529	3270	394	9431	58637	2461	14882	87441	63252	15827	146380	13311	221174	31805	28889	20244	2794	18857	7672	18091	193520	690619	884139	0.026711	0.00592275	0.000174065	0.00169779	0.0075512	0.0156532	0.00686126	0.00439494	0.000316351	0.00220837	0.000255523	0.00627477	0.0266027	0.00139508	0.0110851	0.0781961	0.0479171	0.0114418
d__Bacteria;p__Firmicutes_D;c__Bacilli;o__Staphylococcales;f__Staphylococcaceae;g__Staphylococcus	437	3517	296	66284	20083	58	7890	95	120443	56389	90	35387	39475	9832	6459	1760	2304	18282	3827	5429	81916	8784	106004	78298	3177	72015	3339	11302	360276	402896	763172	0.000282291	0.00261753	0.000192971	0.0460648	0.0109614	2.62858e-05	0.00418357	7.63848e-05	0.0720269	0.0380819	5.83682e-05	0.0235442	0.0179092	0.0055735	0.00481108	0.00157392	0.00174541	0.0132166
d__Bacteria;p__Firmicutes_A;c__Clostridia_258483;o__Lachnospirales;f__Lachnospiraceae;__	95558	57648	39837	20909	34820	36622	1228	754	8442	128248	16160	61768	31191	17239	23986	17869	14326	3309	1386	16354	3855	11366	5487	10341	3727	89004	3175	4000	550424	208185	758609	0.061728	0.0429046	0.0259709	0.014531	0.0190049	0.0165972	0.00065113	0.000606254	0.00504846	0.0866114	0.0104803	0.0410964	0.0141509	0.00977234	0.0178663	0.0159798	0.0108528	0.00239218
d__Bacteria;p__Actinobacteriota;c__Actinomycetia;o__Actinomycetales;f__Micrococcaceae;g__Micrococcus	631	390	264	1344	817	2780	124325	7595	18933	188	76026	2475	84287	193970	9785	34746	13782	2553	92854	13974	29363	2815	5065	3641	3877	2293	819	5647	514025	221214	735239	0.00040761	0.000290258	0.000172109	0.000934029	0.000445922	0.00125991	0.0659216	0.00610676	0.0113223	0.000126964	0.0493056	0.0016467	0.0382398	0.109957	0.0072885	0.0310724	0.0104407	0.00184564
d__Bacteria;p__Bacteroidota;c__Bacteroidia;o__Bacteroidales;f__Marinilabiliaceae;g__JC017	614	67491	1970	71648	7271	2905	57337	1108	90885	40219	685	307089	6735	4478	1981	2173	3503	2518	1007	851	9087	212	6714	16578	2745	17819	297	1461	660435	66946	727381	0.000396628	0.0502303	0.0012843	0.0497926	0.00396854	0.00131656	0.0304022	0.000890888	0.0543508	0.0271616	0.000444247	0.204317	0.00305557	0.00253846	0.00147558	0.00194325	0.00265373	0.00182034
d__Bacteria;p__Firmicutes_D;c__Bacilli;o__Bacillales_A;f__Planococcaceae;g__Planococcus	550	2152	65	28761	818	563	99362	95	36877	9148	23141	24308	382229	18388	6998	5005	594	4571	1667	927	6060	5674	3468	1759	427	2411	49226	1473	626457	90260	716717	0.000355286	0.00160163	4.23753e-05	0.0199878	0.000446468	0.000255154	0.0526854	7.63848e-05	0.0220531	0.00617804	0.0150078	0.016173	0.173412	0.0104237	0.00521257	0.00447584	0.000449989	0.00330452
d__Bacteria;p__Bacteroidota;c__Bacteroidia;o__Bacteroidales;f__UBA932;g__Cryptobacteroides	214	112733	6823	2661	8510	192590	18147	8836	95	10261	244	20866	3289	81533	3786	12083	18199	105	2960	57277	3068	8945	1709	1855	842	12854	1425	1182	466802	126290	593092	0.000138239	0.0839017	0.00444811	0.00184929	0.00464479	0.0872826	0.0096222	0.00710459	5.68116e-05	0.00692969	0.000158243	0.0138829	0.00149217	0.0462189	0.00282006	0.0108055	0.0137868	7.59077e-05
d__Bacteria;p__Proteobacteria;c__Alphaproteobacteria;o__Sphingomonadales;f__Sphingomonadaceae;g__Sphingomonas_L_486704	1271	46482	17654	14168	8033	88	41414	1282	43502	8480	9553	5093	903	23095	46444	21520	37059	34897	9125	28702	32817	12337	39605	23647	22041	4280	3616	14896	221018	330986	552004	0.000821033	0.0345943	0.0115091	0.00984622	0.00438444	3.98819e-05	0.0219592	0.00103079	0.0260149	0.00572691	0.00619546	0.00338855	0.000409678	0.013092	0.0345945	0.0192448	0.0280743	0.0252281
d__Bacteria;p__Proteobacteria;c__Gammaproteobacteria;o__Burkholderiales_592522;f__Burkholderiaceae_A_592522;__	37315	468	28851	12847	4198	12151	8112	16697	8682	5887	89	3402	20393	129527	25911	16352	6365	13413	4688	7428	26602	7616	23327	6882	13997	14449	19825	7970	288619	194825	483444	0.0241045	0.00034831	0.0188088	0.00892817	0.00229129	0.00550688	0.00430128	0.0134252	0.00519198	0.00397574	5.77197e-05	0.00226347	0.009252	0.0734255	0.0193002	0.0146231	0.00482186	0.00969667
d__Bacteria;p__Firmicutes_D;c__Bacilli;o__Staphylococcales;f__Salinicoccaceae;g__Jeotgalicoccus_A_310962	271	2090	19356	22270	521	188	291	4901	47369	9739	82	20830	41938	52721	13092	3524	3972	9831	1791	514	3735	7246	42710	22037	8008	52082	43097	16686	222567	228325	450892	0.000175059	0.00155549	0.0126187	0.0154768	0.000284364	8.52023e-05	0.000154299	0.00394065	0.0283275	0.00657717	5.31799e-05	0.0138589	0.0190267	0.0298862	0.00975177	0.00315142	0.00300902	0.00710713
d__Bacteria;p__Bacteroidota;c__Bacteroidia;o__Flavobacteriales_877923;f__Weeksellaceae;g__Cloacibacterium	200769	933	152	7650	38758	47	19263	359	10595	156767	5247	3796	9	18	100	125	143	17	33	1736	106	128	0	16	16	146	71	404	444363	3041	447404	0.129692	0.000694387	9.90931e-05	0.00531646	0.0211543	2.13006e-05	0.0102139	0.000288654	0.00633599	0.105871	0.00340287	0.00252561	4.08317e-06	1.02037e-05	7.44865e-05	0.000111784	0.000108331	1.22898e-05
d__Bacteria;p__Proteobacteria;c__Alphaproteobacteria;o__Rhodobacterales;f__Rhodobacteraceae;__	8356	673	14784	3445	171	91283	86	222	5608	3443	9108	9799	10273	16269	29919	15458	7822	5865	18910	2739	70384	4118	2084	5147	19335	9271	10318	4824	173520	206194	379714	0.00539776	0.000500881	0.00963811	0.00239414	9.33325e-05	0.0413698	4.56003e-05	0.000178499	0.00335368	0.00232521	0.00590686	0.00651961	0.00466071	0.00922247	0.0222856	0.0138237	0.00592562	0.00423999
d__Bacteria;p__Proteobacteria;c__Alphaproteobacteria;o__Rhizobiales_A_501059;f__Rhizobiaceae_A_501059;g__Ensifer	40554	1553	14816	1171	9909	71608	4312	239	304	1562	23703	8458	2732	225	14061	8662	43291	23672	8686	13897	18154	9323	11976	9876	12017	9926	2110	2153	181146	187804	368950	0.0261968	0.00115582	0.00965897	0.0008138	0.00540837	0.032453	0.00228638	0.000192168	0.000181797	0.00105489	0.0153722	0.0056274	0.00123947	0.000127547	0.0104735	0.00774619	0.0327954	0.0171132
d__Bacteria;p__Firmicutes_A;c__Clostridia_258483;o__Oscillospirales;f__Oscillospiraceae_88309;__	56	35849	50822	121	276	23571	138	3702	13945	12050	3559	16247	3520	166	12417	43581	32784	3439	2916	41536	1475	6396	2228	5789	3060	41314	2468	3485	164022	202888	366910	3.61746e-05	0.0266807	0.0331323	8.40904e-05	0.000150642	0.0106825	7.31726e-05	0.00297659	0.00833934	0.00813788	0.00230814	0.0108097	0.00159697	9.41011e-05	0.00924899	0.0389733	0.0248358	0.00248616
d__Bacteria;p__Actinobacteriota;c__Actinomycetia;o__Actinomycetales;f__Dermatophilaceae_390796;__	373	16846	248	29203	783	1713	44265	4537	54842	5886	10391	18479	18736	19666	1742	2249	1948	14981	53719	89	16942	6123	9033	6653	2228	14132	3089	3452	225968	136380	362348	0.000240948	0.0125377	0.000161678	0.020295	0.000427365	0.000776338	0.0234709	0.00364798	0.0327964	0.00397507	0.00673894	0.0122947	0.00850025	0.0111481	0.00129755	0.00201122	0.00147572	0.0108302
d__Bacteria;p__Fusobacteriota;c__Fusobacteriia;o__Fusobacteriales_993521;f__Fusobacteriaceae_993521;g__Fusobacterium_C	274	44	5952	169	106994	7990	2468	19290	15910	44	118013	64	638	96	3322	0	963	1944	13961	67	624	24166	913	1615	27946	408	493	1340	277946	77762	355708	0.000176997	3.27471e-05	0.00388028	0.000117449	0.0583978	0.0036211	0.00130862	0.0155101	0.00951445	2.97151e-05	0.0765357	4.25814e-05	0.000289451	5.44199e-05	0.00247444	0	0.000729528	0.00140538
d__Bacteria;p__Actinobacteriota;c__Actinomycetia;o__Actinomycetales;f__Microbacteriaceae;__	76060	26394	630	5678	47040	58437	6828	22511	14091	35852	48	634	10250	7566	14445	4305	4018	2340	1022	179	262	3267	946	1824	2370	1143	494	1860	312019	38475	350494	0.0491328	0.0196438	0.000410715	0.00394599	0.0256746	0.0264839	0.00362045	0.0181	0.00842665	0.0242124	3.11297e-05	0.000421822	0.00465027	0.00428897	0.0107596	0.00384984	0.00304387	0.00169166
d__Bacteria;p__Firmicutes_D;c__Bacilli;o__Bacillales_A;f__Planococcaceae;__	27399	13072	108	98445	148	32	19592	87	10081	8332	537	4400	33747	1517	4589	5172	2570	17891	160	1342	16293	3377	20032	4405	24	6384	24668	2147	217497	109054	326551	0.0176991	0.00972885	7.04083e-05	0.0684155	8.0779e-05	1.45025e-05	0.0103884	6.99524e-05	0.00602861	0.00562696	0.000348264	0.00292747	0.0153105	0.000859948	0.00341819	0.00462518	0.00194692	0.012934
d__Bacteria;p__Firmicutes_D;c__Bacilli;o__Lactobacillales;f__Carnobacteriaceae;__	12	1140	0	46	26	84	22	244	2650	4496	35	14045	51632	2112	4870	28	56	534	98	2024	2137	429	7288	1593	187	1716	212824	2303	76544	236087	312631	7.75169e-06	0.000848447	0	3.19682e-05	1.41909e-05	3.80691e-05	1.16652e-05	0.000196188	0.00158474	0.00303634	2.26988e-05	0.00934463	0.0234247	0.00119724	0.00362749	2.50396e-05	4.24232e-05	0.000386045
d__Bacteria;p__Bacteroidota;c__Bacteroidia;o__Flavobacteriales_877923;f__Weeksellaceae;g__Chryseobacterium_796614	124863	464	4969	16211	20829	25	967	162	17966	83243	0	1238	122	4	3351	74	1514	2091	830	10	2457	90	3557	1715	320	179	288	403	271063	16879	287942	0.0806583	0.000345333	0.00323943	0.011266	0.0113686	1.13301e-05	0.000512739	0.000130256	0.010744	0.0562176	0	0.000823684	5.53496e-05	2.2675e-06	0.00249604	6.61762e-05	0.00114694	0.00151165
d__Bacteria;p__Proteobacteria;c__Gammaproteobacteria;o__Enterobacterales_A_737866;f__Enterobacteriaceae_A;__	45	4213	15218	11216	419	49932	5558	16450	0	13691	15337	43938	2888	201	3374	7115	6141	11086	1224	28608	500	5559	4958	15296	2668	3899	1241	6241	179106	97910	277016	2.90688e-05	0.00313553	0.00992104	0.00779469	0.000228692	0.0226294	0.00294705	0.0132266	0	0.00924612	0.00994659	0.0292335	0.00131024	0.000113942	0.00251317	0.00636275	0.00465216	0.00801441
d__Bacteria;p__Bacteroidota;c__Bacteroidia;__;__;__	42	31681	61951	103	138	29719	287	11445	10555	2022	3716	31513	22883	894	366	2839	8300	1334	1156	11030	2384	1518	849	3000	208	33821	1838	894	206949	69537	276486	2.71309e-05	0.0235786	0.0403876	7.15811e-05	7.5321e-05	0.0134688	0.000152178	0.00920236	0.00631207	0.00136554	0.00240996	0.0209667	0.0103817	0.000506785	0.000272621	0.00253884	0.00628773	0.00096439
d__Bacteria;p__Proteobacteria;c__Gammaproteobacteria;o__Pseudomonadales_660879;f__Moraxellaceae;g__Psychrobacter	78	1504	72467	118	15	60	24	1442	32	1092	14	17291	41234	1665	101	821	2365	172	4323	1309	300	2881	2094	3217	817	59232	48158	1208	137036	126998	264034	5.0386e-05	0.00111935	0.0472433	8.20055e-05	8.18706e-06	2.71922e-05	1.27257e-05	0.00115944	1.91365e-05	0.000737475	9.0795e-06	0.0115043	0.0187073	0.000943845	7.52314e-05	0.000734198	0.00179162	0.000124344
d__Bacteria;p__Proteobacteria;c__Gammaproteobacteria;o__Burkholderiales_597441;f__Neisseriaceae_563222;__	44	58	9826	103156	51	884	53	242	818	4614	15	132	1830	1997	11372	1694	10609	38844	20025	3548	2865	511	4293	10457	8418	808	771	6778	123720	120993	244713	2.84229e-05	4.31666e-05	0.00640585	0.0716895	2.7836e-05	0.000400632	2.81025e-05	0.00019458	0.000489178	0.00311603	9.72804e-06	8.78242e-05	0.000830244	0.00113205	0.00847061	0.0015149	0.00803693	0.0280815
d__Bacteria;p__Actinobacteriota;c__Actinomycetia;o__Actinomycetales;f__Brevibacteriaceae;g__Brevibacterium	226	26986	515	18620	169	121	48868	832	6703	11442	95	35408	12817	46145	301	372	581	5799	157	1561	1868	2883	2285	2443	407	14725	516	1572	208947	35470	244417	0.00014599	0.0200844	0.000335743	0.0129402	9.22409e-05	5.48377e-05	0.0259116	0.00066897	0.00400851	0.00772727	6.16109e-05	0.0235582	0.00581488	0.0261584	0.000224204	0.000332669	0.000440141	0.00419228
d__Bacteria;p__Proteobacteria;c__Gammaproteobacteria;o__Pseudomonadales_650611;f__Pseudomonadaceae;__	34	943	277	296	2234	55222	233	12221	24618	591	110	10398	29045	1145	9522	16285	3278	10357	4427	9463	3217	2902	6495	7729	1900	12909	8738	3132	137367	100354	237721	2.19631e-05	0.000701829	0.000180584	0.000205709	0.00121933	0.0250268	0.000123545	0.0098263	0.014722	0.000399128	7.13389e-05	0.00691815	0.0131773	0.000649071	0.00709261	0.0145632	0.00248328	0.0074874
d__Bacteria;p__Firmicutes_D;c__Bacilli;o__Lactobacillales;f__Carnobacteriaceae;g__Atopostipes	164	2300	0	6079	153	67	19753	35	15339	12272	368	29542	54267	2129	183	339	475	3691	855	85	2455	4574	7265	4940	2438	34639	24105	6612	142468	92656	235124	0.00010594	0.00171178	0	0.00422467	8.3508e-05	3.03647e-05	0.0104738	2.81418e-05	0.00917298	0.00828781	0.000238661	0.0196553	0.0246201	0.00120687	0.00013631	0.000303158	0.00035984	0.00266834
d__Bacteria;p__Fusobacteriota;c__Fusobacteriia;o__Fusobacteriales_993777;f__Leptotrichiaceae;g__Streptobacillus_993623	109	13234	3760	88	41	51	40	125674	45	194	57	320	46	43	3157	73	1858	101	0	0	0	81970	11	8	0	496	79	468	143702	88221	231923	7.04112e-05	0.00984942	0.00245125	6.11566e-05	2.2378e-05	2.31134e-05	2.12095e-05	0.101048	2.69108e-05	0.000131017	3.69665e-05	0.000212907	2.08695e-05	2.43756e-05	0.00235154	6.52819e-05	0.00140754	7.3016e-05
d__Bacteria;p__Actinobacteriota;c__Actinomycetia;o__Propionibacteriales;f__Propionibacteriaceae;__	1073	2645	166	44082	41534	15335	5651	2188	268	13455	11621	729	982	22049	11154	1663	2364	25004	4660	2062	1848	3597	2194	3153	1566	4501	227	1979	161778	65972	227750	0.000693131	0.00196854	0.00010822	0.0306353	0.0226694	0.00694988	0.00299637	0.00175926	0.000160268	0.00908674	0.00753663	0.000485029	0.000445519	0.012499	0.00830823	0.00148718	0.00179087	0.0180762
d__Bacteria;p__Chloroflexota;c__Chloroflexia;o__Thermomicrobiales;f__;g__	568	108	82	43262	499	22	115804	80	25094	100	19284	1547	6191	9956	0	0	12	209	36	24	77	5	0	109	12	183	0	0	222597	667	223264	0.000366913	8.03792e-05	5.34581e-05	0.0300654	0.000272356	9.97049e-06	0.0614035	6.4324e-05	0.0150066	6.75343e-05	0.0125064	0.00102927	0.00280877	0.0056438	0	0	9.0907e-06	0.000151093
d__Bacteria;p__Actinobacteriota;c__Actinomycetia;o__Actinomycetales;f__Micrococcaceae;g__Kocuria	118	257	52	28320	7087	86434	196	0	3447	159	7528	3052	39327	1691	11332	2401	631	5454	4465	4563	5400	3317	625	892	1835	395	242	1921	177668	43473	221141	7.6225e-05	0.000191273	3.39003e-05	0.0196813	0.00386811	0.0391722	0.000103926	0	0.00206136	0.00010738	0.00488218	0.0020306	0.0178421	0.000958584	0.00844081	0.00214715	0.000478019	0.00394287
d__Bacteria;p__Firmicutes_D;c__Bacilli;__;__;__	3673	626	20836	4406	161	273	99	399	13289	35013	3574	5254	1181	81	21173	10270	10612	20838	669	4302	5022	7823	13035	6750	735	10475	1067	2826	88865	115597	204462	0.00237266	0.000465901	0.0135836	0.003062	8.78745e-05	0.000123725	5.24934e-05	0.000320816	0.00794704	0.0236458	0.00231787	0.00349567	0.000535802	4.59168e-05	0.015771	0.00918418	0.00803921	0.0150644
d__Bacteria;p__Bacteroidota;c__Bacteroidia;o__Bacteroidales;__;__	205	15092	21481	952	38	17772	36496	8086	0	990	301	16040	6633	255	2897	3012	24723	1184	572	17150	1008	3711	489	1277	48	19675	598	565	124341	76909	201250	0.000132425	0.0112322	0.0140041	0.000661604	2.07406e-05	0.00805434	0.0193515	0.00650155	0	0.00066859	0.000195209	0.010672	0.00300929	0.000144553	0.00215787	0.00269355	0.0187291	0.00085595
d__Bacteria;p__Proteobacteria;c__Gammaproteobacteria;o__Burkholderiales_592524;f__Burkholderiaceae_A_574758;g__Massilia	73	1383	83	18400	1003	0	199	41	24185	25583	30	13454	3435	195	12042	5994	5404	15244	3330	4965	12317	2527	4661	25307	6105	5274	4941	3177	88064	111288	199352	4.71561e-05	0.0010293	5.411e-05	0.0127873	0.000547442	0	0.000105517	3.29661e-05	0.014463	0.0172773	1.94561e-05	0.00895141	0.00155841	0.00011054	0.00896967	0.00536027	0.00409384	0.0110204
d__Bacteria;p__Actinobacteriota;c__Actinomycetia;o__Propionibacteriales;f__Nocardioidaceae;g__Nocardioides_A_392796	165	262	3870	3591	251	18	19485	60157	16355	4842	17	3346	12164	511	7839	470	9677	15596	490	2595	12592	3080	3143	2535	3571	5630	4057	1231	125034	72506	197540	0.000106586	0.000194994	0.00252296	0.00249561	0.000136997	8.15767e-06	0.0103317	0.0483693	0.00978056	0.00327001	1.10251e-05	0.00222621	0.00551863	0.000289673	0.005839	0.000420308	0.00733089	0.0112748
d__Bacteria;p__Actinobacteriota;c__Actinomycetia;o__Actinomycetales;f__Dermabacteraceae;g__Brachybacterium	136	4900	54	30558	522	8829	229	43	28205	6612	15905	11485	21612	2282	2465	969	639	4420	1720	2347	3883	8265	6491	1699	953	26216	1946	2623	131372	64636	196008	8.78525e-05	0.00364683	3.52041e-05	0.0212366	0.00028491	0.00400134	0.000121424	3.45742e-05	0.0168671	0.00446537	0.010315	0.00764137	0.00980505	0.00129361	0.00183609	0.00086655	0.00048408	0.00319535
d__Bacteria;p__Actinobacteriota;c__Actinomycetia;o__Actinomycetales;f__Actinomycetaceae;__	68543	1988	81	13807	16887	15	3917	64	15742	64590	214	930	12	15	1615	522	114	41	683	0	1867	1866	4	947	11	602	170	0	186805	8442	195247	0.044277	0.00147957	5.28062e-05	0.00959534	0.00921699	6.79806e-06	0.00207694	5.14592e-05	0.00941398	0.0436204	0.000138787	0.000618761	5.44422e-06	8.50311e-06	0.00120296	0.00046681	8.63616e-05	2.96402e-05
d__Bacteria;p__Firmicutes_A;c__Clostridia_258483;o__Oscillospirales;f__CAG-272;g__QALR01	30	97	57516	101	44	40610	30	16239	16	4599	5094	112	55	27	899	9354	14120	654	146	20228	2159	6274	1682	968	82	3388	374	103	124570	60431	185001	1.93792e-05	7.21924e-05	0.0374963	7.01911e-05	2.40154e-05	0.0184046	1.59071e-05	0.013057	9.56827e-06	0.0031059	0.00330364	7.45175e-05	2.49527e-05	1.53056e-05	0.000669634	0.00836503	0.0106967	0.000472797
d__Bacteria;p__Firmicutes_D;c__Bacilli;o__Lactobacillales;f__Aerococcaceae;g__Fundicoccus	16	28	0	46	0	69	0	62	0	0	29	226	40790	1722	522	0	2055	1536	492	367	145	5438	76	674	893	1585	120819	2228	42988	136830	179818	1.03356e-05	2.0839e-05	0	3.19682e-05	0	3.12711e-05	0	4.98511e-05	0	0	1.88075e-05	0.000150366	0.0185058	0.000976157	0.00038882	0	0.00155678	0.00111042
d__Bacteria;p__Actinobacteriota;c__Actinomycetia;o__Actinomycetales;f__Micrococcaceae;g__Glutamicibacter	14	14290	15	7025	0	164	13	42	13	1822	42	29605	70362	2886	959	531	2426	1055	72	378	2550	82	463	601	430	13045	9127	740	126293	32459	158752	9.04364e-06	0.0106354	9.77892e-06	0.00488211	0	7.43255e-05	6.89307e-06	3.37701e-05	7.77422e-06	0.00123047	2.72385e-05	0.0196972	0.0319222	0.001636	0.000714326	0.000474859	0.00183784	0.000762692
d__Bacteria;p__Bacteroidota;c__Bacteroidia;o__Chitinophagales;f__Chitinophagaceae_966727;__	5	300	36469	34	8	9272	13	586	67	196	35	3142	60	85496	251	3580	2828	1146	0	1739	1687	450	212	739	1187	2449	288	195	135683	16751	152434	3.22987e-06	0.000223275	0.0237752	2.36287e-05	4.36643e-06	0.00420211	6.89307e-06	0.000471174	4.00671e-05	0.000132367	2.26988e-05	0.00209048	2.72211e-05	0.0484654	0.000186961	0.0032015	0.00214237	0.000828479
d__Bacteria;p__Firmicutes_D;c__Bacilli;o__Lactobacillales;f__Lactobacillaceae;g__Lactobacillus	34519	268	45	12792	25594	34	538	47	188	252	6	3055	18	5	10225	8410	4367	9328	3767	10085	183	2511	3736	1960	222	3310	1152	15434	77361	74690	152051	0.0222984	0.000199459	2.93368e-05	0.00888995	0.0139693	1.54089e-05	0.000285267	3.77904e-05	0.000112427	0.000170186	3.89121e-06	0.0020326	8.16634e-06	2.83437e-06	0.00761625	0.00752083	0.00330826	0.0067435
d__Bacteria;p__Firmicutes_A;c__Clostridia_258483;o__Peptostreptococcales;f__Anaerovoracaceae;g__Bacilliculturomica	0	225	0	0	91	130828	0	0	0	234	100	3558	157	39	956	3169	1508	209	484	4642	102	50	18	377	16	2285	296	322	135232	14434	149666	0	0.000167457	0	0	4.96682e-05	0.0592918	0	0	0	0.00015803	6.48536e-05	0.00236726	7.12286e-05	2.21081e-05	0.000712091	0.00283395	0.0011424	0.000151093
d__Bacteria;p__Firmicutes_D;c__Bacilli;o__Staphylococcales;f__Salinicoccaceae;__	312	11441	86	10973	687	0	20897	24	53738	96	19	79	278	115	1652	8201	476	3641	394	487	1571	383	27923	2152	142	1120	294	926	98745	49362	148107	0.000201544	0.00851498	5.60658e-05	0.00762582	0.000374967	0	0.0110804	1.92972e-05	0.0321362	6.48329e-05	1.23222e-05	5.25614e-05	0.000126125	6.51905e-05	0.00123052	0.00733393	0.000360598	0.00263219
d__Bacteria;p__Proteobacteria;c__Gammaproteobacteria;o__Burkholderiales_592524;f__Burkholderiaceae_A_580492;g__Paraburkholderia_580243	971	61	46	112	11677	20629	91554	40	11018	6242	92	92	30	20	25	0	8	0	0	0	7	8	0	69	6	0	0	0	142584	123	142707	0.000627241	4.53993e-05	2.99887e-05	7.78357e-05	0.00637336	0.00934914	0.0485453	3.2162e-05	0.00658895	0.00421549	5.96653e-05	6.12108e-05	1.36106e-05	1.13375e-05	1.86216e-05	0	6.06046e-06	0
d__Bacteria;p__Proteobacteria;c__Alphaproteobacteria;__;__;__	163	8002	33	1427	207	8	124	590	13292	233	0	12	3918	122	17256	5761	11109	7472	4886	8576	7968	1935	10516	5354	6019	10600	5947	3009	28131	106408	134539	0.000105294	0.0059555	2.15136e-05	0.00099171	0.000112981	3.62563e-06	6.57493e-05	0.00047439	0.00794884	0.000157355	0	7.98402e-06	0.00177754	6.91586e-05	0.0128534	0.00515191	0.00841571	0.00540174
d__Bacteria;p__Proteobacteria;c__Alphaproteobacteria;o__Sphingomonadales;f__Sphingomonadaceae;g__Sphingobium_A_485959	34	116	81623	135	25	0	23	17106	38	3874	0	73	0	14	4040	26	7366	3652	1766	334	1733	1354	1671	932	6353	395	178	1481	103061	31281	134342	2.19631e-05	8.63332e-05	0.0532123	9.38198e-05	1.36451e-05	0	1.21954e-05	0.0137541	2.27246e-05	0.00261628	0	4.85694e-05	0	7.93623e-06	0.00300925	2.32511e-05	0.00558017	0.00264014
d__Bacteria;p__Firmicutes_D;c__Bacilli;o__Lactobacillales;f__Aerococcaceae;g__Trichococcus	0	93	2195	26	0	50	0	56	0	3145	23	743	52742	5054	1663	47	366	461	46	217	2558	542	4242	1457	1049	4719	47799	2922	64127	68088	132215	0	6.92154e-05	0.00143098	1.8069e-05	0	2.26602e-05	0	4.50268e-05	0	0.00212395	1.49163e-05	0.000494344	0.0239283	0.00286498	0.00123871	4.20308e-05	0.000277266	0.000333271
d__Bacteria;p__Actinobacteriota;c__Actinomycetia;o__Mycobacteriales;f__Mycobacteriaceae;g__Dietzia	44	13695	42	11482	124	120	76	22	10015	9827	23	9155	2068	46123	7602	2177	431	4574	302	12	3240	29	3387	886	43	4462	813	1153	102816	29111	131927	2.84229e-05	0.0101925	2.7381e-05	0.00797955	6.76797e-05	5.43845e-05	4.0298e-05	1.76891e-05	0.00598914	0.0066366	1.49163e-05	0.00609114	0.000938221	0.0261459	0.00566246	0.00194683	0.000326507	0.00330669
d__Bacteria;p__Firmicutes_A;c__Clostridia_258483;o__Oscillospirales;f__Acutalibacteraceae;__	138	295	12	291	86	48411	24940	10	1110	316	67	5351	2657	126	6367	7191	10785	2198	40	4169	224	1897	0	1839	15	10191	667	865	83810	46448	130258	8.91445e-05	0.000219554	7.82314e-06	0.000202234	4.69392e-05	0.0219401	0.0132241	8.0405e-06	0.000663799	0.000213408	4.34519e-05	0.00356021	0.00120544	7.14261e-05	0.00474256	0.00643072	0.00817026	0.001589
d__Bacteria;p__Actinobacteriota;c__Actinomycetia;o__Mycobacteriales;f__Mycobacteriaceae;g__Lawsonella	20670	17815	48	7797	205	23441	43849	33	7686	83	55	27	38	32	1375	0	102	989	660	0	35	80	1673	167	943	14	82	1094	121779	7214	128993	0.0133523	0.0132588	3.12926e-05	0.00541862	0.00011189	0.0106236	0.0232503	2.65337e-05	0.00459636	5.60535e-05	3.56695e-05	1.7964e-05	1.724e-05	1.814e-05	0.00102419	0	7.72709e-05	0.000714979
d__Bacteria;p__Firmicutes_A;c__Clostridia_258483;o__Tissierellales;f__Peptoniphilaceae;g__Helcococcus	50	0	767	39	10706	27	239	26787	100	0	20481	24	12	64	19	11	2950	30	9231	75	304	10455	8	19	45339	85	30	99	59296	68655	127951	3.22987e-05	0	0.000500029	2.71035e-05	0.00584338	1.22365e-05	0.000126727	0.0215381	5.98017e-05	0	0.0132827	1.5968e-05	5.44422e-06	3.62799e-05	1.41524e-05	9.837e-06	0.0022348	2.16879e-05
d__Bacteria;p__Firmicutes_D;c__Bacilli;o__RFN20;f__CAG-826;__	19	26136	41696	55	2854	19760	55	758	37	2597	32	1069	14	0	724	4663	16303	9	0	4536	1038	585	1139	91	296	2593	70	34	95082	32081	127163	1.22735e-05	0.0194518	0.0271828	3.82229e-05	0.00155773	0.00895531	2.9163e-05	0.00060947	2.21266e-05	0.00175387	2.07531e-05	0.000711243	6.35159e-06	0	0.000539282	0.00416999	0.0123505	6.50638e-06
d__Bacteria;p__Proteobacteria;c__Alphaproteobacteria;o__Sphingomonadales;f__Sphingomonadaceae;__	16	289	457	2621	7678	0	219	15894	3620	14717	0	3370	11	0	9213	4698	1465	6978	1172	3059	13784	1967	12353	4904	2069	6149	6532	2218	48892	76561	125453	1.03356e-05	0.000215089	0.000297931	0.00182149	0.00419068	0	0.000116122	0.0127796	0.00216482	0.00993902	0	0.00224218	4.99054e-06	0	0.00686244	0.00420129	0.00110982	0.00504461
d__Bacteria;p__Bacteroidota;c__Bacteroidia;o__Bacteroidales;f__Paludibacteraceae;g__RF16	16	451	38415	77	26	28471	14	658	10	391	10173	6179	51	14	144	1094	5596	387	185	18691	351	140	1693	2690	55	5520	452	229	84946	37227	122173	1.03356e-05	0.000335657	0.0250438	5.35121e-05	1.41909e-05	0.0129032	7.42331e-06	0.000529065	5.98017e-06	0.000264059	0.00659755	0.0041111	2.3138e-05	7.93623e-06	0.000107261	0.000978334	0.00423929	0.000279774
d__Bacteria;p__Bacteroidota;c__Bacteroidia;o__Sphingobacteriales;f__Sphingobacteriaceae;g__Sphingobacterium	15	8921	5	0	76	41	35	7	7888	5906	24	41159	7904	17090	499	406	2948	1170	5	110	1250	49	589	713	216	17359	4876	1645	89071	31835	120906	9.68962e-06	0.00663947	3.25964e-06	0	4.14811e-05	1.85814e-05	1.85583e-05	5.62835e-06	0.00471716	0.00398858	1.55649e-05	0.0273845	0.00358593	0.00968787	0.000371688	0.000363075	0.00223328	0.000845829
d__Bacteria;p__Firmicutes_A;c__Clostridia_258483;__;__;__	21	10212	20925	26	131	22006	45	7631	7600	144	25	2982	1054	72	464	6204	4351	1958	167	9291	1113	2704	1198	1025	7733	5296	1207	1370	72874	44081	116955	1.35655e-05	0.0076003	0.0136416	1.8069e-05	7.15003e-05	0.00997321	2.38606e-05	0.00613571	0.00454493	9.72494e-05	1.62134e-05	0.00198403	0.000478184	4.08149e-05	0.000345617	0.00554807	0.00329613	0.0014155
d__Bacteria;p__Firmicutes_D;c__Bacilli;o__Staphylococcales;f__Staphylococcaceae;__	108	1630	35	145	109	0	6033	0	9928	4512	21	18126	3625	192	46	435	118	1429	45	1548	4001	36	15561	8562	1133	34938	1288	3217	44464	72357	116821	6.97652e-05	0.00121313	2.28175e-05	0.000100769	5.94927e-05	0	0.00319892	0	0.00593711	0.00304715	1.36193e-05	0.0120599	0.00164461	0.00010884	3.42638e-05	0.000389009	8.93918e-05	0.00103307
d__Bacteria;p__Firmicutes_A;c__Clostridia_258483;o__Oscillospirales;f__CAG-272;__	112	52987	16496	27	26	17	17224	232	620	3907	25	3018	15	21	50	2946	3579	54	0	6037	1377	928	1473	508	13	3773	28	687	94727	21453	116180	7.23491e-05	0.0394356	0.0107542	1.8764e-05	1.41909e-05	7.70447e-06	0.00913279	0.00018654	0.00037077	0.00263857	1.62134e-05	0.00200798	6.80528e-06	1.19044e-05	3.72433e-05	0.00263453	0.0027113	3.90383e-05
d__Bacteria;p__Bacteroidota;c__Bacteroidia;o__Bacteroidales;f__Porphyromonadaceae;g__Porphyromonas_A_859424	33	5315	3437	40	21564	5614	457	5133	1593	126	45523	20	29	29	1443	0	158	7	6174	432	100	292	863	17	15946	0	0	15	88913	25447	114360	2.13172e-05	0.0039557	0.00224068	2.77985e-05	0.0117697	0.00254429	0.000242318	0.00412719	0.000952641	8.50932e-05	0.0295233	1.33067e-05	1.31569e-05	1.64393e-05	0.00107484	0	0.000119694	5.06052e-06
d__Bacteria;p__Firmicutes_D;c__Bacilli;o__Lactobacillales;__;__	28	401	40	9800	127	22	98	9	11751	10298	0	2517	19764	709	820	2286	507	2433	1834	1675	2866	1951	4675	13639	791	10634	11708	1450	55564	57269	112833	1.80873e-05	0.000298445	2.60771e-05	0.00681063	6.93171e-05	9.97049e-06	5.19632e-05	7.23645e-06	0.00702729	0.00695468	0	0.00167465	0.00896664	0.000401914	0.000610789	0.00204431	0.000384082	0.00175889
d__Bacteria;p__Firmicutes_A;c__Clostridia_258483;o__Oscillospirales;f__Oscillospiraceae_88309;g__Sporobacter	17	216	31564	38	27	24063	11	787	10	186	3503	3040	40	14	4684	7543	10723	20	1232	9333	1277	3604	1395	1229	117	4492	374	1188	63516	47211	110727	1.09816e-05	0.000160758	0.0205775	2.64085e-05	1.47367e-05	0.0109054	5.8326e-06	0.000632788	5.98017e-06	0.000125614	0.00227182	0.00202262	1.81474e-05	7.93623e-06	0.00348895	0.0067455	0.00812329	1.44586e-05
d__Bacteria;p__Firmicutes_D;c__Bacilli;o__Lactobacillales;f__Carnobacteriaceae;g__Carnobacterium_A_320743	0	252	0	31	0	48	0	52	0	194	16	3035	40311	1645	0	74	19	65	37	140	7	1471	0	857	38	5596	54894	847	45584	64045	109629	0	0.000187551	0	2.15438e-05	0	2.17538e-05	0	4.18106e-05	0	0.000131017	1.03766e-05	0.00201929	0.0182885	0.000932507	0	6.61762e-05	1.43936e-05	4.69905e-05
d__Bacteria;p__Firmicutes_D;c__Bacilli;o__Lactobacillales;f__Aerococcaceae;g__Aerococcus	12400	69	26	29	43	9822	6336	18	3025	2347	190	438	3201	142	6211	1899	1039	10059	3671	12749	1979	9067	7393	5893	2080	3082	1036	2536	38086	68694	106780	0.00801008	5.13533e-05	1.69501e-05	2.01539e-05	2.34696e-05	0.00445137	0.00335958	1.44729e-05	0.001809	0.00158503	0.000123222	0.000291417	0.00145225	8.04961e-05	0.00462636	0.00169822	0.000787103	0.00727196
d__Bacteria;p__Firmicutes_D;c__Bacilli;o__Lactobacillales;f__Aerococcaceae;__	0	211	72	0	0	35	0	3295	0	133	0	2473	32942	1306	1219	163	32	372	1057	295	398	4608	1068	2761	1125	10753	39488	1468	40467	64807	105274	0	0.000157037	4.69388e-05	0	0	1.58621e-05	0	0.00264935	0	8.98206e-05	0	0.00164537	0.0149453	0.000740337	0.000907991	0.000145766	2.42419e-05	0.00026893
d__Bacteria;p__Actinobacteriota;c__Actinomycetia;o__Actinomycetales;f__Micrococcaceae;__	136	26	0	2572	413	3144	112	0	14896	6984	47	375	35849	1456	9753	4919	293	2941	660	22	6059	1351	2130	1239	3377	770	3529	1112	66010	38155	104165	8.78525e-05	1.93505e-05	0	0.00178744	0.000225417	0.00142487	5.93865e-05	0	0.00890806	0.0047166	3.04812e-05	0.0002495	0.0162642	0.000825368	0.00726467	0.00439893	0.000221964	0.00212614
d__Bacteria;p__Bacteroidota;c__Bacteroidia;o__Flavobacteriales_877923;f__Weeksellaceae;__	2538	1619	0	8	17	13030	6548	18	14	1662	66	4659	27315	996	1604	5333	1301	2716	0	41	12525	1477	293	745	233	1881	13943	2639	58490	44731	103221	0.00163948	0.00120494	0	5.55969e-06	9.27867e-06	0.00590525	0.00347199	1.44729e-05	8.37223e-06	0.00112242	4.28034e-05	0.00309979	0.0123924	0.000564606	0.00119476	0.00476916	0.000985583	0.00196348
d__Bacteria;p__Proteobacteria;c__Alphaproteobacteria;o__Caulobacterales;f__Caulobacteraceae;g__Brevundimonas	66	302	8	0	15	10983	152	0	21	336	9076	5356	373	42	8947	12417	596	2688	463	2359	18950	1128	5285	3883	2633	9073	6593	1232	26730	76247	102977	4.26343e-05	0.000224764	5.21543e-06	0	8.18706e-06	0.00497754	8.05959e-05	0	1.25584e-05	0.000226915	0.00588611	0.00356353	0.000169225	2.38087e-05	0.00666431	0.0111042	0.000451505	0.00194324
d__Bacteria;p__Firmicutes_A;c__Clostridia_258483;o__Clostridiales;f__Clostridiaceae_222000;__	77	182	26	0	267	16	9181	13	14159	15215	8	1351	4039	180	8847	3447	819	7704	35	999	1767	3009	7313	3043	1132	11331	2723	1995	44714	54164	98878	4.974e-05	0.000135454	1.69501e-05	0	0.00014573	7.25126e-06	0.0048681	1.04527e-05	0.00846732	0.0102753	5.18829e-06	0.000898867	0.00183243	0.000102037	0.00658982	0.00308256	0.00062044	0.00556946
d__Bacteria;p__Firmicutes_A;c__Clostridia_258483;o__Tissierellales;f__Peptoniphilaceae;__	92	18	303	24	1770	26443	192	9520	14101	1628	24	48	42	59	246	84	222	19	3072	1679	635	9187	14	0	27352	32	71	1117	54264	43730	97994	5.94296e-05	1.33965e-05	0.000197534	1.66791e-05	0.000966073	0.0119841	0.000101805	0.00765456	0.00843263	0.00109946	1.55649e-05	3.19361e-05	1.90548e-05	3.34456e-05	0.000183237	7.51189e-05	0.000168178	1.37357e-05
d__Bacteria;p__Firmicutes_D;c__Bacilli;o__Bacillales_A;f__Planococcaceae;g__Kurthia	37	18121	0	0	133	0	534	0	12036	344	0	4642	6031	270	1744	362	305	2796	71	0	25190	23	3204	1243	1295	18433	895	0	42148	55561	97709	2.39011e-05	0.0134866	0	0	7.2592e-05	0	0.000283146	0	0.00719773	0.000232318	0	0.00308848	0.00273618	0.000153056	0.00129904	0.000323727	0.000231055	0.00202131
d__Bacteria;p__Proteobacteria;c__Gammaproteobacteria;__;__;__	129	186	1586	1743	227	9	20860	28	17051	464	210	2239	1928	288	7814	4516	6574	5819	1388	2977	1669	789	5367	642	800	4708	227	5113	46948	48403	95351	8.33307e-05	0.000138431	0.00103396	0.00121132	0.000123898	4.07884e-06	0.0110607	2.25134e-05	0.0101968	0.000313359	0.000136193	0.00148968	0.000874705	0.00016326	0.00582038	0.00403854	0.00498019	0.00420674
d__Bacteria;p__Firmicutes_A;c__Clostridia_258483;o__Peptostreptococcales;f__Anaerovoracaceae;__	365	263	52827	75	36	8701	28	750	1426	375	8	2129	46	0	1471	3097	11347	1280	2	508	86	3127	252	466	987	3895	380	533	67029	27431	94460	0.000235781	0.000195738	0.0344394	5.21221e-05	1.96489e-05	0.00394333	1.48466e-05	0.000603038	0.000852772	0.000253254	5.18829e-06	0.0014165	2.08695e-05	0	0.0010957	0.00276956	0.00859601	0.000925352
d__Bacteria;p__Bacteroidota;c__Bacteroidia;o__Flavobacteriales_877923;f__Flavobacteriaceae;g__Flavobacterium	130	473	8	248	153	0	23575	10	11578	2277	250	7286	5720	213	2023	9586	2809	1439	0	8	3761	280	170	1319	440	5303	12103	1641	51921	40882	92803	8.39767e-05	0.000352031	5.21543e-06	0.000172351	8.3508e-05	0	0.0125003	8.0405e-06	0.00692384	0.00153776	0.000162134	0.00484763	0.00259508	0.000120744	0.00150686	0.0085725	0.00212798	0.0010403
d__Bacteria;p__Firmicutes_D;c__Bacilli;o__Staphylococcales;f__Salinicoccaceae;g__Salinicoccus	62	184	26	6366	311	34	1554	7	30059	7273	13	1473	72	15952	55	1216	472	5088	217	21	50	2173	10791	2785	1045	1755	225	3513	63386	29406	92792	4.00504e-05	0.000136942	1.69501e-05	0.00442413	0.000169745	1.54089e-05	0.000823987	5.62835e-06	0.0179758	0.00491177	8.43096e-06	0.000980038	3.26653e-05	0.00904277	4.09676e-05	0.00108744	0.000357567	0.00367827
d__Bacteria;p__Firmicutes_A;c__Clostridia_258483;o__Oscillospirales;f__Ethanoligenenaceae;g__Ethanoligenens	40173	261	36	11322	2984	0	193	42	63	36600	0	656	16	0	10	44	54	0	6	3	0	35	0	0	0	37	0	0	92346	189	92535	0.0259507	0.00019425	2.34694e-05	0.00786836	0.00162868	0	0.000102336	3.37701e-05	3.76751e-05	0.0247176	0	0.00043646	7.25896e-06	0	7.44865e-06	3.9348e-05	4.09081e-05	0
d__Bacteria;p__Desulfobacterota_I;c__Desulfovibrionia;o__Desulfovibrionales;f__Desulfovibrionaceae;g__Desulfovibrio_R_446353	0	24	2469	4	38	58663	18	45	0	0	23717	29	68	25	36	0	960	0	0	1424	0	14	0	22	3716	371	4	3	85100	6550	91650	0	1.7862e-05	0.00160961	2.77985e-06	2.07406e-05	0.0265863	9.54426e-06	3.61823e-05	0	0	0.0153813	1.92947e-05	3.08506e-05	1.41718e-05	2.68151e-05	0	0.000727256	0
d__Bacteria;p__Bacteroidota;c__Bacteroidia;o__Bacteroidales;f__Bacteroidaceae;g__Bacteroides_H	12044	98	3	15	4404	120	123	0	45	8365	29	140	1216	56219	0	1980	525	0	2361	0	517	1448	10	414	1233	87	230	0	82821	8805	91626	0.00778012	7.29366e-05	1.95578e-06	1.04244e-05	0.00240372	5.43845e-05	6.52191e-05	0	2.69108e-05	0.00564924	1.88075e-05	9.31469e-05	0.000551681	0.0318691	0	0.00177066	0.000397718	0
d__Bacteria;p__Firmicutes_A;c__Clostridia_258483;o__Tissierellales;f__Peptoniphilaceae;g__Peptoniphilus_B_226367	72	7	316	29	28579	38	711	8786	163	7	25646	18	18	30	34	1046	25	8	3684	40	85	1178	13	20	20803	9	13	152	64420	27110	91530	4.65102e-05	5.20976e-06	0.000206009	2.01539e-05	0.0155985	1.72218e-05	0.000376998	0.00706439	9.74767e-05	4.7274e-06	0.0166323	1.1976e-05	8.16634e-06	1.70062e-05	2.53254e-05	0.000935409	1.89389e-05	5.78345e-06
d__Bacteria;p__Bacteroidota;c__Bacteroidia;o__Bacteroidales;f__Bacteroidaceae;g__Prevotella	27161	379	13582	35	48	15	104	5526	4134	4073	0	5401	7896	270	672	249	3581	1989	916	5	2370	52	241	429	561	3987	489	1155	68624	16696	85320	0.0175453	0.000282071	0.00885449	2.43237e-05	2.61986e-05	6.79806e-06	5.51446e-05	0.00444318	0.0024722	0.00275067	0	0.00359347	0.0035823	0.000153056	0.000500549	0.000222674	0.00271282	0.00143791
d__Bacteria;p__Actinobacteriota;c__Acidimicrobiia_401430;o__Acidimicrobiales;f__JACDCH01;g__VFJN01	321	102	18	2246	98	0	77863	25	35	107	66	1470	2238	69	0	0	16	191	0	3	61	0	0	74	0	45	0	0	84658	390	85048	0.000207358	7.59136e-05	1.17347e-05	0.00156088	5.34888e-05	0	0.0412858	2.01013e-05	2.09306e-05	7.22617e-05	4.28034e-05	0.000978042	0.00101535	3.91143e-05	0	0	1.21209e-05	0.00013808
d__Bacteria;p__Bacteroidota;c__Bacteroidia;o__Flavobacteriales_877923;f__Weeksellaceae;g__Kaistella	130	6386	0	14	6234	7013	29391	6	70	107	39	1514	12219	429	0	0	3149	30	10	305	2559	257	346	437	1979	559	11101	484	63552	21216	84768	8.39767e-05	0.00475279	0	9.72947e-06	0.00340254	0.00317832	0.0155842	4.8243e-06	4.18612e-05	7.22617e-05	2.52929e-05	0.00100732	0.00554358	0.000243189	0	0	0.00238555	2.16879e-05
d__Bacteria;p__Actinobacteriota;c__Actinomycetia;o__Actinomycetales;f__Actinomycetaceae;g__Arcanobacterium_A_386315	74	9	50	71	34175	38	3370	1495	202	60	2885	0	35	13	55	36	198	12	22972	497	445	6877	106	8	10833	18	4	9	42477	42070	84547	4.78021e-05	6.69826e-06	3.25964e-05	4.93423e-05	0.0186529	1.72218e-05	0.0017869	0.00120206	0.000120799	4.05206e-05	0.00187103	0	1.5879e-05	7.36936e-06	4.09676e-05	3.21938e-05	0.000149996	8.67517e-06
d__Bacteria;p__Bacteroidota;c__Bacteroidia;o__Bacteroidales;f__Bacteroidaceae;__	0	43501	351	10	580	7	13	15068	4	643	12	9332	299	16	0	6422	296	13	748	15	1884	29	252	1330	0	3297	182	115	69836	14583	84419	0	0.0323757	0.000228827	6.94962e-06	0.000316566	3.17243e-06	6.89307e-06	0.0121154	2.39207e-06	0.000434246	7.78243e-06	0.0062089	0.000135652	9.06998e-06	0	0.00574302	0.000224237	9.3981e-06
d__Bacteria;p__Proteobacteria;c__Gammaproteobacteria;o__Burkholderiales_595422;f__Burkholderiaceae_A_595422;g__Achromobacter	44	0	69889	105	37	0	35	12484	0	0	0	0	0	0	0	10	0	26	82	0	0	0	66	655	0	793	56	40	82594	1728	84322	2.84229e-05	0	0.0455626	7.2971e-05	2.01948e-05	0	1.85583e-05	0.0100378	0	0	0	0	0	0	0	8.94273e-06	0	1.87962e-05
d__Bacteria;p__Proteobacteria;c__Gammaproteobacteria;o__Xanthomonadales_616009;f__Xanthomonadaceae_616009;g__Stenotrophomonas_A_615274	201	15675	2668	8	7866	6	38415	61	1715	3950	40	632	0	11	135	4176	118	1426	281	0	1689	0	50	428	1381	805	914	83	71248	11486	82734	0.000129841	0.0116661	0.00173934	5.55969e-06	0.0042933	2.71922e-06	0.020369	4.90471e-05	0.0010256	0.0026676	2.59414e-05	0.000420492	0	6.23561e-06	0.000100557	0.00373448	8.93918e-05	0.0010309
d__Bacteria;p__Bacteroidota;c__Bacteroidia;o__Cytophagales;f__Hymenobacteraceae;g__Hymenobacter_910554	47	24	763	1702	174	5	124	32956	14924	2338	0	87	0	10	4305	2527	3592	1742	4279	0	2962	4812	2911	445	14	269	95	884	53154	28837	81991	3.03608e-05	1.7862e-05	0.000497421	0.00118282	9.49699e-05	2.26602e-06	6.57493e-05	0.0264983	0.0089248	0.00157895	0	5.78841e-05	0	5.66874e-06	0.00320664	0.00225983	0.00272115	0.00125935
d__Bacteria;p__Firmicutes_D;c__Bacilli;o__Lactobacillales;f__Enterococcaceae;__	55371	22	31	1324	1463	0	167	32	32	3770	0	55	2310	104	866	45	270	1865	0	12	0	60	463	846	4223	4408	3194	324	64681	16576	81257	0.0357682	1.63735e-05	2.02098e-05	0.000920129	0.000798511	0	8.85495e-05	2.57296e-05	1.91365e-05	0.00254604	0	3.65934e-05	0.00104801	5.89549e-05	0.000645053	4.02423e-05	0.000204541	0.00134827
d__Bacteria;p__Proteobacteria;c__Gammaproteobacteria;o__Enterobacterales_A_737866;f__Enterobacteriaceae_A;g__Pantoea_A_680372	25	245	11	0	6129	35	141	0	38	188	20	2630	26	17083	5133	2975	1800	6622	1362	6493	6076	134	537	9197	25	6682	816	6339	26571	54191	80762	1.61494e-05	0.000182342	7.17121e-06	0	0.00334523	1.58621e-05	7.47633e-05	0	2.27246e-05	0.000126964	1.29707e-05	0.00174983	1.17958e-05	0.00968391	0.00382339	0.00266046	0.0013636	0.00478725
d__Bacteria;p__Firmicutes_A;c__Clostridia_258483;o__Lachnospirales;f__Lachnospiraceae;g__Blautia_A_141780	0	266	0	0	10	130	0	0	625	215	25	3494	50	65813	0	34	5837	0	0	0	51	102	6	118	35	3345	98	0	70628	9626	80254	0	0.000197971	0	0	5.45804e-06	5.89165e-05	0	0	0.00037376	0.000145199	1.62134e-05	0.00232468	2.26843e-05	0.0373077	0	3.04053e-05	0.00442187	0
d__Bacteria;p__Actinobacteriota;c__Actinomycetia;o__Mycobacteriales;f__Mycobacteriaceae;__	0	28	0	0	48	72429	0	0	0	735	72	44	1479	100	672	1202	42	757	1421	0	26	25	54	65	147	721	58	0	74935	5190	80125	0	2.0839e-05	0	0	2.61986e-05	0.0328251	0	0	0	0.000496377	4.66946e-05	2.92747e-05	0.000671001	5.66874e-05	0.000500549	0.00107492	3.18174e-05	0.000547259
d__Bacteria;p__Proteobacteria;c__Gammaproteobacteria;o__Xanthomonadales_616009;f__Xanthomonadaceae_616009;__	0	285	0	0	0	21615	0	0	5	4317	17	3340	6372	289	6860	5516	514	857	10	0	4670	1561	1382	2689	1441	13567	2990	1735	36240	43792	80032	0	0.000212112	0	0	0	0.009796	0	0	2.99008e-06	0.00291546	1.10251e-05	0.00222222	0.00289088	0.000163827	0.00510977	0.00493281	0.000389385	0.000619552
d__Bacteria;p__Campylobacterota;c__Campylobacteria;o__Campylobacterales;f__Campylobacteraceae;__	0	12	0	0	0	16	21	0	35	0	31214	9	15	54	0	0	238	0	0	85	147	5	0	0	45558	0	23	0	31376	46056	77432	0	8.93102e-06	0	0	0	7.25126e-06	1.1135e-05	0	2.09306e-05	0	0.0202434	5.98801e-06	6.80528e-06	3.06112e-05	0	0	0.000180299	0
d__Bacteria;p__Proteobacteria;c__Gammaproteobacteria;o__Pseudomonadales_650611;f__Pseudomonadaceae;g__Pseudomonas_B_650451	27	34	32	10	92	3643	42	536	8295	1356	20	29	1277	22620	2780	997	1886	5794	144	3809	2303	1152	4744	5132	4590	764	365	3094	38013	37554	75567	1.74413e-05	2.53045e-05	2.08617e-05	6.94962e-06	5.0214e-05	0.00165102	2.22699e-05	0.000430971	0.00496055	0.000915765	1.29707e-05	1.92947e-05	0.000579356	0.0128227	0.00207072	0.00089159	0.00142875	0.00418866
d__Bacteria;p__Proteobacteria;c__Gammaproteobacteria;o__Enterobacterales_A_737866;f__Pasteurellaceae;__	45	12183	20	5622	2824	125	516	12	16731	8345	48	120	17	18424	1621	241	167	1677	19	77	1012	6	1880	474	261	113	96	609	65032	8253	73285	2.90688e-05	0.00906721	1.30386e-05	0.00390708	0.00154135	5.66505e-05	0.000273602	9.64861e-06	0.0100054	0.00563574	3.11297e-05	7.98402e-05	7.71265e-06	0.0104441	0.00120743	0.00021552	0.000126512	0.00121236
d__Bacteria;p__Firmicutes_A;c__Clostridia_258483;o__Christensenellales;f__CAG-74;g__Limiplasma	50	478	22	8742	15	0	9128	134	0	4926	5	6776	4968	195	3778	2900	2578	559	650	4553	1369	1936	955	1169	37	14360	356	101	35439	35301	70740	3.22987e-05	0.000355752	1.43424e-05	0.00607536	8.18706e-06	0	0.00484	0.000107743	0	0.00332674	3.24268e-06	0.00450831	0.00225391	0.00011054	0.0028141	0.00259339	0.00195298	0.000404118
d__Bacteria;p__Firmicutes_A;c__Clostridia_258483;o__Peptostreptococcales;f__Peptostreptococcaceae_256921;g__Peptostreptococcus	44	19461	34	2905	22403	45	558	9	143	24	5930	14	8	19	4530	0	18	186	2512	20	57	0	28	13	9672	0	0	280	51597	17316	68913	2.84229e-05	0.0144839	2.21656e-05	0.00201886	0.0122277	2.03942e-05	0.000295872	7.23645e-06	8.55164e-05	1.62082e-05	0.00384582	9.31469e-06	3.62948e-06	1.07706e-05	0.00337424	0	1.3636e-05	0.000134465
d__Bacteria;p__Proteobacteria;c__Alphaproteobacteria;o__Rhizobiales_A_502138;f__Devosiaceae;g__Devosia_A_502124	0	165	438	10	6	8	8	12978	17	195	1352	2958	3288	137	3894	6606	2502	3476	289	2296	494	1651	4155	700	8752	6697	4799	169	21560	46480	68040	0	0.000122801	0.000285545	6.94962e-06	3.27482e-06	3.62563e-06	4.24189e-06	0.010435	1.01663e-05	0.000131692	0.00087682	0.00196806	0.00149172	7.76617e-05	0.0029005	0.00590757	0.00189541	0.00251291
d__Bacteria;p__Patescibacteria;c__Saccharimonadia;o__Saccharimonadales;f__UBA4665;g__GCA-2746885	15	46	66283	114	12	0	21	1024	19	17	0	2	0	0	0	0	0	0	0	0	0	0	62	0	0	0	0	39	67553	101	67654	9.68962e-06	3.42356e-05	0.0432118	7.92256e-05	6.54965e-06	0	1.1135e-05	0.000823348	1.13623e-05	1.14808e-05	0	1.33067e-06	0	0	0	0	0	0
d__Bacteria;p__Bacteroidota;c__Bacteroidia;o__Cytophagales;f__Hymenobacteraceae;g__Pontibacter_909912	197	0	10	13	113	11	48254	19	2845	13	40	0	7484	351	473	0	126	1186	11	5	2534	1552	910	74	0	966	13	0	59350	7850	67200	0.000127257	0	6.51928e-06	9.0345e-06	6.16759e-05	4.98524e-06	0.025586	1.5277e-05	0.00170136	8.77946e-06	2.59414e-05	0	0.00339538	0.000198973	0.000352321	0	9.54523e-05	0.000857396
d__Bacteria;p__Bacteroidota;c__Bacteroidia;o__Bacteroidales;f__Bacteroidaceae;g__Paraprevotella	5	14449	2514	0	4	7326	0	46	5	7574	6	13000	6209	172	0	1947	2958	3	0	2613	344	31	45	225	8	6271	516	784	51310	15745	67055	3.22987e-06	0.0107537	0.00163895	0	2.18322e-06	0.00332017	0	3.69863e-05	2.99008e-06	0.00511505	3.89121e-06	0.00864935	0.00281693	9.75023e-05	0	0.00174115	0.00224086	2.16879e-06
d__Bacteria;p__Firmicutes_A;c__Clostridia_258483;o__Oscillospirales;f__Oscillospiraceae_88309;g__ER4	0	61	0	0	28	40303	9	0	0	3594	535	455	3754	138	933	1361	3119	34	0	5505	139	1170	904	2061	19	1469	179	429	48877	17322	66199	0	4.53993e-05	0	0	1.52825e-05	0.0182655	4.77213e-06	0	0	0.00242718	0.000346967	0.000302727	0.00170313	7.82286e-05	0.000694959	0.00121711	0.00236282	2.45797e-05
d__Bacteria;p__Synergistota;c__Synergistia;o__Synergistales;f__Dethiosulfovibrionaceae;g__Pyramidobacter	15479	21	51	13	17	10469	58	1545	217	1238	36781	28	25	22	3	0	6	0	0	0	0	28	0	22	0	12	0	0	65964	71	66035	0.00999904	1.56293e-05	3.32483e-05	9.0345e-06	9.27867e-06	0.00474459	3.07537e-05	0.00124226	0.00012977	0.000836075	0.0238538	1.86294e-05	1.13421e-05	1.24712e-05	2.2346e-06	0	4.54535e-06	0
d__Bacteria;p__Bacteroidota;c__Bacteroidia;o__Bacteroidales;f__P3;g__UBA1711	32	9969	51	0	10	0	8971	2454	3	471	11	6135	1648	68	48	8332	117	826	10	4208	7	1627	488	824	2141	14913	1666	7	29823	35214	65037	2.06712e-05	0.00741944	3.32483e-05	0	5.45804e-06	0	0.00475675	0.00197314	1.79405e-06	0.000318087	7.13389e-06	0.00408183	0.000747673	3.85474e-05	3.57535e-05	0.00745108	8.86343e-05	0.000597141
d__Bacteria;p__Actinobacteriota;__;__;__;__	21	0	408	35929	83	0	53	13346	5794	17	0	6	18	0	2056	642	372	4356	24	22	157	0	54	584	0	460	33	72	55675	8832	64507	1.35655e-05	0	0.000265987	0.0249693	4.53017e-05	0	2.81025e-05	0.0107309	0.00346491	1.14808e-05	0	3.99201e-06	8.16634e-06	0	0.00153144	0.000574123	0.000281812	0.00314909
d__Bacteria;p__Patescibacteria;__;__;__;__	52	1891	11147	1070	0	0	0	1844	27	470	34	737	0	1282	114	4038	4699	2015	3064	1794	1552	6698	6749	1162	5926	383	1715	4607	18554	44516	63070	3.35907e-05	0.00140738	0.00726704	0.000743609	0	0	0	0.00148267	1.61465e-05	0.000317411	2.20502e-05	0.000490352	0	0.000726732	8.49146e-05	0.00361107	0.00355976	0.00145671
d__Bacteria;p__Firmicutes_C;c__Negativicutes;o__Veillonellales;__;__	70	5	7	26	31329	39	629	10	1179	8	19373	6	7	18	34	1977	5	0	452	11	11	5	0	21	7081	13	0	0	52706	9610	62316	4.52182e-05	3.72126e-06	4.5635e-06	1.8069e-05	0.0170995	1.7675e-05	0.000333519	8.0405e-06	0.000705062	5.40274e-06	0.0125641	3.99201e-06	3.1758e-06	1.02037e-05	2.53254e-05	0.00176798	3.78779e-06	0
d__Bacteria;p__Proteobacteria;c__Gammaproteobacteria;o__Pseudomonadales_660879;f__Moraxellaceae;g__Moraxella_C_651924	31	34	40	0	119	0	83	8	13770	0	0	0	979	60	134	14	131	751	2626	4566	3175	2882	29505	1219	1120	329	37	645	15124	47134	62258	2.00252e-05	2.53045e-05	2.60771e-05	0	6.49507e-05	0	4.40096e-05	6.4324e-06	0.00823469	0	0	0	0.000444158	3.40124e-05	9.98119e-05	1.25198e-05	9.92401e-05	0.000542921
d__Bacteria;p__Actinobacteriota;c__Actinomycetia;o__Actinomycetales;f__Cellulomonadaceae;__	25077	66	11	21	14	20	95	16	17	10088	10	173	13143	600	79	20	81	0	0	12	3718	3344	334	312	0	1093	2139	260	49351	11392	60743	0.0161991	4.91206e-05	7.17121e-06	1.45942e-05	7.64126e-06	9.06408e-06	5.03725e-05	1.28648e-05	1.01663e-05	0.00681286	6.48536e-06	0.000115103	0.00596279	0.000340124	5.88443e-05	1.78855e-05	6.13622e-05	0
d__Bacteria;p__Proteobacteria;c__Alphaproteobacteria;o__Acetobacterales;f__Acetobacteraceae;g__Acidocella	115	74	5687	13611	1683	78	16773	2050	8506	7995	3559	119	0	3	0	13	11	0	22	5	5	0	0	27	6	0	0	0	60253	89	60342	7.42871e-05	5.50746e-05	0.00370752	0.00945913	0.000918588	3.53499e-05	0.00889366	0.0016483	0.00508673	0.00539937	0.00230814	7.91748e-05	0	1.70062e-06	0	1.16255e-05	8.33314e-06	0
d__Bacteria;p__Firmicutes_A;c__Clostridia_258483;o__Clostridiales;f__Clostridiaceae_222000;g__Clostridium_T	51	32	80	0	7	28	0	2323	0	434	0	31	570	49	4855	2192	1025	65	0	1161	986	41676	0	1027	0	2256	0	73	3605	55316	58921	3.29447e-05	2.3816e-05	5.21543e-05	0	3.82063e-06	1.26897e-05	0	0.00186781	0	0.000293099	0	2.06254e-05	0.000258601	2.77768e-05	0.00361632	0.00196025	0.000776497	4.69905e-05
d__Bacteria;p__Bacteroidota;c__Bacteroidia;o__Cytophagales;f__Spirosomaceae;g__Spirosoma	0	62	3	0	0	78	0	2	34	4054	13	74	39	45018	219	0	4399	163	13	5	28	136	127	1075	2865	0	74	313	49377	9417	58794	0	4.61436e-05	1.95578e-06	0	0	3.53499e-05	0	1.6081e-06	2.03326e-05	0.00273784	8.43096e-06	4.92348e-05	1.76937e-05	0.0255195	0.000163125	0	0.0033325	0.000117838
d__Bacteria;p__Firmicutes_D;c__Bacilli;o__Staphylococcales;f__Gemellaceae;g__Gemella	16874	108	0	703	56	4994	55	13	4415	60	7	854	9	16	2672	433	3167	7219	1049	1089	2427	2166	3466	2254	1997	693	269	1709	28164	30610	58774	0.0109002	8.03792e-05	0	0.000488558	3.0565e-05	0.0022633	2.9163e-05	1.04527e-05	0.00264024	4.05206e-05	4.53975e-06	0.000568196	4.08317e-06	9.06998e-06	0.00199028	0.00038722	0.00239919	0.00521884
d__Bacteria;p__Bacteroidota;c__Bacteroidia;o__Sphingobacteriales;f__Sphingobacteriaceae;g__Pedobacter_887417	186	917	0	6	9759	0	2808	14	538	156	0	3026	1284	48	3628	452	2012	1944	953	2149	6759	1962	2409	2152	572	1013	13680	274	18742	39959	58701	0.000120151	0.000682479	0	4.16977e-06	0.0053265	0	0.0014889	1.12567e-05	0.000321733	0.000105354	0	0.0020133	0.000582532	2.72099e-05	0.00270237	0.000404211	0.00152421	0.00140538
d__Bacteria;p__Bacteroidota;c__Bacteroidia;o__Sphingobacteriales;f__Sphingobacteriaceae;__	11181	1714	0	4	49	0	31	0	0	1672	0	22798	1057	34	0	159	1546	917	473	2256	4	22	908	329	585	10117	1484	845	38540	19645	58185	0.00722264	0.00127565	0	2.77985e-06	2.67444e-05	0	1.64373e-05	0	0	0.00112917	0	0.0151683	0.000479545	1.92737e-05	0	0.000142189	0.00117118	0.000662928
d__Bacteria;p__Firmicutes_D;c__Bacilli;o__RFN20;f__CAG-826;g__UBA3207	0	124	0	563	0	13115	0	0	5	86	6	1453	16491	6974	2610	485	1707	0	44	11312	0	24	233	79	0	1940	154	0	38817	18588	57405	0	9.22872e-05	0	0.000391263	0	0.00594377	0	0	2.99008e-06	5.80795e-05	3.89121e-06	0.000966731	0.00748172	0.00395338	0.0019441	0.000433722	0.00129315	0
d__Bacteria;p__Firmicutes_D;c__Bacilli;o__Bacillales_A;f__Planococcaceae;g__Sporosarcina	0	81	0	228	0	28	0	0	0	85	0	1178	17066	7426	0	57	115	1172	16	1424	75	19	0	626	25	6455	18740	1388	26092	30112	56204	0	6.02844e-05	0	0.000158451	0	1.26897e-05	0	0	0	5.74042e-05	0	0.000783764	0.00774259	0.0042096	0	5.09736e-05	8.71192e-05	0.000847275
d__Bacteria;p__Firmicutes_D;c__Bacilli;o__Bacillales_A;f__Planococcaceae;g__Chryseomicrobium_303841	27620	1745	0	0	24	16	3241	12	14	34	0	318	0	0	11474	8037	63	737	16	0	602	19	0	355	0	803	120	144	33024	22370	55394	0.0178418	0.00129872	0	0	1.30993e-05	7.25126e-06	0.0017185	9.64861e-06	8.37223e-06	2.29617e-05	0	0.000211576	0	0	0.00854658	0.00718727	4.77262e-05	0.0005328
d__Archaea;p__Halobacteriota;c__Methanomicrobia;o__Methanomicrobiales;f__Methanocorpusculaceae;g__Methanocorpusculum	0	4833	502	568	11	16103	0	794	30	16	13	358	68	6	1934	1481	3943	7	104	15937	86	2962	29	207	1116	1295	131	10	23302	29242	52544	0	0.00359697	0.000327268	0.000394738	6.00385e-06	0.00729794	0	0.000638416	1.79405e-05	1.08055e-05	8.43096e-06	0.00023819	3.08506e-05	3.40124e-06	0.00144057	0.00132442	0.00298705	5.06052e-06
d__Bacteria;p__Proteobacteria;c__Gammaproteobacteria;o__Pseudomonadales_650611;f__Pseudomonadaceae;g__Pseudomonas_A	21	591	129	5	0	0	0	5719	0	424	0	6838	2684	114	2848	2360	531	4742	0	0	0	8250	883	1282	0	12048	1735	525	16525	35204	51729	1.35655e-05	0.000439853	8.40988e-05	3.47481e-06	0	0	0	0.00459836	0	0.000286345	0	0.00454956	0.00121769	6.46236e-05	0.00212138	0.00211048	0.000402263	0.00342814
d__Bacteria;p__Firmicutes_A;c__Clostridia_258483;o__Eubacteriales_258471;f__Eubacteriaceae_258449;g__Eubacterium_O_258270	119	0	5	0	28	0	25782	15	11	9	31	0	0	0	642	3140	10038	1082	839	3013	0	4128	279	100	259	1242	417	509	26000	25688	51688	7.6871e-05	0	3.25964e-06	0	1.52825e-05	0	0.0136706	1.20608e-05	6.57818e-06	6.07809e-06	2.01046e-05	0	0	0	0.000478203	0.00280802	0.00760437	0.000782211
d__Bacteria;p__Firmicutes_A;c__Clostridia_258483;o__Lachnospirales;f__Lachnospiraceae;g__Lacrimispora	17	427	30330	4906	0	0	13	485	16	375	0	6042	0	0	8	26	275	0	9	0	0	183	2273	1134	0	3486	71	16	42611	7481	50092	1.09816e-05	0.000317795	0.019773	0.00340948	0	0	6.89307e-06	0.000389964	9.56827e-06	0.000253254	0	0.00401995	0	0	5.95892e-06	2.32511e-05	0.000208328	0
d__Bacteria;p__Actinobacteriota;c__Actinomycetia;o__Propionibacteriales;f__Nocardioidaceae;__	19	314	367	0	61	1774	2782	6472	3921	274	0	4804	1152	14960	62	1341	275	3677	0	0	1291	0	114	213	0	4824	412	278	36900	12487	49387	1.22735e-05	0.000233695	0.000239258	0	3.32941e-05	0.000803984	0.00147512	0.00520381	0.00234482	0.000185044	0	0.00319627	0.000522645	0.00848043	4.61816e-05	0.00119922	0.000208328	0.00265822
d__Bacteria;p__Firmicutes_C;c__Negativicutes;o__Acidaminococcales;f__Succinispiraceae;g__Succinispira	10	3827	25580	29	437	11572	9	1214	5	191	7	3439	4	6	5	75	609	0	0	0	0	22	10	43	0	1254	61	349	46330	2428	48758	6.45974e-06	0.00284825	0.0166763	2.01539e-05	0.000238516	0.00524448	4.77213e-06	0.000976117	2.99008e-06	0.000128991	4.53975e-06	0.00228809	1.81474e-06	3.40124e-06	3.72433e-06	6.70705e-05	0.000461353	0
d__Bacteria;p__Firmicutes_A;c__Clostridia_258483;o__Tissierellales;f__Peptoniphilaceae;g__Ezakiella	88	0	19	37	27595	31	792	16	16568	67	0	0	0	15	30	0	1593	0	962	0	33	23	191	2	14	2	0	0	45228	2850	48078	5.68457e-05	0	1.23866e-05	2.57136e-05	0.0150615	1.40493e-05	0.000419947	1.28648e-05	0.00990794	4.5248e-05	0	0	0	8.50311e-06	2.2346e-05	0	0.00120679	0
d__Bacteria;p__Firmicutes_D;c__Bacilli;o__Erysipelotrichales;f__Erysipelotrichaceae;g__RQZE01	0	240	0	0	11	27141	0	0	31	196	29	3101	23	19	3458	1904	4164	296	89	2044	1492	1242	5	353	25	1807	219	35	30791	17133	47924	0	0.00017862	0	0	6.00385e-06	0.0123004	0	0	1.85385e-05	0.000132367	1.88075e-05	0.0020632	1.04348e-05	1.07706e-05	0.00257574	0.0017027	0.00315447	0.000213988
d__Bacteria;p__Proteobacteria;c__Alphaproteobacteria;o__Rhizobiales_A_500279;f__Rhizobiaceae_A_500279;g__Neorhizobium	0	13	0	0	36	41821	0	0	0	0	40	16	56	23	27	0	523	1834	0	0	924	13	565	435	0	465	143	0	42005	4929	46934	0	9.67527e-06	0	0	1.96489e-05	0.0189534	0	0	0	0	2.59414e-05	1.06454e-05	2.54064e-05	1.30381e-05	2.01114e-05	0	0.000396203	0.00132586
d__Bacteria;p__Firmicutes_D;c__Bacilli;o__Lactobacillales;f__Aerococcaceae;g__Abiotrophia	21	13	501	25	13	13	6	20788	10	8	8	35	2413	96	2731	143	301	520	0	7	453	15083	757	0	0	400	1275	1251	23950	22921	46871	1.35655e-05	9.67527e-06	0.000326616	1.7374e-05	7.09545e-06	5.89165e-06	3.18142e-06	0.0167146	5.98017e-06	5.40274e-06	5.18829e-06	2.32867e-05	0.00109474	5.44199e-05	0.00203423	0.000127881	0.000228025	0.000375924
d__Bacteria;p__Proteobacteria;c__Gammaproteobacteria;o__Xanthomonadales_616009;f__Xanthomonadaceae_616009;g__Luteimonas_C_615545	78	229	0	0	4277	10	10937	0	29	149	0	2802	0	0	8312	3936	238	16	421	0	1270	4414	538	1576	931	4058	1764	741	18511	28215	46726	5.0386e-05	0.000170434	0	0	0.0023344	4.53204e-06	0.0057992	0	1.73425e-05	0.000100626	0	0.00186427	0	0	0.00619132	0.00351986	0.000180299	1.15669e-05
d__Bacteria;p__Proteobacteria;c__Alphaproteobacteria;o__Sphingomonadales;f__Sphingomonadaceae;g__Sphingomicrobium_483265	13	64	793	13	0	0	9	23366	0	66	0	1037	654	18	195	2811	2412	3878	660	385	5351	28	933	105	0	1039	2125	763	26033	20685	46718	8.39767e-06	4.76321e-05	0.000516979	9.0345e-06	0	0	4.77213e-06	0.0187874	0	4.45726e-05	0	0.000689952	0.00029671	1.02037e-05	0.000145249	0.0025138	0.00182723	0.00280353
d__Bacteria;p__Proteobacteria;c__Gammaproteobacteria;o__Pseudomonadales_650612;f__Cellvibrionaceae;g__Cellvibrio	4	294	0	1368	26	9	0	15	1699	205	5	3367	11173	452	0	3252	36	576	14	248	389	0	629	372	1749	4679	14864	1069	18617	27877	46494	2.5839e-06	0.00021881	0	0.000950708	1.41909e-05	4.07884e-06	0	1.20608e-05	0.00101603	0.000138445	3.24268e-06	0.00224018	0.00506903	0.000256227	0	0.00290818	2.72721e-05	0.000416408
d__Bacteria;p__Actinobacteriota;c__Coriobacteriia;o__Coriobacteriales;f__Eggerthellaceae;__	0	31968	1144	0	0	15	0	0	0	228	10	4375	168	23	1487	12	4576	0	0	0	0	74	130	349	33	1031	155	587	37931	8434	46365	0	0.0237922	0.000745806	0	0	6.79806e-06	0	0	0	0.000153978	6.48536e-06	0.00291084	7.62191e-05	1.30381e-05	0.00110761	1.07313e-05	0.00346659	0
d__Bacteria;p__Firmicutes_A;c__Clostridia_258483;o__Oscillospirales;f__Oscillospiraceae_88309;g__CAG-83	0	189	17	0	9	0	5	0	639	2670	345	2110	652	22	10	2230	16100	0	0	9063	0	1436	790	328	686	7748	243	529	6658	39163	45821	0	0.000140664	1.10828e-05	0	4.91224e-06	0	2.65118e-06	0	0.000382133	0.00180317	0.000223745	0.00140386	0.000295803	1.24712e-05	7.44865e-06	0.00199423	0.0121967	0
d__Bacteria;p__Actinobacteriota;c__Actinomycetia;o__Propionibacteriales;f__Nocardioidaceae;g__Aeromicrobium	0	2574	8	10567	0	23	0	10	0	93	0	1738	10898	1132	2748	1987	764	4185	114	17	2432	0	1967	195	869	1645	894	20	27043	17837	44880	0	0.0019157	5.21543e-06	0.00734366	0	1.04237e-05	0	8.0405e-06	0	6.28069e-05	0	0.00115635	0.00494426	0.000641701	0.00204689	0.00177692	0.000578774	0.00302547
d__Bacteria;p__Proteobacteria;c__Gammaproteobacteria;o__Burkholderiales_597441;f__Neisseriaceae_563222;g__Neisseria_563205	50	9	8	8	10	14	8395	3	0	0	17	0	6109	290	3664	5	214	857	1567	2722	1290	10541	2276	124	20	251	397	5755	14913	29683	44596	3.22987e-05	6.69826e-06	5.21543e-06	5.55969e-06	5.45804e-06	6.34486e-06	0.00445134	2.41215e-06	0	0	1.10251e-05	0	0.00277156	0.000164393	0.00272919	4.47136e-06	0.000162117	0.000619552
d__Bacteria;p__Proteobacteria;c__Alphaproteobacteria;o__Sphingomonadales;f__Sphingomonadaceae;g__Novosphingobium_485351	0	42	0	0	0	0	0	0	0	211	0	651	0	0	27	138	15666	3415	292	4171	7287	682	1188	2629	4475	1187	822	714	904	42693	43597	0	3.12586e-05	0	0	0	0	0	0	0	0.000142497	0	0.000433133	0	0	2.01114e-05	0.00012341	0.0118679	0.00246881
d__Bacteria;p__Firmicutes_D;c__Bacilli;o__Bacillales_D_310495;f__Amphibacillaceae;__	30	433	4	745	9	0	7638	0	0	251	8	5124	0	0	542	92	517	5383	141	0	1088	349	2907	5239	0	9699	857	1295	14242	28109	42351	1.93792e-05	0.000322261	2.60771e-06	0.000517747	4.91224e-06	0	0.00404995	0	0	0.000169511	5.18829e-06	0.00340917	0	0	0.000403717	8.22731e-05	0.000391657	0.00389154
d__Bacteria;p__Proteobacteria;c__Gammaproteobacteria;o__Burkholderiales_595422;f__Burkholderiaceae_A_595422;__	0	1185	515	5	0	0	0	18258	206	3229	0	711	1622	71	2181	755	2334	82	0	1901	930	43	0	405	1579	3830	1553	681	25802	16274	42076	0	0.000881938	0.000335743	3.47481e-06	0	0	0	0.0146804	0.000123191	0.00218068	0	0.000473053	0.000735878	4.0248e-05	0.00162455	0.000675176	0.00176814	5.92803e-05
d__Bacteria;p__Actinobacteriota;c__Actinomycetia;o__Actinomycetales;f__Micrococcaceae;g__Rothia	1265	661	0	0	22	21707	0	0	0	556	13	9312	25	13	1834	110	62	172	0	855	1183	2149	1173	0	5	0	96	179	33574	7818	41392	0.000817158	0.00049195	0	0	1.20077e-05	0.0098377	0	0	0	0.000375491	8.43096e-06	0.0061956	1.13421e-05	7.36936e-06	0.00136608	9.837e-05	4.69686e-05	0.000124344
d__Bacteria;p__Firmicutes_A;c__Clostridia_258483;o__Tissierellales;f__Peptoniphilaceae;g__Peptoniphilus_A	17	8726	13	9	7384	44	165	0	54	33	283	20	0	12132	0	5	305	411	690	13	43	5076	9	3	5860	18	20	54	28880	12507	41387	1.09816e-05	0.00649434	8.47507e-06	6.25466e-06	0.00403022	1.9941e-05	8.7489e-05	0	3.22929e-05	2.22863e-05	0.000183536	1.33067e-05	0	0.00687731	0	4.47136e-06	0.000231055	0.000297125
d__Bacteria;p__Firmicutes_A;c__Clostridia_258483;o__Clostridiales;f__Clostridiaceae_222000;g__Clostridium_P	0	0	9	4370	0	0	0	0	0	31	0	0	0	0	2609	26437	113	507	21	1961	12	1888	450	101	6	1362	224	382	4410	36073	40483	0	0	5.86735e-06	0.00303698	0	0	0	0	0	2.09356e-05	0	0	0	0	0.00194335	0.0236419	8.56041e-05	0.000366526
d__Bacteria;p__Firmicutes_A;c__Clostridia_258483;o__Clostridiales;f__Clostridiaceae_222000;g__Youngiibacter	51	76	22	12	191	12	143	10	13167	70	9	1128	9812	401	532	150	93	1337	11	22	6148	0	0	720	31	906	4786	336	25104	15072	40176	3.29447e-05	5.65631e-05	1.43424e-05	8.33954e-06	0.000104249	5.43845e-06	7.58238e-05	8.0405e-06	0.00787409	4.7274e-05	5.83682e-06	0.000750498	0.00445156	0.000227316	0.000396268	0.000134141	7.04529e-05	0.000966559
d__Bacteria;p__Bacteroidota;c__Bacteroidia;o__Cytophagales;f__Spirosomaceae;g__Dyadobacter_906144	25527	7361	10	10	10	0	71	535	12	33	9	7	49	0	36	343	2820	23	0	2747	0	23	208	78	13	98	93	0	33634	6482	40116	0.0164898	0.00547843	6.51928e-06	6.94962e-06	5.45804e-06	0	3.76468e-05	0.000430167	7.1762e-06	2.22863e-05	5.83682e-06	4.65734e-06	2.22306e-05	0	2.68151e-05	0.000306736	0.00213631	1.66274e-05
d__Bacteria;p__Myxococcota_A_473307;c__Polyangia_463783;o__Polyangiales;f__Polyangiaceae;__	10	100	17	0	6	9	0	933	0	105	12847	1390	0	0	4546	787	80	925	9	0	153	48	878	688	165	15268	209	61	15417	23817	39234	6.45974e-06	7.44251e-05	1.10828e-05	0	3.27482e-06	4.07884e-06	0	0.000750179	0	7.0911e-05	0.00833174	0.000924815	0	0	0.00338616	0.000703793	6.06046e-05	0.000668711
d__Bacteria;p__Firmicutes_A;c__Clostridia_258483;o__Christensenellales;f__CAG-138;g__SFEL01	66	18254	12	0	59	6	16696	0	3725	144	26	69	5	8	0	0	4	0	0	0	0	0	13	15	0	0	0	9	39070	41	39111	4.26343e-05	0.0135856	7.82314e-06	0	3.22024e-05	2.71922e-06	0.00885283	0	0.00222761	9.72494e-05	1.68619e-05	4.59081e-05	2.26843e-06	4.53499e-06	0	0	3.03023e-06	0
d__Bacteria;p__Bacteroidota;c__Bacteroidia;o__Bacteroidales;f__Dysgonomonadaceae;__	13	80	7	0	77	0	47	0	7741	671	15741	1027	0	8	4239	263	0	0	11	34	36	0	5377	22	3610	5	0	0	25412	13597	39009	8.39767e-06	5.95401e-05	4.5635e-06	0	4.20269e-05	0	2.49211e-05	0	0.00462925	0.000453155	0.0102086	0.000683299	0	4.53499e-06	0.00315748	0.000235194	0	0
d__Bacteria;p__Firmicutes_A;c__Clostridia_258483;o__Oscillospirales;__;__	0	0	376	38	3	168	0	5921	9	31	2	0	7	4	154	4645	2855	797	444	10984	1700	2965	1798	299	1689	3386	273	286	6559	32275	38834	0	0	0.000245125	2.64085e-05	1.63741e-06	7.61383e-05	0	0.00476078	5.38215e-06	2.09356e-05	1.29707e-06	0	3.1758e-06	2.2675e-06	0.000114709	0.0041539	0.00216283	0.000576176
d__Bacteria;p__Actinobacteriota;c__Actinomycetia;o__Propionibacteriales;f__Nocardioidaceae;g__Marmoricola_A_392027	14	0	34100	47	0	0	0	1634	0	0	0	0	0	0	545	0	60	255	0	0	1505	0	30	0	0	0	123	208	35795	2726	38521	9.04364e-06	0	0.0222308	3.26632e-05	0	0	0	0.00131382	0	0	0	0	0	0	0.000405951	0	4.54535e-05	0.000184347
d__Bacteria;p__Bacteroidota;c__Bacteroidia;o__Flavobacteriales_877923;f__Flavobacteriaceae;g__Gillisia	39	0	151	360	12	0	10853	5445	8	8	5	8	0	0	7	6722	757	7288	14	0	2999	0	1937	16	454	307	188	152	16889	20841	37730	2.5193e-05	0	9.84412e-05	0.000250186	6.54965e-06	0	0.00575466	0.00437805	4.78413e-06	5.40274e-06	3.24268e-06	5.32268e-06	0	0	5.21406e-06	0.0060113	0.000573471	0.00526872
d__Bacteria;p__Proteobacteria;c__Alphaproteobacteria;o__Acetobacterales;f__Acetobacteraceae;g__Roseomonas_A_507181	7	37	5	558	0	0	0	12	11	5042	3	88	8	13	725	365	4707	5260	381	3374	5490	233	6095	1521	1400	792	285	1049	5784	31677	37461	4.52182e-06	2.75373e-05	3.25964e-06	0.000387789	0	0	0	9.64861e-06	6.57818e-06	0.00340508	1.94561e-06	5.85495e-05	3.62948e-06	7.36936e-06	0.000540027	0.00032641	0.00356583	0.00380262
d__Bacteria;p__Firmicutes_A;c__Clostridia_258483;o__Peptostreptococcales;f__Peptostreptococcaceae_256921;g__CCUG-7971	150	153	6	17	85	5	29156	11	3421	146	24	2369	0	0	0	981	17	116	0	0	9	0	0	34	0	31	0	489	35543	1677	37220	9.68962e-05	0.00011387	3.91157e-06	1.18144e-05	4.63934e-05	2.26602e-06	0.0154596	8.84456e-06	0.00204582	9.86001e-05	1.55649e-05	0.00157618	0	0	0	0.000877282	1.28785e-05	8.386e-05
d__Bacteria;p__Firmicutes_A;c__Clostridia_258483;o__Oscillospirales;f__Acutalibacteraceae;g__WRKY01	0	132	0	0	13	19381	0	0	0	2330	15	1310	1101	49	4700	1794	22	0	1252	1158	32	1097	5	185	4	1438	99	240	24331	12026	36357	0	9.82412e-05	0	0	7.09545e-06	0.00878355	0	0	0	0.00157355	9.72804e-06	0.000871588	0.000499508	2.77768e-05	0.00350087	0.00160433	1.66663e-05	0
d__Bacteria;p__Firmicutes_A;c__Clostridia_258483;o__TANB77;f__CAG-508;g__Merdicola	0	31563	81	0	0	5	0	1647	100	27	10	26	8	10	0	952	5	0	0	182	38	5	145	763	0	476	40	233	33477	2839	36316	0	0.0234908	5.28062e-05	0	0	2.26602e-06	0	0.00132427	5.98017e-05	1.82343e-05	6.48536e-06	1.72987e-05	3.62948e-06	5.66874e-06	0	0.000851348	3.78779e-06	0
d__Bacteria;p__Proteobacteria;c__Alphaproteobacteria;o__ATCC43930_507253;f__Stellaceae_507253;g__Constrictibacter	0	11	0	0	24	35978	0	0	0	0	40	10	29	27	28	0	8	0	0	0	0	0	0	0	0	0	0	0	36119	36	36155	0	8.18677e-06	0	0	1.30993e-05	0.0163054	0	0	0	0	2.59414e-05	6.65335e-06	1.31569e-05	1.53056e-05	2.08562e-05	0	6.06046e-06	0
d__Bacteria;p__Firmicutes_D;c__Bacilli;o__Mycoplasmatales;f__Mycoplasmoidaceae;g__RUG11194	0	0	0	24	0	0	0	0	0	0	0	0	22	0	305	977	785	0	636	32210	8	12	84	44	108	87	28	23	46	35307	35353	0	0	0	1.66791e-05	0	0	0	0	0	0	0	0	9.98108e-06	0	0.000227184	0.000873705	0.000594683	0
d__Bacteria;p__Actinobacteriota;c__Acidimicrobiia_401430;o__Acidimicrobiales;f__JAAYBP01;g__Aquihabitans	59	84	8	1991	191	5	5032	0	12828	81	7034	1149	633	41	0	0	205	1837	6	32	2884	0	551	0	4	349	58	0	29136	5926	35062	3.81125e-05	6.25171e-05	5.21543e-06	0.00138367	0.000104249	2.26602e-06	0.00266815	0	0.00767136	5.47028e-05	0.0045618	0.00076447	0.000287183	2.32418e-05	0	0	0.000155299	0.00132802
d__Bacteria;p__Firmicutes_A;c__Clostridia_258483;o__Tissierellales;f__Peptoniphilaceae;g__Peptoniphilus_E	35	8	16	0	177	19	101	0	12269	11	21814	9	11	17	0	55	29	0	246	0	16	7	94	19	43	0	0	0	34487	509	34996	2.26091e-05	5.95401e-06	1.04309e-05	0	9.66073e-05	8.61088e-06	5.35539e-05	0	0.00733707	7.42877e-06	0.0141472	5.98801e-06	4.99054e-06	9.63685e-06	0	4.9185e-05	2.19692e-05	0
d__Bacteria;p__Proteobacteria;c__Gammaproteobacteria;o__Xanthomonadales_613062;f__Rhodanobacteraceae_613062;g__Dyella_B	0	28	0	0	13	29454	0	0	0	2973	24	67	1096	54	19	5	13	0	0	0	0	7	0	0	0	0	0	0	33709	44	33753	0	2.0839e-05	0	0	7.09545e-06	0.0133487	0	0	0	0.00200779	1.55649e-05	4.45774e-05	0.000497239	3.06112e-05	1.41524e-05	4.47136e-06	9.84825e-06	0
d__Bacteria;p__Firmicutes_D;c__Bacilli;o__Lactobacillales;f__Lactobacillaceae;g__Weissella_A_338544	12	171	0	0	0	0	0	0	0	10126	6	1762	4690	166	964	68	147	1281	6	1593	4765	196	0	380	8	6142	315	502	16933	16367	33300	7.75169e-06	0.000127267	0	0	0	0	0	0	0	0.00683852	3.89121e-06	0.00117232	0.00212778	9.41011e-05	0.00071805	6.08106e-05	0.000111361	0.000926075
d__Bacteria;p__Firmicutes_A;c__Clostridia_258483;o__Tissierellales;f__Peptoniphilaceae;g__Finegoldia	15	11	12	13810	0	10	0	0	4	0	0	3	23	6	1457	847	313	91	261	2999	106	12432	0	78	561	14	92	66	13894	19317	33211	9.68962e-06	8.18677e-06	7.82314e-06	0.00959742	0	4.53204e-06	0	0	2.39207e-06	0	0	1.996e-06	1.04348e-05	3.40124e-06	0.00108527	0.000757449	0.000237116	6.57867e-05
d__Bacteria;p__Bacteroidota;c__Bacteroidia;o__Flavobacteriales_877923;f__Flavobacteriaceae;__	17	103	86	0	0	10	0	3397	39	2279	8	1397	6	12	0	4	311	6	0	0	1604	18022	2306	370	1214	949	144	870	7354	25800	33154	1.09816e-05	7.66579e-05	5.60658e-05	0	0	4.53204e-06	0	0.00273136	2.33227e-05	0.00153911	5.18829e-06	0.000929473	2.72211e-06	6.80249e-06	0	3.57709e-06	0.000235601	4.33759e-06
d__Bacteria;p__Firmicutes_A;c__Clostridia_258483;o__Lachnospirales;f__Lachnospiraceae;g__Agathobacter_164119	0	506	0	0	0	9291	0	0	0	493	16	8634	8	14	1449	1801	1356	92	183	114	437	1133	1601	383	0	4993	50	512	18962	14104	33066	0	0.000376591	0	0	0	0.00421072	0	0	0	0.000332944	1.03766e-05	0.0057445	3.62948e-06	7.93623e-06	0.00107931	0.00161059	0.00102725	6.65096e-05
d__Bacteria;p__Proteobacteria;c__Gammaproteobacteria;o__Pseudomonadales_641030;f__Halomonadaceae_641030;g__Halomonas_B	35	77	8	4	197	0	117	11	16862	2066	0	606	0	13	483	4470	188	1634	0	0	230	46	2597	26	593	903	597	360	19996	12127	32123	2.26091e-05	5.73074e-05	5.21543e-06	2.77985e-06	0.000107523	0	6.20377e-05	8.84456e-06	0.0100838	0.00139526	0	0.000403193	0	7.36936e-06	0.00035977	0.0039974	0.000142421	0.00118127
d__Bacteria;p__Firmicutes_D;c__Bacilli;o__Bacillales_B_306089;f__Bacillaceae_I;g__Sutcliffiella_A	11	0	25	25984	0	0	6	13	0	0	0	0	22	0	0	614	2210	957	20	18	0	20	0	2112	0	0	108	0	26061	6059	32120	7.10572e-06	0	1.62982e-05	0.0180579	0	0	3.18142e-06	1.04527e-05	0	0	0	0	9.98108e-06	0	0	0.000549084	0.0016742	0.000691845
d__Bacteria;p__Bacteroidota;c__Bacteroidia;o__Bacteroidales;f__Bacteroidaceae;g__UBA1179	0	132	0	0	5	12218	0	0	0	121	8	2308	14	0	1550	3648	21	121	6	9647	89	491	0	677	29	487	20	90	14806	16876	31682	0	9.82412e-05	0	0	2.72902e-06	0.00553725	0	0	0	8.17165e-05	5.18829e-06	0.00153559	6.35159e-06	0	0.00115454	0.00326231	1.59087e-05	8.74746e-05
d__Bacteria;p__Proteobacteria;c__Gammaproteobacteria;o__Burkholderiales_595422;f__Burkholderiaceae_A_595422;g__Oligella	13	0	9	0	67	0	32	0	5800	11	120	0	530	40	5168	344	168	1754	21	2061	2246	834	4168	3453	353	2493	809	854	6622	24726	31348	8.39767e-06	0	5.86735e-06	0	3.65689e-05	0	1.69676e-05	0	0.0034685	7.42877e-06	7.78243e-05	0	0.000240453	2.2675e-05	0.00384946	0.00030763	0.00012727	0.00126802
d__Bacteria;p__Firmicutes_A;c__Clostridia_258483;o__Peptostreptococcales;f__Filifactoraceae_235894;__	0	24448	0	0	12	14	0	673	0	408	5	54	9	8	3543	1649	6	0	7	0	4	6	20	0	0	6	0	15	25631	5256	30887	0	0.0181955	0	0	6.54965e-06	6.34486e-06	0	0.000541126	0	0.00027554	3.24268e-06	3.59281e-05	4.08317e-06	4.53499e-06	0.00263906	0.00147466	4.54535e-06	0
d__Bacteria;p__Patescibacteria;c__Saccharimonadia;o__Saccharimonadales;f__UBA4665;__	126	0	45	14	21	0	30361	9	4	7	27	0	0	0	0	0	0	0	0	0	0	0	0	32	0	90	0	0	30614	122	30736	8.13928e-05	0	2.93368e-05	9.72947e-06	1.14619e-05	0	0.0160985	7.23645e-06	2.39207e-06	4.7274e-06	1.75105e-05	0	0	0	0	0	0	0
d__Bacteria;p__Actinobacteriota;c__Actinomycetia;o__Streptosporangiales;f__Streptosporangiaceae;__	151	18	0	8	62	0	26012	0	4115	25	17	268	0	0	0	0	0	0	0	0	0	0	0	20	0	0	0	0	30676	20	30696	9.75421e-05	1.33965e-05	0	5.55969e-06	3.38399e-05	0	0.0137925	0	0.00246084	1.68836e-05	1.10251e-05	0.00017831	0	0	0	0	0	0
d__Bacteria;p__Campylobacterota;c__Campylobacteria;o__Campylobacterales;f__Arcobacteraceae;g__Aliarcobacter	6	39	0	0	0	5	0	8	0	36	0	653	7299	241	0	1946	7	17	286	42	0	6	976	727	257	6686	10163	1123	8287	22236	30523	3.87585e-06	2.90258e-05	0	0	0	2.26602e-06	0	6.4324e-06	0	2.43123e-05	0	0.000434464	0.00331145	0.000136617	0	0.00174025	5.30291e-06	1.22898e-05
d__Bacteria;p__Bacteroidota;c__Bacteroidia;o__Bacteroidales;f__P3;__	0	23374	11	0	0	7	0	0	0	35	7	13	1899	77	0	438	104	1246	22	0	0	24	14	104	0	2988	31	8	25423	4979	30402	0	0.0173961	7.17121e-06	0	0	3.17243e-06	0	0	0	2.3637e-05	4.53975e-06	8.64935e-06	0.000861548	4.36493e-05	0	0.000391691	7.8786e-05	0.000900772
d__Bacteria;p__Firmicutes_A;c__Clostridia_258483;o__Lachnospirales;f__Lachnospiraceae;g__F0428	12	30	29440	56	10	0	6	427	10	12	0	0	0	0	0	0	0	0	0	338	0	0	30	0	0	0	0	23	30003	391	30394	7.75169e-06	2.23275e-05	0.0191928	3.89179e-05	5.45804e-06	0	3.18142e-06	0.00034333	5.98017e-06	8.10412e-06	0	0	0	0	0	0	0	0
d__Bacteria;p__Proteobacteria;c__Alphaproteobacteria;o__Rhodobacterales;f__Rhodobacteraceae;g__Amaricoccus	0	0	0	2585	0	0	0	0	27	0	0	0	0	26	12	1986	22	333	423	0	23771	0	58	18	22	30	49	680	2638	27404	30042	0	0	0	0.00179648	0	0	0	0	1.61465e-05	0	0	0	0	1.47387e-05	8.93838e-06	0.00177603	1.66663e-05	0.000240736
d__Bacteria;p__Firmicutes_A;c__Clostridia_258483;o__Tissierellales;f__Peptoniphilaceae;g__Anaerococcus	1439	6	0	25	0	4	0	0	0	0	4	0	4	0	3092	3482	318	1714	3125	3781	146	7699	662	277	1444	734	71	1978	1482	28523	30005	0.000929557	4.46551e-06	0	1.7374e-05	0	1.81282e-06	0	0	0	0	2.59414e-06	0	1.81474e-06	0	0.00230312	0.00311386	0.000240903	0.0012391
d__Bacteria;p__Actinobacteriota;c__Actinomycetia;o__Actinomycetales;f__Actinomycetaceae;g__Actinomyces	15	29	20122	43	3723	6	64	345	34	0	0	5	4656	214	4	0	0	0	0	7	0	0	20	0	0	0	65	14	29256	110	29366	9.68962e-06	2.15833e-05	0.0131181	2.98834e-05	0.00203203	2.71922e-06	3.39351e-05	0.000277397	2.03326e-05	0	0	3.32667e-06	0.00211236	0.000121311	2.97946e-06	0	0	0
d__Bacteria;p__Firmicutes_A;c__Clostridia_258483;o__Oscillospirales;f__CAG-272;g__UBA1248	0	14940	11217	0	0	0	0	154	0	18	0	6	7	5	0	1814	19	0	0	264	0	0	8	21	0	541	125	0	26347	2792	29139	0	0.0111191	0.00731268	0	0	0	0	0.000123824	0	1.21562e-05	0	3.99201e-06	3.1758e-06	2.83437e-06	0	0.00162221	1.43936e-05	0
d__Bacteria;p__Actinobacteriota;c__Actinomycetia;o__Actinomycetales;f__Dermatophilaceae_390796;g__Ornithinicoccus_A_390119	10	165	0	5249	57	8	40	0	3835	4593	0	2201	6322	253	297	10	267	2938	44	0	55	139	1592	18	0	492	111	0	22733	5963	28696	6.45974e-06	0.000122801	0	0.00364785	3.11108e-05	3.62563e-06	2.12095e-05	0	0.00229339	0.00310185	0	0.0014644	0.0028682	0.000143419	0.000221225	8.94273e-06	0.000202268	0.00212397
d__Bacteria;p__Proteobacteria;c__Gammaproteobacteria;o__Xanthomonadales_616009;f__Xanthomonadaceae_616009;g__Xanthomonas_A_614439	27	37	0	0	0	44	0	0	20	1769	8	27	19	21532	56	1320	53	0	34	3230	55	0	110	0	30	14	0	0	23483	4902	28385	1.74413e-05	2.75373e-05	0	0	0	1.9941e-05	0	0	1.19603e-05	0.00119468	5.18829e-06	1.7964e-05	8.62002e-06	0.0122059	4.17124e-05	0.00118044	4.01506e-05	0
d__Bacteria;p__Spirochaetota;c__Spirochaetia;o__Treponematales;f__Treponemataceae;g__Treponema_D	6	722	4	0	19	0	12	0	2193	572	0	9593	0	0	0	629	143	3	3	5118	0	1236	0	247	18	7250	282	313	13121	15242	28363	3.87585e-06	0.00053735	2.60771e-06	0	1.03703e-05	0	6.36284e-06	0	0.00131145	0.000386296	0	0.00638256	0	0	0	0.000562498	0.000108331	2.16879e-06
d__Bacteria;p__Actinobacteriota;c__Thermoleophilia;o__Solirubrobacterales;f__Solirubrobacteraceae_405308;g__Baekduia	0	0	0	0	0	0	0	0	0	0	0	0	0	5	1799	1020	11834	4588	470	239	2545	794	3955	0	60	9	688	190	5	28191	28196	0	0	0	0	0	0	0	0	0	0	0	0	0	2.83437e-06	0.00134001	0.000912158	0.00896494	0.00331681
d__Bacteria;p__Actinobacteriota;c__Actinomycetia;o__Actinomycetales;f__Micrococcaceae;g__Enteractinococcus	19	258	0	2526	78	14	41	5	5621	3463	12	2925	5275	224	286	0	283	3048	0	0	277	203	724	671	0	1940	197	0	20461	7629	28090	1.22735e-05	0.000192017	0	0.00175547	4.25727e-05	6.34486e-06	2.17397e-05	4.02025e-06	0.00336145	0.00233871	7.78243e-06	0.0019461	0.00239319	0.00012698	0.000213031	0	0.000214389	0.00220349
d__Bacteria;p__Firmicutes_A;c__Clostridia_258483;o__Oscillospirales;f__Ruminococcaceae;g__Ruminococcus_D	0	420	0	0	0	0	0	0	0	408	0	7140	8	0	0	3140	0	7	16	6056	1478	31	0	333	30	8162	111	601	7976	19965	27941	0	0.000312586	0	0	0	0	0	0	0	0.00027554	0	0.00475049	3.62948e-06	0	0	0.00280802	0	5.06052e-06
d__Bacteria;p__Proteobacteria;c__Alphaproteobacteria;o__Rhizobiales_A_504705;f__Beijerinckiaceae;g__Camelimonas	12	0	20	23560	0	0	7	15	10	10	0	0	28	0	131	0	0	0	19	2398	1116	0	5	0	21	13	363	0	23662	4066	27728	7.75169e-06	0	1.30386e-05	0.0163733	0	0	3.71166e-06	1.20608e-05	5.98017e-06	6.75343e-06	0	0	1.27032e-05	0	9.75773e-05	0	0	0
d__Archaea;p__Methanobacteriota_A_1229;c__Methanobacteria;o__Methanobacteriales;f__Methanobacteriaceae;g__Methanobrevibacter_D_1148	0	68	0	10	4	4007	0	0	0	88	0	2037	5932	197	2342	728	0	20	11	5567	91	7	0	220	29	5416	724	176	12343	15331	27674	0	5.06091e-05	0	6.94962e-06	2.18322e-06	0.00181599	0	0	0	5.94302e-05	0	0.00135529	0.00269126	0.000111674	0.00174447	0.000651031	0	1.44586e-05
d__Bacteria;p__Firmicutes_A;c__Clostridia_258483;o__Lachnospirales;f__Lachnospiraceae;g__Eubacterium_Q	10	436	6	4822	0	0	0	0	0	420	0	7921	10	0	0	71	1895	0	354	8	0	1289	652	318	0	8576	350	361	13625	13874	27499	6.45974e-06	0.000324494	3.91157e-06	0.00335111	0	0	0	0	0	0.000283644	0	0.00527012	4.53685e-06	0	0	6.34934e-05	0.00143557	0
d__Bacteria;p__Firmicutes_D;c__Bacilli;o__Bacillales_A;f__Planococcaceae;g__Lysinibacillus_305274	0	48	0	0	0	0	0	0	0	35	0	682	0	0	1510	124	251	2692	4105	13	2940	0	0	1604	77	11125	435	1404	765	26280	27045	0	3.57241e-05	0	0	0	0	0	0	0	2.3637e-05	0	0.000453758	0	0	0.00112475	0.00011089	0.000190147	0.00194613
d__Bacteria;p__Firmicutes_A;c__Clostridia_258483;o__Oscillospirales;f__Ruminococcaceae;__	0	93	0	0	0	6836	0	0	0	95	0	1685	12	0	514	1005	2633	545	584	5206	213	745	93	1310	17	4509	419	478	8721	18271	26992	0	6.92154e-05	0	0	0	0.0030981	0	0	0	6.41576e-05	0	0.00112109	5.44422e-06	0	0.000382861	0.000898744	0.00199465	0.000393997
d__Bacteria;p__Firmicutes_A;c__Clostridia_258483;o__Lachnospirales;f__Lachnospiraceae;g__Bilifractor	7	16289	35	0	0	0	0	676	0	99	10	1326	8	0	0	1160	2109	0	0	134	0	87	15	166	0	4476	198	10	18450	8355	26805	4.52182e-06	0.0121231	2.28175e-05	0	0	0	0	0.000543538	0	6.6859e-05	6.48536e-06	0.000882234	3.62948e-06	0	0	0.00103736	0.00159769	0
d__Bacteria;p__Proteobacteria;c__Gammaproteobacteria;o__Enterobacterales_A_737866;f__Aeromonadaceae;g__Aeromonas	0	20	0	0	0	0	0	0	15	1898	3	220	0	14	1333	40	70	820	12	2247	16437	1361	15	829	26	689	378	200	2170	24457	26627	0	1.4885e-05	0	0	0	0	0	0	8.97025e-06	0.0012818	1.94561e-06	0.000146374	0	7.93623e-06	0.000992905	3.57709e-05	5.30291e-05	0.000592803
d__Bacteria;p__Firmicutes_A;c__Clostridia_258483;o__Oscillospirales;f__Acutalibacteraceae;g__UBA5905	19	123	79	0	0	0	3869	2557	0	119	10	1857	0	0	5050	3317	2300	149	16	3164	7	892	0	689	0	2227	47	0	8633	17858	26491	1.22735e-05	9.15429e-05	5.15023e-05	0	0	0	0.00205148	0.00205596	0	8.03658e-05	6.48536e-06	0.00123553	0	0	0.00376157	0.0029663	0.00174238	0.000107717
d__Bacteria;p__Proteobacteria;c__Gammaproteobacteria;o__Burkholderiales_592522;f__Burkholderiaceae_A_592522;g__Tepidimonas	101	100	45	0	72	0	18574	0	3443	331	13	1115	0	0	0	1851	0	0	0	506	5	0	0	20	0	195	11	94	23794	2682	26476	6.52434e-05	7.44251e-05	2.93368e-05	0	3.92979e-05	0	0.00984861	0	0.00205897	0.000223539	8.43096e-06	0.000741848	0	0	0	0.0016553	0	0
d__Bacteria;p__Proteobacteria;c__Gammaproteobacteria;o__Burkholderiales_592524;f__Burkholderiaceae_A_580492;g__Pandoraea	0	15	0	0	0	59	0	0	20	0	12	14	13	25630	0	0	7	0	0	0	25	9	0	0	13	10	0	218	25763	282	26045	0	1.11638e-05	0	0	0	2.6739e-05	0	0	1.19603e-05	0	7.78243e-06	9.31469e-06	5.89791e-06	0.014529	0	0	5.30291e-06	0
d__Bacteria;p__Proteobacteria;c__Alphaproteobacteria;o__Sphingomonadales;f__Sphingomonadaceae;g__Croceibacterium_484881	0	0	0	0	7	4	97	0	11	0	4	0	3	15	5447	118	1881	1515	19	1890	12184	340	611	390	15	0	1068	426	141	25904	26045	0	0	0	0	3.82063e-06	1.81282e-06	5.14329e-05	0	6.57818e-06	0	2.59414e-06	0	1.36106e-06	8.50311e-06	0.00405728	0.000105524	0.00142497	0.00109524
d__Bacteria;p__Firmicutes_A;c__Clostridia_258483;o__Saccharofermentanales;__;__	46	17	12	0	232	10	136	4	16700	2046	5	29	4919	209	874	4	0	0	0	0	206	0	147	19	5	400	24	0	24365	1679	26044	2.97148e-05	1.26523e-05	7.82314e-06	0	0.000126627	4.53204e-06	7.21122e-05	3.2162e-06	0.00998688	0.00138175	3.24268e-06	1.92947e-05	0.00223168	0.000118477	0.000651012	3.57709e-06	0	0
d__Bacteria;p__Proteobacteria;c__Alphaproteobacteria;o__Azospirillales_507929;f__Azospirillaceae_507917;g__Skermanella	0	0	0	0	22	13	0	0	0	5	0	0	0	0	18861	1324	119	1443	35	2	296	928	982	220	0	121	353	105	40	24789	24829	0	0	0	0	1.20077e-05	5.89165e-06	0	0	0	3.37672e-06	0	0	0	0	0.0140489	0.00118402	9.01494e-05	0.00104319
d__Bacteria;p__Actinobacteriota;c__Acidimicrobiia_401430;o__Acidimicrobiales;f__Ilumatobacteraceae;g__Ilumatobacter_A	0	9	0	0	0	2	0	0	39	0	0	21	0	1456	0	5111	989	2918	708	487	1421	389	3029	1790	1437	4148	381	226	1527	23034	24561	0	6.69826e-06	0	0	0	9.06408e-07	0	0	2.33227e-05	0	0	1.3972e-05	0	0.000825368	0	0.00457063	0.000749225	0.00210951
d__Bacteria;p__Bacteroidota;c__Bacteroidia;o__Bacteroidales;f__Bacteroidaceae;g__Alloprevotella	0	0	0	0	1729	0	30	0	13	0	3	0	0	0	3194	1906	8720	891	771	1554	8	832	0	2264	599	1303	119	422	1775	22583	24358	0	0	0	0	0.000943695	0	1.59071e-05	0	7.77422e-06	0	1.94561e-06	0	0	0	0.0023791	0.00170448	0.00660591	0.000644131
d__Bacteria;p__Bacteroidota;c__Bacteroidia;o__Flavobacteriales_877923;f__Weeksellaceae;g__Faecalibacter	21	120	8	0	100	4	61	4	9810	95	0	1476	2608	90	0	332	8	84	0	14	8	4	1103	621	1000	3668	3080	18	14397	9940	24337	1.35655e-05	8.93102e-05	5.21543e-06	0	5.45804e-05	1.81282e-06	3.23444e-05	3.2162e-06	0.00586654	6.41576e-05	0	0.000982034	0.00118321	5.10186e-05	0	0.000296899	6.06046e-06	6.07262e-05
d__Bacteria;p__Actinobacteriota;c__Actinomycetia;o__Actinomycetales;f__Quadrisphaeraceae;g__Quadrisphaera	0	7	0	38	30	23690	0	0	0	0	18	11	26	8	20	0	18	174	0	117	0	5	0	97	0	0	0	0	23828	431	24259	0	5.20976e-06	0	2.64085e-05	1.63741e-05	0.0107364	0	0	0	0	1.16736e-05	7.31868e-06	1.17958e-05	4.53499e-06	1.48973e-05	0	1.3636e-05	0.00012579
d__Bacteria;p__Firmicutes_A;c__Clostridia_258483;o__Oscillospirales;f__Acutalibacteraceae;g__Fimenecus	41	0	0	0	16	0	9003	0	0	5	12	0	0	0	2554	3428	188	0	0	5369	0	2141	124	92	32	735	159	34	9077	14856	23933	2.64849e-05	0	0	0	8.73287e-06	0	0.00477372	0	0	3.37672e-06	7.78243e-06	0	0	0	0.00190239	0.00306557	0.000142421	0
d__Bacteria;p__Bacteroidota;c__Bacteroidia;o__Chitinophagales;__;__	34	31	284	24	94	0	54	12450	8247	27	0	439	0	9	90	99	453	7	0	0	568	3	0	304	0	0	0	244	21693	1768	23461	2.19631e-05	2.30718e-05	0.000185148	1.66791e-05	5.13056e-05	0	2.86328e-05	0.0100104	0.00493184	1.82343e-05	0	0.000292082	0	5.10186e-06	6.70379e-05	8.8533e-05	0.000343174	5.06052e-06
d__Bacteria;p__Verrucomicrobiota;c__Kiritimatiellae_777934;o__RFP12;f__UBA1067;g__UBA1067	1331	10661	1846	0	1621	25	28	74	16	507	287	2404	911	35	0	70	2153	26	0	140	0	29	0	117	22	731	16	0	19746	3304	23050	0.000859792	0.00793446	0.00120346	0	0.000884749	1.13301e-05	1.48466e-05	5.94997e-05	9.56827e-06	0.000342399	0.00018613	0.00159946	0.000413307	1.98406e-05	0	6.25991e-05	0.00163102	1.87962e-05
d__Bacteria;p__Actinobacteriota;c__Actinomycetia;o__Actinomycetales;f__Dermatophilaceae_390796;g__Kytococcus	0	0	18	7887	7	8	0	0	0	0	9493	0	0	0	3403	0	90	1160	135	0	0	0	661	12	0	0	0	0	17413	5461	22874	0	0	1.17347e-05	0.00548116	3.82063e-06	3.62563e-06	0	0	0	0	0.00615655	0	0	0	0.00253478	0	6.81802e-05	0.0008386
d__Bacteria;p__Proteobacteria;c__Gammaproteobacteria;o__Enterobacterales_A_737866;f__Alteromonadaceae_665222;g__Rheinheimera_662845	110	0	0	0	0	0	0	0	0	0	0	0	356	16	6425	10850	0	0	0	1616	0	96	0	925	4	1231	898	258	482	22303	22785	7.10572e-05	0	0	0	0	0	0	0	0	0	0	0	0.000161512	9.06998e-06	0.00478576	0.00970286	0	0
d__Bacteria;p__Proteobacteria;c__Gammaproteobacteria;o__Enterobacterales_A_737866;f__Alteromonadaceae_665222;g__Pararheinheimera	0	0	0	0	13	8	0	0	0	6	0	0	0	0	10379	4937	88	42	12	0	0	4994	0	65	0	1306	391	543	27	22757	22784	0	0	0	0	7.09545e-06	3.62563e-06	0	0	0	4.05206e-06	0	0	0	0	0.00773095	0.00441502	6.66651e-05	3.03631e-05
d__Bacteria;p__Firmicutes_A;c__Clostridia_258483;o__Lachnospirales;__;__	17	9	14895	16	94	0	32	218	5716	5	0	0	0	7	0	0	69	0	87	0	6	0	888	12	0	461	45	10	21009	1578	22587	1.09816e-05	6.69826e-06	0.00971047	1.11194e-05	5.13056e-05	0	1.69676e-05	0.000175283	0.00341826	3.37672e-06	0	0	0	3.96812e-06	0	0	5.22715e-05	0
d__Archaea;p__Methanobacteriota_A_1229;c__Methanobacteria;o__Methanobacteriales;f__Methanobacteriaceae;g__Methanobrevibacter_A	5	185	0	0	1527	0	59	0	173	175	0	4545	3267	109	6408	86	1772	169	61	544	0	430	137	586	3	1014	864	404	10045	12478	22523	3.22987e-06	0.000137687	0	0	0.000833443	0	3.1284e-05	0	0.000103457	0.000118185	0	0.00302395	0.00148219	6.17892e-05	0.0047731	7.69075e-05	0.00134239	0.000122175
d__Bacteria;p__Firmicutes_D;c__Bacilli;o__Staphylococcales;__;__	22	0	0	0	1340	0	3655	0	5061	0	0	416	0	0	0	2513	0	0	2022	230	452	0	5390	465	0	312	0	163	10494	11547	22041	1.42114e-05	0	0	0	0.000731378	0	0.00193801	0	0.00302656	0	0	0.000276779	0	0	0	0.00224731	0	0
d__Bacteria;p__Proteobacteria;c__Alphaproteobacteria;o__Acetobacterales;f__Acetobacteraceae;__	17	117	0	0	76	0	50	0	5405	81	0	1676	337	24	5592	2127	18	709	0	650	3094	0	920	159	9	662	21	271	7783	14232	22015	1.09816e-05	8.70774e-05	0	0	4.14811e-05	0	2.65118e-05	0	0.00323228	5.47028e-05	0	0.0011151	0.000152892	1.3605e-05	0.00416529	0.00190212	1.3636e-05	0.000512558
d__Bacteria;p__Actinobacteriota;c__Thermoleophilia;o__Solirubrobacterales;f__70-9;g__VAYN01	0	22	0	0	0	45	0	0	10	0	0	8	114	21756	0	0	0	0	0	0	11	0	0	0	11	0	0	0	21955	22	21977	0	1.63735e-05	0	0	0	2.03942e-05	0	0	5.98017e-06	0	0	5.32268e-06	5.17201e-05	0.0123329	0	0	0	0
d__Bacteria;p__Actinobacteriota;c__Actinomycetia;o__Propionibacteriales;f__Propionibacteriaceae;g__Arachnia	0	8	0	0	0	0	0	0	14	8	0	179	0	12	821	2294	225	2602	746	0	6645	141	920	1899	253	2305	2255	0	221	21106	21327	0	5.95401e-06	0	0	0	0	0	0	8.37223e-06	5.40274e-06	0	0.000119095	0	6.80249e-06	0.000611534	0.00205146	0.000170451	0.00188107
d__Bacteria;p__Firmicutes_D;c__Bacilli;o__Lactobacillales;f__Carnobacteriaceae;g__Alkalibacterium	0	49	0	0	0	0	0	0	0	1801	0	595	2010	85	739	3058	105	1095	216	13	2468	459	1738	459	0	2143	3299	789	4540	16581	21121	0	3.64683e-05	0	0	0	0	0	0	0	0.00121629	0	0.000395874	0.000911907	4.81843e-05	0.000550455	0.00273469	7.95436e-05	0.000791609
d__Bacteria;p__Firmicutes_A;c__Clostridia_258483;o__Oscillospirales;f__Acutalibacteraceae;g__UBA6857	0	0	537	7	0	0	10	18936	7	0	0	16	0	0	0	629	0	14	0	0	3	0	0	149	0	683	97	0	19513	1575	21088	0	0	0.000350086	4.86473e-06	0	0	5.30236e-06	0.0152255	4.18612e-06	0	0	1.06454e-05	0	0	0	0.000562498	0	1.0121e-05
d__Bacteria;p__Firmicutes_A;c__Clostridia_258483;o__Peptostreptococcales;f__Anaerovoracaceae;g__S5-A14a	45	123	12	6	214	0	110	0	14620	2575	0	1439	2	12	169	0	4	48	0	0	5	0	0	45	6	601	30	661	19158	1569	20727	2.90688e-05	9.15429e-05	7.82314e-06	4.16977e-06	0.000116802	0	5.8326e-05	0	0.008743	0.00173901	0	0.000957417	9.07371e-07	6.80249e-06	0.000125882	0	3.03023e-06	3.47007e-05
d__Bacteria;p__Firmicutes_D;c__Bacilli;o__Lactobacillales;f__Aerococcaceae;g__	0	62	0	0	0	12	0	0	332	3206	0	698	4018	160	2819	29	247	1174	350	12	9	802	695	1261	27	1867	2339	485	8488	12116	20604	0	4.61436e-05	0	0	0	5.43845e-06	0	0	0.000198542	0.00216515	0	0.000464404	0.00182291	9.06998e-05	0.00209977	2.59339e-05	0.000187117	0.000848721
d__Bacteria;p__Campylobacterota;c__Campylobacteria;o__Campylobacterales;f__Helicobacteraceae;__	10	15	18906	31	7	0	8	268	5	5	0	0	0	0	0	0	0	0	0	851	0	0	55	0	6	0	2	208	19255	1122	20377	6.45974e-06	1.11638e-05	0.0123254	2.15438e-05	3.82063e-06	0	4.24189e-06	0.000215486	2.99008e-06	3.37672e-06	0	0	0	0	0	0	0	0
d__Bacteria;p__Actinobacteriota;c__Actinomycetia;o__Mycobacteriales;f__Mycobacteriaceae;g__Rhodococcus_C_375578	0	49	13	17350	0	274	0	9	0	50	606	650	0	0	162	23	11	427	0	8	0	0	0	23	0	459	0	0	19001	1113	20114	0	3.64683e-05	8.47507e-06	0.0120576	0	0.000124178	0	7.23645e-06	0	3.37672e-05	0.000393013	0.000432468	0	0	0.000120668	2.05683e-05	8.33314e-06	0.000308692
d__Bacteria;p__Bacteroidota;c__Bacteroidia;o__Chitinophagales;f__Chitinophagaceae_966727;g__Flaviaesturariibacter	43	0	0	0	30	0	7910	0	2788	23	10	3	1433	55	1843	51	114	1335	7	0	2496	0	4	173	24	669	376	671	12295	7763	20058	2.77769e-05	0	0	0	1.63741e-05	0	0.00419417	0	0.00166727	1.55329e-05	6.48536e-06	1.996e-06	0.000650131	3.11781e-05	0.00137279	4.56079e-05	8.63616e-05	0.000965113
d__Bacteria;p__Actinobacteriota;c__Actinomycetia;o__Actinomycetales;f__Micrococcaceae;g__Paeniglutamicibacter	0	0	0	0	0	0	0	0	0	0	0	0	15171	628	0	0	0	0	95	68	0	0	20	0	0	68	3831	0	15799	4082	19881	0	0	0	0	0	0	0	0	0	0	0	0	0.00688286	0.000355997	0	0	0	0
d__Bacteria;p__Fibrobacterota;c__Fibrobacteria;o__Fibrobacterales;f__Fibrobacteraceae;g__Fibrobacter	5	7703	0	0	0	0	0	0	0	99	0	1355	0	0	19	3165	5	4	0	0	4	0	7	934	0	6062	91	2	9162	10293	19455	3.22987e-06	0.00573297	0	0	0	0	0	0	0	6.6859e-05	0	0.000901528	0	0	1.41524e-05	0.00283037	3.78779e-06	2.89172e-06
d__Bacteria;p__Bacteroidota;c__Bacteroidia;o__Sphingobacteriales;f__Sphingobacteriaceae;g__Mucilaginibacter_A	0	0	0	0	0	3	0	0	0	0	0	0	0	0	702	8	694	379	654	14	477	11	1768	157	12474	836	734	0	3	18908	18911	0	0	0	0	0	1.35961e-06	0	0	0	0	0	0	0	0	0.000522895	7.15418e-06	0.000525745	0.000273991
d__Bacteria;p__Firmicutes_A;c__Clostridia_258483;o__Peptostreptococcales;f__Filifactoraceae_235894;g__Peptoanaerobacter	3	152	517	17	0	0	0	17958	7	174	0	0	0	0	0	0	0	21	0	0	0	0	0	0	0	32	16	0	18828	69	18897	1.93792e-06	0.000113126	0.000337047	1.18144e-05	0	0	0	0.0144391	4.18612e-06	0.00011751	0	0	0	0	0	0	0	1.51815e-05
d__Bacteria;p__Proteobacteria;c__Alphaproteobacteria;o__Rhizobiales_A_504705;f__Beijerinckiaceae;__	0	0	0	0	10	10	0	0	0	0	2	0	0	0	9385	4401	2395	20	14	0	188	656	196	10	0	550	384	676	22	18875	18897	0	0	0	0	5.45804e-06	4.53204e-06	0	0	0	0	1.29707e-06	0	0	0	0.00699056	0.00393569	0.00181435	1.44586e-05
d__Bacteria;p__Proteobacteria;c__Alphaproteobacteria;o__Rhizobiales_A_502138;f__Devosiaceae;g__Pelagibacterium	0	0	0	0	18	16260	0	0	0	0	13	6	21	7	13	22	32	337	0	0	0	0	194	223	0	894	69	119	16325	1903	18228	0	0	0	0	9.82447e-06	0.0073691	0	0	0	0	8.43096e-06	3.99201e-06	9.52739e-06	3.96812e-06	9.68325e-06	1.9674e-05	2.42419e-05	0.000243628
d__Bacteria;p__Bacteroidota;c__Bacteroidia;o__Flavobacteriales_877923;f__Flavobacteriaceae;g__Galbibacter_B	4	0	12	17306	9	0	4	8	6	0	0	0	8	0	0	0	0	0	10	6	0	0	0	0	0	0	8	703	17357	727	18084	2.5839e-06	0	7.82314e-06	0.012027	4.91224e-06	0	2.12095e-06	6.4324e-06	3.5881e-06	0	0	0	3.62948e-06	0	0	0	0	0
d__Bacteria;p__Firmicutes_D;c__Bacilli;o__Lactobacillales;f__Carnobacteriaceae;g__Pisciglobus	0	0	0	0	0	0	0	0	61	0	0	0	5152	223	137	0	0	0	0	0	0	0	0	145	0	463	11731	122	5436	12598	18034	0	0	0	0	0	0	0	0	3.6479e-05	0	0	0	0.00233739	0.000126413	0.000102047	0	0	0
d__Bacteria;p__Firmicutes_D;c__Bacilli;o__Erysipelotrichales;f__Erysipelotrichaceae;g__Erysipelothrix	5	35	0	0	0	15	4	0	0	6289	0	85	9937	408	0	13	14	0	10	7	0	0	174	0	0	218	792	0	16778	1228	18006	3.22987e-06	2.60488e-05	0	0	0	6.79806e-06	2.12095e-06	0	0	0.00424723	0	5.65534e-05	0.00450827	0.000231285	0	1.16255e-05	1.06058e-05	0
d__Bacteria;p__Cyanobacteria;c__Vampirovibrionia;o__Gastranaerophilales;f__Gastranaerophilaceae;g__CAG-196	49	0	0	5	0	4630	13180	8	5	3	13	0	0	0	0	0	0	0	0	0	0	0	0	13	0	0	0	0	17893	13	17906	3.16527e-05	0	0	3.47481e-06	0	0.00209833	0.00698852	6.4324e-06	2.99008e-06	2.02603e-06	8.43096e-06	0	0	0	0	0	0	0
d__Bacteria;p__Proteobacteria;c__Gammaproteobacteria;o__Burkholderiales_592524;f__Burkholderiaceae_A_580492;g__Ralstonia	0	0	323	18	11	0	0	12911	0	0	0	8	0	0	3362	32	6	10	0	0	547	330	0	0	0	16	0	0	13271	4303	17574	0	0	0.000210573	1.25093e-05	6.00385e-06	0	0	0.0103811	0	0	0	5.32268e-06	0	0	0.00250424	2.86167e-05	4.54535e-06	7.22931e-06
d__Bacteria;p__Proteobacteria;c__Gammaproteobacteria;o__Burkholderiales_592524;f__Burkholderiaceae_A_574758;__	19	0	57	16	8368	0	171	2075	64	0	0	0	0	0	0	5	120	1305	749	397	1224	37	0	18	54	404	1587	353	10770	6253	17023	1.22735e-05	0	3.71599e-05	1.11194e-05	0.00456729	0	9.06704e-05	0.0016684	3.82731e-05	0	0	0	0	0	0	4.47136e-06	9.0907e-05	0.000943425
d__Bacteria;p__Firmicutes_A;c__Clostridia_258483;o__Saccharofermentanales;f__Fastidiosipilaceae;g__Fastidiosipila	7	22	14695	15	0	0	0	244	11	5	0	0	0	0	331	2	0	0	18	170	0	0	944	27	0	360	111	7	14999	1970	16969	4.52182e-06	1.63735e-05	0.00958009	1.04244e-05	0	0	0	0.000196188	6.57818e-06	3.37672e-06	0	0	0	0	0.00024655	1.78855e-06	0	0
d__Bacteria;p__Proteobacteria;c__Gammaproteobacteria;o__Burkholderiales_592522;f__Burkholderiaceae_A_592522;g__Pseudorhodoferax	24	0	0	0	6339	6	130	0	58	0	0	0	0	0	45	0	1909	623	2824	0	1322	0	1059	78	1807	18	253	215	6557	10153	16710	1.55034e-05	0	0	0	0.00345985	2.71922e-06	6.89307e-05	0	3.4685e-05	0	0	0	0	0	3.35189e-05	0	0.00144618	0.000450386
d__Bacteria;p__Proteobacteria;c__Alphaproteobacteria;o__Rhizobiales_A_504705;f__Beijerinckiaceae;g__Bosea	0	0	0	707	0	0	0	0	0	0	0	0	0	8	0	2221	2791	478	636	0	1765	995	461	395	1932	967	531	2803	715	15975	16690	0	0	0	0.000491338	0	0	0	0	0	0	0	0	0	4.53499e-06	0	0.00198618	0.00211434	0.000345561
d__Bacteria;p__Firmicutes_A;c__Clostridia_258483;o__Peptostreptococcales;f__Anaerovoracaceae;g__CAG-238	0	0	0	6	0	0	0	0	0	0	0	0	0	0	33	1441	227	945	6	9823	0	2398	498	594	35	492	100	0	6	16592	16598	0	0	0	4.16977e-06	0	0	0	0	0	0	0	0	0	0	2.45805e-05	0.00128865	0.000171966	0.00068317
d__Bacteria;p__Firmicutes_D;c__Bacilli;o__Paenibacillales;f__Paenibacillaceae_367444;g__Saccharibacillus	15	0	12	0	109	0	42	3	8747	0	2	0	0	7	1357	150	2576	80	5	1885	84	46	827	0	14	118	50	114	8937	7306	16243	9.68962e-06	0	7.82314e-06	0	5.94927e-05	0	2.22699e-05	2.41215e-06	0.00523085	0	1.29707e-06	0	0	3.96812e-06	0.00101078	0.000134141	0.00195147	5.78345e-05
Unassigned;__;__;__;__;__	0	133	0	52	0	145	0	0	0	43	0	517	138	29	4469	124	998	209	1775	2950	405	1184	1065	882	801	21	244	0	1057	15127	16184	0	9.89854e-05	0	3.6138e-05	0	6.57146e-05	0	0	0	2.90398e-05	0	0.000343978	6.26086e-05	1.64393e-05	0.0033288	0.00011089	0.000756043	0.000151093
d__Bacteria;p__Firmicutes_D;c__Bacilli;o__Erysipelotrichales;f__Erysipelotrichaceae;__	0	102	0	0	0	4	0	0	225	3124	0	1299	0	0	0	2469	2688	0	35	1615	24	3006	0	567	3	845	29	0	4754	11281	16035	0	7.59136e-05	0	0	0	1.81282e-06	0	0	0.000134554	0.00210977	0	0.00086427	0	0	0	0.00220796	0.00203632	0
d__Bacteria;p__Proteobacteria;c__Gammaproteobacteria;o__Pseudomonadales_660879;f__Moraxellaceae;g__Alkanindiges	0	89	0	0	0	7	0	0	0	63	0	862	2341	107	0	849	51	662	0	24	16	0	938	204	0	4067	3902	1811	3469	12524	15993	0	6.62384e-05	0	0	0	3.17243e-06	0	0	0	4.25466e-05	0	0.000573518	0.00106208	6.06555e-05	0	0.000759238	3.86355e-05	0.00047858
d__Bacteria;p__Chloroflexota;__;__;__;__	7	0	23	15703	0	0	4	12	8	9	0	0	13	0	0	0	0	0	8	0	0	0	0	0	0	0	0	0	15779	8	15787	4.52182e-06	0	1.49944e-05	0.010913	0	0	2.12095e-06	9.64861e-06	4.78413e-06	6.07809e-06	0	0	5.89791e-06	0	0	0	0	0
d__Bacteria;p__Actinobacteriota;c__Actinomycetia;__;__;__	79	11583	0	0	0	0	0	0	0	14	0	8	0	3	865	0	0	0	0	5	851	6	869	146	701	248	0	7	11687	3698	15385	5.1032e-05	0.00862066	0	0	0	0	0	0	0	9.4548e-06	0	5.32268e-06	0	1.70062e-06	0.000644308	0	0	0
d__Bacteria;p__Actinobacteriota;c__Actinomycetia;o__Actinomycetales;f__Micrococcaceae;g__Arthrobacter_B	0	0	0	11	0	32	0	0	0	0	0	6	12737	518	0	0	85	960	15	0	239	0	0	0	0	0	768	0	13304	2067	15371	0	0	0	7.64458e-06	0	1.45025e-05	0	0	0	0	0	3.99201e-06	0.00577859	0.000293641	0	0	6.43924e-05	0.000694014
d__Bacteria;p__Actinobacteriota;c__Acidimicrobiia_401430;o__Acidimicrobiales;f__Microtrichaceae;g__Microthrix	0	0	22	15217	0	0	3	7	2	7	0	0	10	0	0	0	3	53	9	9	0	0	0	0	0	0	0	0	15268	74	15342	0	0	1.43424e-05	0.0105752	0	0	1.59071e-06	5.62835e-06	1.19603e-06	4.7274e-06	0	0	4.53685e-06	0	0	0	2.27267e-06	3.83153e-05
d__Bacteria;p__Proteobacteria;c__Gammaproteobacteria;o__Enterobacterales_A_737866;f__Alteromonadaceae_665222;g__Alishewanella_662828	0	252	0	0	0	0	0	0	0	335	0	2633	0	0	0	11975	19	0	0	0	0	0	9	0	0	84	0	0	3220	12087	15307	0	0.000187551	0	0	0	0	0	0	0	0.00022624	0	0.00175183	0	0	0	0.0107089	1.43936e-05	0
d__Bacteria;p__Actinobacteriota;c__Actinomycetia;o__Actinomycetales;f__Micrococcaceae;g__Yaniella	0	387	0	21	0	0	0	0	109	256	0	4280	448	6074	0	0	83	947	0	0	10	0	1336	49	0	1027	99	177	11575	3728	15303	0	0.000288025	0	1.45942e-05	0	0	0	0	6.51838e-05	0.000172888	0	0.00284763	0.000203251	0.00344319	0	0	6.28773e-05	0.000684616
d__Bacteria;p__Proteobacteria;c__Gammaproteobacteria;o__Burkholderiales_592522;f__Burkholderiaceae_A_592522;g__Polaromonas	0	0	0	0	0	0	0	0	0	0	0	0	1002	41	86	0	1073	400	801	548	2243	21	1485	995	1865	271	4326	70	1043	14184	15227	0	0	0	0	0	0	0	0	0	0	0	0	0.000454593	2.32418e-05	6.40584e-05	0	0.00081286	0.000289172
d__Bacteria;p__Proteobacteria;c__Gammaproteobacteria;o__Burkholderiales_592524;f__Burkholderiaceae_A_580492;g__Burkholderia	60	0	0	7	15	0	14936	7	12	0	7	0	0	0	0	0	0	0	0	0	0	0	0	62	0	0	0	0	15044	62	15106	3.87585e-05	0	0	4.86473e-06	8.18706e-06	0	0.00791961	5.62835e-06	7.1762e-06	0	4.53975e-06	0	0	0	0	0	0	0
d__Bacteria;p__Actinobacteriota;c__Actinomycetia;o__Actinomycetales;f__Kineococcaceae;g__Kineococcus	0	15	31	4850	0	0	0	1469	0	2035	0	33	5	0	0	1981	138	1696	6	0	1006	0	20	1441	0	13	0	279	8438	6580	15018	0	1.11638e-05	2.02098e-05	0.00337056	0	0	0	0.00118115	0	0.00137432	0	2.1956e-05	2.26843e-06	0	0	0.00177155	0.000104543	0.00122609
d__Bacteria;p__Firmicutes_D;c__Bacilli;o__Lactobacillales;f__Streptococcaceae;__	13712	0	5	0	6	0	44	7	6	5	0	0	0	0	0	2	0	0	0	0	0	213	0	23	0	455	29	441	13785	1163	14948	0.0088576	0	3.25964e-06	0	3.27482e-06	0	2.33304e-05	5.62835e-06	3.5881e-06	3.37672e-06	0	0	0	0	0	1.78855e-06	0	0
d__Bacteria;p__Proteobacteria;c__Gammaproteobacteria;o__Pseudomonadales_650611;f__Pseudomonadaceae;g__Denitrificimonas	0	209	0	0	0	10	0	0	8	152	0	2474	921	5451	0	0	0	14	0	9	0	0	136	50	0	1286	3840	309	9225	5644	14869	0	0.000155549	0	0	0	4.53204e-06	0	0	4.78413e-06	0.000102652	0	0.00164604	0.000417844	0.00309003	0	0	0	1.0121e-05
d__Bacteria;p__Planctomycetota;c__Planctomycetia;o__Pirellulales;f__Pirellulaceae;__	5	0	12	14803	0	0	7	4	0	6	0	0	9	0	0	0	0	0	9	11	0	0	0	0	0	0	0	0	14846	20	14866	3.22987e-06	0	7.82314e-06	0.0102875	0	0	3.71166e-06	3.2162e-06	0	4.05206e-06	0	0	4.08317e-06	0	0	0	0	0
d__Bacteria;p__Firmicutes_D;c__Bacilli;o__Staphylococcales;f__Staphylococcaceae;g__Macrococcus_B	0	197	0	0	3708	0	84	0	28	162	0	2230	0	0	3048	86	2590	648	0	1874	0	37	0	0	0	20	73	0	6409	8376	14785	0	0.000146618	0	0	0.00202384	0	4.45399e-05	0	1.67445e-05	0.000109406	0	0.0014837	0	0	0.00227035	7.69075e-05	0.00196208	0.000468459
d__Bacteria;p__Actinobacteriota;c__Actinomycetia;o__Actinomycetales;f__Microbacteriaceae;g__Agrococcus	21	0	0	402	155	0	78	0	9295	0	0	0	1271	64	0	1208	0	0	54	0	1145	101	0	354	10	159	460	0	11286	3491	14777	1.35655e-05	0	0	0.000279375	8.45996e-05	0	4.13584e-05	0	0.00555857	0	0	0	0.000576634	3.62799e-05	0	0.00108028	0	0
d__Bacteria;p__Proteobacteria;c__Alphaproteobacteria;o__Rhizobiales_A_501396;f__Rhizobiaceae_A_499470;__	0	21	0	1331	0	0	0	0	0	20	1346	218	2868	103	0	763	1749	111	626	3	563	556	623	535	77	1863	257	1055	5907	8781	14688	0	1.56293e-05	0	0.000924994	0	0	0	0	0	1.35069e-05	0.000872929	0.000145043	0.00130117	5.8388e-05	0	0.00068233	0.00132497	8.02453e-05
d__Bacteria;p__Firmicutes_D;c__Bacilli;o__Lactobacillales;f__Aerococcaceae;g__Eremococcus	0	0	0	0	0	0	8	0	0	0	5	0	0	8	0	930	1110	2501	0	0	1795	13	678	4541	1784	328	184	702	21	14566	14587	0	0	0	0	0	0	4.24189e-06	0	0	0	3.24268e-06	0	0	4.53499e-06	0	0.000831674	0.000840889	0.00180805
d__Bacteria;p__Firmicutes_D;c__Bacilli;o__Exiguobacterales;f__Exiguobacteraceae;g__Exiguobacterium_A	0	163	0	0	0	0	0	0	0	127	0	1820	2275	89	3598	3153	34	409	0	29	0	860	560	111	0	397	499	176	4474	9826	14300	0	0.000121313	0	0	0	0	0	0	0	8.57686e-05	0	0.00121091	0.00103213	5.04518e-05	0.00268002	0.00281964	2.5757e-05	0.000295679
d__Bacteria;p__Firmicutes_A;c__Clostridia_258483;o__Oscillospirales;f__Acutalibacteraceae;g__RUG420	0	190	0	0	0	0	0	5	0	170	0	3177	0	0	0	0	6530	0	7	2994	26	192	2	0	10	388	103	345	3542	10597	14139	0	0.000141408	0	0	0	0	0	4.02025e-06	0	0.000114808	0	0.00211377	0	0	0	0	0.00494685	0
d__Bacteria;p__Proteobacteria;c__Gammaproteobacteria;o__Enterobacterales_A_737866;f__Alteromonadaceae_665222;g__Aliidiomarina	0	0	0	0	0	0	0	0	0	6	0	0	0	0	7	9465	4	3	7	0	5	5	1917	87	0	2277	0	333	6	14110	14116	0	0	0	0	0	0	0	0	0	4.05206e-06	0	0	0	0	5.21406e-06	0.00846429	3.03023e-06	2.16879e-06
d__Bacteria;p__Proteobacteria;c__Gammaproteobacteria;o__Burkholderiales_592522;f__Burkholderiaceae_A_592522;g__Thiomonas	68	0	5	0	18	0	13839	0	4	5	8	0	0	0	0	0	0	0	0	0	0	0	0	10	0	0	0	0	13947	10	13957	4.39263e-05	0	3.25964e-06	0	9.82447e-06	0	0.00733794	0	2.39207e-06	3.37672e-06	5.18829e-06	0	0	0	0	0	0	0
d__Bacteria;p__Firmicutes_A;c__Clostridia_258483;o__Tissierellales;f__Peptoniphilaceae;g__Citroniella	30	0	11	5	186	0	94	7	11923	0	0	0	0	9	0	3	6	0	6	0	13	202	890	347	0	188	0	0	12265	1655	13920	1.93792e-05	0	7.17121e-06	3.47481e-06	0.00010152	0	4.98422e-05	5.62835e-06	0.00713015	0	0	0	0	5.10186e-06	0	2.68282e-06	4.54535e-06	0
d__Bacteria;p__Firmicutes_A;c__Clostridia_258483;o__Saccharofermentanales;f__Saccharofermentanaceae;g__Saccharofermentans	0	179	0	0	0	0	0	0	0	930	0	2587	0	0	15	3913	57	564	4	0	0	59	0	203	0	4829	196	366	3696	10206	13902	0	0.000133221	0	0	0	0	0	0	0	0.000628069	0	0.00172122	0	0	1.1173e-05	0.00349929	4.31808e-05	0.000407733
d__Bacteria;p__Acidobacteriota;c__Blastocatellia;o__Pyrinomonadales;f__Blastocatellaceae_430966;g__Blastocatella	0	19	10	9621	0	0	0	4	0	19	0	359	0	0	2044	0	95	1095	10	80	0	0	0	18	0	303	150	0	10032	3795	13827	0	1.41408e-05	6.51928e-06	0.00668623	0	0	0	3.2162e-06	0	1.28315e-05	0	0.000238855	0	0	0.0015225	0	7.1968e-05	0.000791609
d__Bacteria;p__Firmicutes_A;c__Clostridia_258483;o__Peptostreptococcales;f__Peptostreptococcaceae_256921;g__Asaccharospora	26	20	7	0	131	0	88	0	10351	16	0	302	0	13	26	11	42	793	0	0	13	0	773	630	9	246	0	315	10954	2858	13812	1.67953e-05	1.4885e-05	4.5635e-06	0	7.15003e-05	0	4.66608e-05	0	0.00619007	1.08055e-05	0	0.000200931	0	7.36936e-06	1.93665e-05	9.837e-06	3.18174e-05	0.000573284
d__Bacteria;p__Firmicutes_A;c__Clostridia_258483;o__Oscillospirales;f__QAKW01;g__Firm-08	5	492	0	0	0	4	0	13	0	437	6	8218	2615	94	0	24	0	0	0	0	0	0	0	54	0	1694	20	67	11884	1859	13743	3.22987e-06	0.000366172	0	0	0	1.81282e-06	0	1.04527e-05	0	0.000295125	3.89121e-06	0.00546772	0.00118639	5.32861e-05	0	2.14625e-05	0	0
d__Bacteria;p__Proteobacteria;c__Gammaproteobacteria;o__Xanthomonadales_616009;f__Xanthomonadaceae_616009;g__Lysobacter_A_615995	4	0	308	10	0	0	0	12879	0	5	0	11	0	0	0	4	6	93	20	0	0	0	127	0	0	220	26	0	13217	496	13713	2.5839e-06	0	0.000200794	6.94962e-06	0	0	0	0.0103554	0	3.37672e-06	0	7.31868e-06	0	0	0	3.57709e-06	4.54535e-06	6.72326e-05
d__Bacteria;p__Cyanobacteria;c__Cyanobacteriia;o__Cyanobacteriales;f__Chroococcidiopsidaceae_29158;g__Aliterella	0	93	0	0	0	0	0	0	0	68	0	1239	0	0	0	0	2800	3780	0	140	3265	34	0	0	1968	32	6	271	1400	12296	13696	0	6.92154e-05	0	0	0	0	0	0	0	4.59233e-05	0	0.00082435	0	0	0	0	0.00212116	0.00273268
d__Bacteria;p__Actinobacteriota;c__Actinomycetia;o__Propionibacteriales;f__Propionibacteriaceae;g__Luteococcus	9	0	0	0	0	0	0	0	0	0	0	0	0	9	0	7	266	0	0	0	0	12036	0	764	0	413	0	0	18	13486	13504	5.81377e-06	0	0	0	0	0	0	0	0	0	0	0	0	5.10186e-06	0	6.25991e-06	0.00020151	0
d__Bacteria;p__Actinobacteriota;c__Actinomycetia;o__Actinomycetales;f__Bifidobacteriaceae;g__Bifidobacterium_388775	32	0	12	4	150	0	74	0	11962	0	0	0	0	15	0	0	9	0	0	0	11	419	747	0	8	0	0	0	12249	1194	13443	2.06712e-05	0	7.82314e-06	2.77985e-06	8.18706e-05	0	3.92375e-05	0	0.00715348	0	0	0	0	8.50311e-06	0	0	6.81802e-06	0
d__Bacteria;p__Cyanobacteria;c__Cyanobacteriia;o__Cyanobacteriales;f__Chroococcaceae;g__Chalicogloea	0	0	0	0	0	0	0	0	0	0	0	0	0	0	8	13263	14	0	6	0	0	0	5	0	0	83	0	0	0	13379	13379	0	0	0	0	0	0	0	0	0	0	0	0	0	0	5.95892e-06	0.0118607	1.06058e-05	0
d__Bacteria;p__Firmicutes_A;c__Clostridia_258483;o__Oscillospirales;f__Butyricicoccaceae;g__Butyricicoccus_A_77030	21	0	5	18	12489	9	267	2	79	0	0	0	0	0	12	0	35	353	0	0	0	0	0	0	0	0	0	0	12890	400	13290	1.35655e-05	0	3.25964e-06	1.25093e-05	0.00681655	4.07884e-06	0.000141573	1.6081e-06	4.72433e-05	0	0	0	0	0	8.93838e-06	0	2.65145e-05	0.000255195
d__Bacteria;p__Firmicutes_A;c__Clostridia_258483;o__Peptostreptococcales;__;__	0	0	0	2549	7	6	0	0	0	16	0	2	0	0	3365	304	5498	0	7	0	3	80	0	116	60	1202	19	0	2580	10654	13234	0	0	0	0.00177146	3.82063e-06	2.71922e-06	0	0	0	1.08055e-05	0	1.33067e-06	0	0	0.00250647	0.000271859	0.00416505	0
d__Bacteria;p__Firmicutes_D;c__Bacilli;o__Lactobacillales;f__Lactobacillaceae;g__Liquorilactobacillus	4	190	0	0	0	0	0	6	0	4021	0	2481	3411	127	0	37	15	197	0	0	0	6	0	101	144	1973	125	0	10240	2598	12838	2.5839e-06	0.000141408	0	0	0	0	0	4.8243e-06	0	0.00271555	0	0.0016507	0.00154752	7.1993e-05	0	3.30881e-05	1.13634e-05	0.000142417
d__Bacteria;p__Actinobacteriota;c__Actinomycetia;o__Mycobacteriales;f__Pseudonocardiaceae;__	29	73	8	93	116	0	82	0	8023	72	0	1082	0	11	0	13	148	1522	0	0	97	0	0	43	0	926	25	288	9589	3062	12651	1.87333e-05	5.43304e-05	5.21543e-06	6.46314e-05	6.33133e-05	0	4.34794e-05	0	0.00479789	4.86247e-05	0	0.000719892	0	6.23561e-06	0	1.16255e-05	0.000112119	0.0011003
d__Bacteria;p__Firmicutes_D;c__Bacilli;o__Bacillales_B_302584;__;__	0	0	0	0	75	0	45	0	7231	0	0	0	0	0	0	0	0	0	0	0	2788	182	1084	31	0	447	0	526	7351	5058	12409	0	0	0	0	4.09353e-05	0	2.38606e-05	0	0.00432426	0	0	0	0	0	0	0	0	0
d__Bacteria;p__Proteobacteria;c__Alphaproteobacteria;o__Rhizobiales_A_504705;f__Xanthobacteraceae_503485;__	0	0	0	51	6	0	0	0	437	0	0	0	0	0	1168	0	2593	837	193	7	160	913	847	424	2486	892	291	980	494	11791	12285	0	0	0	3.54431e-05	3.27482e-06	0	0	0	0.000261333	0	0	0	0	0	0.000870002	0	0.00196435	0.000605093
d__Bacteria;p__Bacteroidota;c__Bacteroidia;o__Sphingobacteriales;f__Sphingobacteriaceae;g__Arcticibacter	0	86	0	0	0	0	0	0	0	67	0	1224	3645	123	641	0	0	15	0	14	0	0	0	35	0	302	5862	20	5145	6889	12034	0	6.40056e-05	0	0	0	0	0	0	0	4.5248e-05	0	0.00081437	0.00165368	6.97255e-05	0.000477459	0	0	1.0844e-05
d__Bacteria;p__Bacteroidota;c__Bacteroidia;o__Cytophagales;f__Spirosomaceae;__	0	0	3982	0	0	0	0	65	0	0	0	0	0	0	1616	1265	25	498	922	2156	16	40	119	533	70	53	496	174	4047	7983	12030	0	0	0.00259598	0	0	0	0	5.22633e-05	0	0	0	0	0	0	0.0012037	0.00113126	1.89389e-05	0.00036002
d__Bacteria;p__Patescibacteria;c__Saccharimonadia;o__Saccharimonadales;f__UBA1547;g__UBA6175	640	28	0	10	5205	4	150	6	30	5674	0	79	0	0	3	5	0	0	0	0	0	0	0	0	0	0	47	0	11826	55	11881	0.000413424	2.0839e-05	0	6.94962e-06	0.00284091	1.81282e-06	7.95355e-05	4.8243e-06	1.79405e-05	0.0038319	0	5.25614e-05	0	0	2.2346e-06	4.47136e-06	0	0
d__Bacteria;p__Campylobacterota;c__Campylobacteria;o__Campylobacterales;f__Campylobacteraceae;g__Campylobacter_A	0	0	0	0	0	0	4	0	291	140	96	7	0	5	1446	29	6946	122	0	205	370	80	0	359	0	585	16	1139	543	11297	11840	0	0	0	0	0	0	2.12095e-06	0	0.000174023	9.4548e-05	6.22594e-05	4.65734e-06	0	2.83437e-06	0.00107707	2.59339e-05	0.005262	8.81976e-05
d__Bacteria;p__Proteobacteria;c__Alphaproteobacteria;o__Rhizobiales_A_504705;f__Beijerinckiaceae;g__Microvirga	0	0	0	0	0	0	0	0	0	0	0	0	3963	160	1816	0	22	363	0	0	969	0	1395	94	0	1108	1762	160	4123	7689	11812	0	0	0	0	0	0	0	0	0	0	0	0	0.00179795	9.06998e-05	0.00135267	0	1.66663e-05	0.000262424
d__Bacteria;p__Myxococcota_A_473307;c__Myxococcia;o__Myxococcales;f__Myxococcaceae;__	0	0	0	0	0	0	0	7	0	0	0	5	0	0	443	62	661	7253	0	370	1498	0	63	352	0	818	204	0	12	11724	11736	0	0	0	0	0	0	0	5.62835e-06	0	0	0	3.32667e-06	0	0	0.000329975	5.54449e-05	0.000500746	0.00524342
d__Bacteria;p__Proteobacteria;c__Alphaproteobacteria;o__Sphingomonadales;f__Sphingomonadaceae;g__Sphingopyxis	0	104	0	0	0	4	0	0	0	0	0	0	6232	197	107	607	0	0	1172	0	13	0	0	85	0	1776	1234	183	6537	5177	11714	0	7.74021e-05	0	0	0	1.81282e-06	0	0	0	0	0	0	0.00282737	0.000111674	7.97006e-05	0.000542824	0	0
d__Bacteria;p__Firmicutes_A;c__Clostridia_258483;o__Acetivibrionales;__;__	0	0	0	3	0	3	0	0	0	0	0	0	568	0	3228	282	2634	1980	0	1735	0	659	0	404	5	127	84	0	574	11138	11712	0	0	0	2.08489e-06	0	1.35961e-06	0	0	0	0	0	0	0.000257693	0	0.00240442	0.000252185	0.00199541	0.0014314
d__Bacteria;p__Proteobacteria;c__Alphaproteobacteria;o__Rhizobiales_A_501550;f__Rhizobiaceae_A_501550;g__Aureimonas_A_501548	0	0	0	0	0	0	0	0	0	0	0	0	0	0	6399	1639	847	0	786	0	26	0	1688	0	0	129	76	0	0	11590	11590	0	0	0	0	0	0	0	0	0	0	0	0	0	0	0.00476639	0.00146571	0.000641652	0
d__Bacteria;p__Actinobacteriota;c__Actinomycetia;o__Mycobacteriales;f__Geodermatophilaceae;g__Blastococcus	0	14	247	6	0	3	0	8329	0	1420	0	36	1323	41	0	0	0	6	0	0	0	0	0	0	0	0	0	0	11419	6	11425	0	1.04195e-05	0.000161026	4.16977e-06	0	1.35961e-06	0	0.00669694	0	0.000958987	0	2.3952e-05	0.000600226	2.32418e-05	0	0	0	4.33759e-06
d__Bacteria;p__Actinobacteriota;c__Thermoleophilia;o__Solirubrobacterales;f__Solirubrobacteraceae_405335;g__Patulibacter	0	5	0	0	0	17	0	0	0	0	4	0	3	9277	0	0	61	778	0	0	4	0	0	751	0	374	139	0	9306	2107	11413	0	3.72126e-06	0	0	0	7.70447e-06	0	0	0	0	2.59414e-06	0	1.36106e-06	0.00525889	0	0	4.6211e-05	0.00056244
d__Bacteria;p__Bacteroidota;c__Bacteroidia;o__Bacteroidales;f__Porphyromonadaceae;g__Porphyromonas_A_859423	40	0	3	2	0	0	9407	4	6	18	7	0	1288	49	0	0	0	0	0	0	0	0	0	549	0	0	9	0	10824	558	11382	2.5839e-05	0	1.95578e-06	1.38992e-06	0	0	0.00498793	3.2162e-06	3.5881e-06	1.21562e-05	4.53975e-06	0	0.000584347	2.77768e-05	0	0	0	0
d__Bacteria;p__Cyanobacteria;c__Vampirovibrionia;o__Gastranaerophilales;f__Gastranaerophilaceae;g__QHMH01	4	0	288	9	3	0	4	11044	8	0	0	0	0	0	0	0	0	10	0	0	0	0	0	0	0	0	6	0	11360	16	11376	2.5839e-06	0	0.000187755	6.25466e-06	1.63741e-06	0	2.12095e-06	0.00887993	4.78413e-06	0	0	0	0	0	0	0	0	7.22931e-06
d__Bacteria;p__Verrucomicrobiota;c__Verrucomicrobiae;o__Verrucomicrobiales;f__Akkermansiaceae;g__Luteolibacter_776538	0	11145	9	0	0	0	0	0	0	17	0	8	0	4	0	0	0	0	0	0	0	0	0	0	0	0	0	0	11183	0	11183	0	0.00829468	5.86735e-06	0	0	0	0	0	0	1.14808e-05	0	5.32268e-06	0	2.2675e-06	0	0	0	0
d__Bacteria;p__Bacteroidota;c__Kapabacteria;o__OLB7;f__OLB7;g__OLB7	0	0	0	0	0	0	0	0	12	0	0	0	0	16	6	0	0	0	8	0	10891	210	11	7	10	4	0	0	28	11147	11175	0	0	0	0	0	0	0	0	7.1762e-06	0	0	0	0	9.06998e-06	4.46919e-06	0	0	0
d__Bacteria;p__Proteobacteria;c__Gammaproteobacteria;o__Burkholderiales_592522;f__Burkholderiaceae_A_592522;g__Schlegelella_590482	33	0	4	0	0	0	8113	0	0	2841	0	0	0	0	0	0	0	0	0	0	0	0	0	10	0	0	0	0	10991	10	11001	2.13172e-05	0	2.60771e-06	0	0	0	0.00430181	0	0	0.00191865	0	0	0	0	0	0	0	0
d__Bacteria;p__Proteobacteria;c__Gammaproteobacteria;o__Xanthomonadales_616009;f__Xanthomonadaceae_616009;g__Pseudoxanthomonas_A_615337	6	0	0	0	12	4	1253	0	0	0	0	0	0	0	8345	93	50	509	0	0	0	0	0	313	0	345	51	0	1275	9706	10981	3.87585e-06	0	0	0	6.54965e-06	1.81282e-06	0.000664386	0	0	0	0	0	0	0	0.0062159	8.31674e-05	3.78779e-05	0.000367972
d__Bacteria;p__Firmicutes_A;c__Clostridia_258483;o__Peptostreptococcales;f__Anaerovoracaceae;g__Aminipila	18	0	0	0	5083	5	126	5	28	0	0	0	0	0	4	162	1424	0	0	1799	0	24	7	71	0	2020	128	0	5265	5639	10904	1.16275e-05	0	0	0	0.00277432	2.26602e-06	6.68098e-05	4.02025e-06	1.67445e-05	0	0	0	0	0	2.97946e-06	0.000144872	0.00107876	0
d__Bacteria;p__Firmicutes_D;c__Bacilli;o__Erysipelotrichales;f__Erysipelotrichaceae;g__Catenisphaera	29	70	0	0	0	4121	3094	0	0	0	11	954	4	0	0	24	0	0	0	0	0	0	0	96	0	1926	196	283	8283	2525	10808	1.87333e-05	5.20976e-05	0	0	0	0.00186765	0.00164055	0	0	0	7.13389e-06	0.000634729	1.81474e-06	0	0	2.14625e-05	0	0
d__Bacteria;p__Firmicutes_A;c__Clostridia_258483;o__Tissierellales;f__Tissierellaceae;g__Tissierella_B_223997	0	0	0	0	0	0	0	4	0	8	0	4	4641	183	0	0	14	0	5	5	0	435	0	501	223	374	4218	20	4840	5795	10635	0	0	0	0	0	0	0	3.2162e-06	0	5.40274e-06	0	2.66134e-06	0.00210555	0.000103738	0	0	1.06058e-05	0
d__Bacteria;p__Bacteroidota;c__Bacteroidia;o__Bacteroidales;f__Muribaculaceae;__	0	383	0	0	13	222	6	33	1072	351	0	5740	0	0	2	17	0	2	0	0	0	144	2	65	529	1980	0	0	7820	2741	10561	0	0.000285048	0	0	7.09545e-06	0.000100611	3.18142e-06	2.65337e-05	0.000641074	0.000237045	0	0.00381902	0	0	1.48973e-06	1.52026e-05	0	1.44586e-06
d__Bacteria;p__Firmicutes_D;c__Bacilli;o__Lactobacillales;f__Lactobacillaceae;g__Ligilactobacillus	0	0	0	675	22	27	0	0	0	913	8	12	3031	117	829	226	91	0	0	19	934	0	0	117	550	2828	56	0	4805	5650	10455	0	0	0	0.000469099	1.20077e-05	1.22365e-05	0	0	0	0.000616588	5.18829e-06	7.98402e-06	0.00137512	6.63242e-05	0.000617493	0.000202106	6.89378e-05	0
d__Bacteria;p__Firmicutes_A;c__Clostridia_258483;o__Acetivibrionales;f__DSM-27016_98371;g__Ruminiclostridium	0	0	0	0	0	0	0	0	0	0	4	0	0	0	382	2067	4546	1304	21	220	3	53	250	981	0	621	0	0	4	10448	10452	0	0	0	0	0	0	0	0	0	0	2.59414e-06	0	0	0	0.000284538	0.00184846	0.00344386	0.000942702
d__Bacteria;p__Firmicutes_A;c__Clostridia_258483;o__Oscillospirales;f__Acutalibacteraceae;g__Eubacterium_R	0	0	3235	2	0	0	0	49	0	9	0	0	388	19	0	2736	187	0	0	706	0	1621	0	22	470	904	93	0	3702	6739	10441	0	0	0.00210899	1.38992e-06	0	0	0	3.93985e-05	0	6.07809e-06	0	0	0.00017603	1.07706e-05	0	0.00244673	0.000141663	0
d__Bacteria;p__Actinobacteriota;c__Actinomycetia;o__Actinomycetales;f__Actinomycetaceae;g__Mobiluncus	0	33	10	0	0	0	0	0	0	3276	6860	76	0	0	0	4	0	0	0	0	0	144	0	5	0	0	0	0	10255	153	10408	0	2.45603e-05	6.51928e-06	0	0	0	0	0	0	0.00221242	0.00444896	5.05654e-05	0	0	0	3.57709e-06	0	0
d__Bacteria;p__Proteobacteria;c__Gammaproteobacteria;o__Burkholderiales_595423;f__Burkholderiaceae_A_595423;g__Limnobacter	0	23	0	0	0	8	0	0	0	2915	0	35	3796	145	0	931	0	0	0	8	0	0	0	1144	0	90	1155	157	6922	3485	10407	0	1.71178e-05	0	0	0	3.62563e-06	0	0	0	0.00196862	0	2.32867e-05	0.00172219	8.21967e-05	0	0.000832568	0	0
d__Bacteria;p__Firmicutes_A;c__Clostridia_258483;o__Lachnospirales;f__Lachnospiraceae;g__Anaerobutyricum	0	121	0	0	0	0	0	0	0	100	0	1892	0	0	1058	0	29	486	0	1833	1138	165	0	126	8	3216	223	0	2113	8282	10395	0	9.00544e-05	0	0	0	0	0	0	0	6.75343e-05	0	0.00125881	0	0	0.000788067	0	2.19692e-05	0.000351344
d__Bacteria;p__Proteobacteria;c__Gammaproteobacteria;o__Xanthomonadales_616009;f__Xanthomonadaceae_616009;g__Thermomonas_615664	0	0	0	3705	0	0	0	0	0	0	0	0	0	0	798	2659	336	1267	0	0	1133	0	0	150	0	250	85	0	3705	6678	10383	0	0	0	0.00257483	0	0	0	0	0	0	0	0	0	0	0.000594402	0.00237787	0.000254539	0.000915953
d__Bacteria;p__Actinobacteriota;c__Coriobacteriia;o__Coriobacteriales;f__Eggerthellaceae;g__Phoenicibacter	0	0	5158	11	0	0	0	78	0	0	0	0	0	0	0	349	2136	0	40	0	1917	322	0	11	0	170	186	0	5247	5131	10378	0	0	0.00336265	7.64458e-06	0	0	0	6.27159e-05	0	0	0	0	0	0	0	0.000312101	0.00161814	0
d__Bacteria;p__Proteobacteria;c__Gammaproteobacteria;o__Pseudomonadales_650611;f__Pseudomonadaceae;g__Pseudomonas_C	0	134	0	0	0	0	0	0	0	96	0	1706	0	0	0	40	67	586	0	330	560	61	0	180	665	3629	687	1546	1936	8351	10287	0	9.97297e-05	0	0	0	0	0	0	0	6.48329e-05	0	0.00113506	0	0	0	3.57709e-05	5.07564e-05	0.000423638
d__Bacteria;p__Bacteroidota;c__Bacteroidia;o__Cytophagales;f__Hymenobacteraceae;g__Pontibacter_909846	43	0	0	0	0	0	9027	0	0	0	0	0	0	0	0	0	0	0	0	0	1196	0	0	0	0	0	0	0	9070	1196	10266	2.77769e-05	0	0	0	0	0	0.00478644	0	0	0	0	0	0	0	0	0	0	0
d__Bacteria;p__Firmicutes_A;c__Clostridia_258483;o__Christensenellales;f__CAG-74;g__SFMI01	0	0	0	0	0	0	0	0	0	0	0	0	0	0	149	1660	2213	0	291	2704	886	1007	0	616	7	516	90	125	0	10264	10264	0	0	0	0	0	0	0	0	0	0	0	0	0	0	0.000110985	0.00148449	0.00167648	0
d__Bacteria;p__Spirochaetota;c__Spirochaetia;o__Treponematales;f__Treponemataceae;g__Treponema_B_985986	0	68	7	0	0	0	0	539	0	51	0	864	3	0	0	1862	3816	0	0	1680	3	706	195	34	6	323	28	0	1532	8653	10185	0	5.06091e-05	4.5635e-06	0	0	0	0	0.000433383	0	3.44425e-05	0	0.000574849	1.36106e-06	0	0	0.00166514	0.00289084	0
d__Bacteria;p__Firmicutes_A;c__Clostridia_258483;o__Oscillospirales;f__Ruminococcaceae;g__Anaerofilum_73741	0	9	4074	0	0	0	0	45	0	0	0	0	0	3	1617	0	1566	0	0	2110	0	292	0	321	12	12	0	0	4131	5930	10061	0	6.69826e-06	0.00265596	0	0	0	0	3.61823e-05	0	0	0	0	0	1.70062e-06	0.00120445	0	0.00118634	0
d__Bacteria;p__Proteobacteria;c__Gammaproteobacteria;o__Burkholderiales_597432;f__Rhodocyclaceae;g__Thauera_A_597130	0	0	0	0	0	0	0	0	0	4	0	0	0	0	2498	5981	9	0	9	0	0	0	999	208	0	187	53	0	4	9944	9948	0	0	0	0	0	0	0	0	0	2.70137e-06	0	0	0	0	0.00186067	0.00534865	6.81802e-06	0
d__Bacteria;p__Bdellovibrionota_E;c__Bacteriovoracia;o__Bacteriovoracales;f__Bacteriovoracaceae;__	17	0	11	5	93	0	45	0	9538	3	0	0	0	7	0	0	0	0	0	0	5	0	34	0	4	63	0	0	9719	106	9825	1.09816e-05	0	7.17121e-06	3.47481e-06	5.07598e-05	0	2.38606e-05	0	0.00570388	2.02603e-06	0	0	0	3.96812e-06	0	0	0	0
d__Bacteria;p__Bacteroidota;c__Bacteroidia;o__Bacteroidales;f__Bacteroidaceae;g__Ga6A1	0	232	365	0	0	7	0	185	0	55	0	793	1733	77	0	3340	440	6	0	0	0	12	0	287	0	2086	124	0	3447	6295	9742	0	0.000172666	0.000237954	0	0	3.17243e-06	0	0.000148749	0	3.71439e-05	0	0.00052761	0.000786237	4.36493e-05	0	0.00298687	0.000333326	4.33759e-06
d__Bacteria;p__Actinobacteriota;c__Actinomycetia;o__Actinomycetales;f__Microbacteriaceae;g__Rathayibacter	0	7900	0	8	10	0	8	0	834	10	0	0	0	0	0	0	171	154	0	0	0	0	215	334	0	17	27	0	8770	918	9688	0	0.00587959	0	5.55969e-06	5.45804e-06	0	4.24189e-06	0	0.000498746	6.75343e-06	0	0	0	0	0	0	0.000129542	0.000111331
d__Bacteria;p__Firmicutes_A;c__Clostridia_258483;o__Lachnospirales;f__Lachnospiraceae;g__Paralachnospira	22	0	0	0	0	0	2567	0	0	0	934	0	0	0	256	34	643	0	0	58	0	10	738	147	0	4162	20	0	3523	6068	9591	1.42114e-05	0	0	0	0	0	0.00136112	0	0	0	0.000605732	0	0	0	0.000190685	3.04053e-05	0.00048711	0
d__Bacteria;p__Proteobacteria;c__Gammaproteobacteria;o__Enterobacterales_A_737866;f__Alteromonadaceae_665222;__	0	0	0	0	0	14	0	0	0	1331	0	20	4041	143	0	1319	0	0	0	0	0	0	732	182	0	367	1189	241	5549	4030	9579	0	0	0	0	0	6.34486e-06	0	0	0	0.000898882	0	1.33067e-05	0.00183334	8.1063e-05	0	0.00117955	0	0
d__Bacteria;p__Actinobacteriota;c__Actinomycetia;o__Mycobacteriales;f__Frankiaceae;g__Frankia	6	0	278	0	0	0	8	9224	5	0	0	7	0	0	0	0	0	7	0	0	0	0	0	0	0	0	0	0	9528	7	9535	3.87585e-06	0	0.000181236	0	0	0	4.24189e-06	0.00741656	2.99008e-06	0	0	4.65734e-06	0	0	0	0	0	5.06052e-06
d__Bacteria;p__Firmicutes_C;c__Negativicutes;o__Veillonellales;f__Veillonellaceae;g__Veillonella_A	0	0	6	5112	38	0	0	7	2151	0	0	0	4	0	1929	53	0	0	0	0	40	0	46	0	0	129	0	0	7318	2197	9515	0	0	3.91157e-06	0.00355264	2.07406e-05	0	0	5.62835e-06	0.00128633	0	0	0	1.81474e-06	0	0.00143684	4.73965e-05	0	0
d__Bacteria;p__Firmicutes_A;c__Clostridia_258483;o__Peptostreptococcales;f__Peptostreptococcaceae_256921;__	8	25	0	0	4	0	1492	0	0	18	0	494	0	10	0	9	89	925	8	0	4820	0	0	57	0	1330	24	0	2051	7262	9313	5.1678e-06	1.86063e-05	0	0	2.18322e-06	0	0.000791113	0	0	1.21562e-05	0	0.000328675	0	5.66874e-06	0	8.04846e-06	6.74227e-05	0.000668711
d__Bacteria;p__Actinobacteriota;c__Actinomycetia;o__Mycobacteriales;f__Mycobacteriaceae;g__Mycobacterium	0	26	451	0	0	0	0	10	97	3969	0	527	50	6	112	0	3365	0	0	0	511	47	0	0	0	129	0	0	5136	4164	9300	0	1.93505e-05	0.00029402	0	0	0	0	8.0405e-06	5.80076e-05	0.00268044	0	0.000350631	2.26843e-05	3.40124e-06	8.34249e-05	0	0.00254918	0
d__Bacteria;p__Proteobacteria;c__Alphaproteobacteria;o__Rhizobiales_A_504705;f__Beijerinckiaceae;g__Lichenihabitans	9	5	0	6	7062	0	184	0	41	671	0	15	0	0	10	34	0	0	0	0	0	56	0	1168	0	0	0	0	7993	1268	9261	5.81377e-06	3.72126e-06	0	4.16977e-06	0.00385447	0	9.75635e-05	0	2.45187e-05	0.000453155	0	9.98002e-06	0	0	7.44865e-06	3.04053e-05	0	0
d__Bacteria;p__Actinobacteriota;c__Actinomycetia;o__Streptomycetales_400645;f__Streptomycetaceae_400641;g__Streptomyces_G_399870	0	96	7	4651	0	0	0	0	0	84	0	1512	0	0	0	243	48	428	0	0	0	0	0	51	0	2014	0	0	6350	2784	9134	0	7.14481e-05	4.5635e-06	0.00323227	0	0	0	0	0	5.67288e-05	0	0.00100599	0	0	0	0.000217308	3.63628e-05	0.000309414
d__Bacteria;p__Bacteroidota;c__Bacteroidia;o__Bacteroidales;f__Paludibacteraceae;g__F0058	0	11	0	0	0	0	0	0	0	2424	0	27	0	0	1014	1283	0	0	0	3152	0	0	0	0	9	111	262	668	2462	6499	8961	0	8.18677e-06	0	0	0	0	0	0	0	0.00163703	0	1.7964e-05	0	0	0.000755293	0.00114735	0	0
d__Bacteria;p__Proteobacteria;c__Alphaproteobacteria;o__Azospirillales_507929;f__Azospirillaceae_507917;g__Niveispirillum	0	3	0	5	0	7	0	0	0	0	0	7	7953	245	23	0	0	0	0	8	0	0	0	0	0	0	492	14	8220	537	8757	0	2.23275e-06	0	3.47481e-06	0	3.17243e-06	0	0	0	0	0	4.65734e-06	0.00360816	0.000138884	1.71319e-05	0	0	0
d__Bacteria;p__Actinobacteriota;c__Actinomycetia;o__Mycobacteriales;f__Nakamurellaceae;g__Nakamurella	11	0	0	0	3	0	3180	0	0	0	3	0	0	0	434	124	16	129	0	2516	126	166	1585	3	11	33	7	384	3197	5534	8731	7.10572e-06	0	0	0	1.63741e-06	0	0.00168615	0	0	0	1.94561e-06	0	0	0	0.000323271	0.00011089	1.21209e-05	9.32581e-05
d__Bacteria;p__Campylobacterota;c__Campylobacteria;o__Campylobacterales;__;__	0	0	4	0	16	0	8437	0	0	0	10	0	0	0	0	0	0	0	0	0	0	0	0	0	0	0	0	0	8467	0	8467	0	0	2.60771e-06	0	8.73287e-06	0	0.00447361	0	0	0	6.48536e-06	0	0	0	0	0	0	0
d__Bacteria;p__Firmicutes_A;c__Clostridia_258483;o__Lachnospirales;f__Lachnospiraceae;g__XBB2008	0	3753	570	4	0	0	0	5	0	0	0	0	8	0	0	0	2060	199	0	1289	0	36	0	0	4	27	3	499	4340	4117	8457	0	0.00279318	0.000371599	2.77985e-06	0	0	0	4.02025e-06	0	0	0	0	3.62948e-06	0	0	0	0.00156057	0.000143863
d__Bacteria;p__Myxococcota_A_473307;c__Polyangia_463783;o__Polyangiales;__;__	0	0	0	0	0	4	0	0	0	0	0	0	6055	267	0	0	120	1086	0	0	0	0	420	21	0	433	45	0	6326	2125	8451	0	0	0	0	0	1.81282e-06	0	0	0	0	0	0	0.00274706	0.000151355	0	0	9.0907e-05	0.000785103
d__Bacteria;p__Bacteroidota;c__Rhodothermia;o__Rhodothermales;__;__	2	108	0	0	0	4	0	0	0	81	0	1512	0	0	2965	540	75	917	4	0	0	0	3	43	0	1332	10	787	1707	6676	8383	1.29195e-06	8.03792e-05	0	0	0	1.81282e-06	0	0	0	5.47028e-05	0	0.00100599	0	0	0.00220852	0.000482907	5.68168e-05	0.000662928
d__Bacteria;p__Firmicutes_A;c__Clostridia_258483;o__Peptostreptococcales;f__Anaerovoracaceae;g__Hornefia	7918	0	0	3	3	0	18	0	7	0	0	0	0	0	0	0	0	0	0	0	0	0	0	0	0	3	7	418	7949	428	8377	0.00511483	0	0	2.08489e-06	1.63741e-06	0	9.54426e-06	0	4.18612e-06	0	0	0	0	0	0	0	0	0
d__Bacteria;p__Proteobacteria;c__Gammaproteobacteria;o__Cardiobacteriales;f__Cardiobacteriaceae;g__Cardiobacterium	0	0	0	0	4	0	0	0	0	0	0	0	316	16	5295	301	7	55	4	226	1293	0	0	25	12	389	283	138	336	8028	8364	0	0	0	0	2.18322e-06	0	0	0	0	0	0	0	0.000143365	9.06998e-06	0.00394406	0.000269176	5.30291e-06	3.97612e-05
d__Bacteria;p__Firmicutes_A;c__Clostridia_258483;o__Tissierellales;f__Peptoniphilaceae;g__Peptoniphilus_B_226777	10	0	0	0	0	0	0	0	0	0	0	6	7	0	0	0	215	0	0	0	0	8106	0	0	0	0	0	0	23	8321	8344	6.45974e-06	0	0	0	0	0	0	0	0	0	0	3.99201e-06	3.1758e-06	0	0	0	0.000162875	0
d__Bacteria;p__Proteobacteria;c__Gammaproteobacteria;o__Burkholderiales_597441;f__Chromobacteriaceae;__	7980	22	6	0	0	0	26	3	4	14	0	255	0	0	0	0	0	0	0	0	0	6	0	0	0	13	0	0	8310	19	8329	0.00515488	1.63735e-05	3.91157e-06	0	0	0	1.37861e-05	2.41215e-06	2.39207e-06	9.4548e-06	0	0.00016966	0	0	0	0	0	0
d__Bacteria;p__Gemmatimonadota;c__Gemmatimonadetes;o__Gemmatimonadales;f__Gemmatimonadaceae;__	21	0	8	5	99	0	65	0	7844	0	0	0	0	9	0	0	0	0	0	0	9	0	0	0	0	0	0	0	8051	9	8060	1.35655e-05	0	5.21543e-06	3.47481e-06	5.40346e-05	0	3.44654e-05	0	0.00469084	0	0	0	0	5.10186e-06	0	0	0	0
d__Bacteria;p__Firmicutes_D;c__Bacilli;o__Lactobacillales;f__Lactobacillaceae;g__Limosilactobacillus	2	0	0	0	0	0	0	0	0	0	0	0	0	0	0	2595	51	601	0	0	0	7	0	179	0	3968	322	207	2	7930	7932	1.29195e-06	0	0	0	0	0	0	0	0	0	0	0	0	0	0	0.00232064	3.86355e-05	0.000434481
d__Bacteria;p__Proteobacteria;c__Gammaproteobacteria;o__Steroidobacterales;f__Steroidobacteraceae;__	0	0	154	0	0	0	0	6302	0	0	0	0	0	0	0	645	0	179	0	0	0	0	0	7	340	271	0	0	6456	1442	7898	0	0	0.000100397	0	0	0	0	0.00506713	0	0	0	0	0	0	0	0.000576806	0	0.000129405
d__Bacteria;p__Proteobacteria;c__Alphaproteobacteria;o__Rs-D84_512864;f__Rs-D84;g__	0	6322	0	0	0	0	0	0	0	9	0	0	0	0	0	202	0	0	0	1156	0	0	5	0	9	155	0	0	6331	1527	7858	0	0.00470516	0	0	0	0	0	0	0	6.07809e-06	0	0	0	0	0	0.000180643	0	0
d__Bacteria;p__Proteobacteria;c__Alphaproteobacteria;o__Rhizobiales_A_502138;f__Devosiaceae;__	0	0	0	0	20	0	14	0	1786	0	0	0	0	0	0	765	113	938	0	0	1768	14	1234	16	0	558	315	149	1820	5870	7690	0	0	0	0	1.09161e-05	0	7.42331e-06	0	0.00106806	0	0	0	0	0	0	0.000684119	8.56041e-05	0.000678109
d__Bacteria;p__Proteobacteria;c__Gammaproteobacteria;o__Pseudomonadales_639862;f__Halomonadaceae_639862;g__Kushneria	6	0	4	2938	25	0	10	4	3284	0	0	0	0	0	0	0	35	565	5	0	677	0	102	0	0	0	0	0	6271	1384	7655	3.87585e-06	0	2.60771e-06	0.0020418	1.36451e-05	0	5.30236e-06	3.2162e-06	0.00196389	0	0	0	0	0	0	0	2.65145e-05	0.000408456
d__Bacteria;p__Actinobacteriota;c__Coriobacteriia;o__Coriobacteriales;__;__	0	0	0	0	0	10	0	0	0	0	3	0	7028	300	0	0	0	0	229	0	0	0	0	0	0	0	0	0	7341	229	7570	0	0	0	0	0	4.53204e-06	0	0	0	0	1.94561e-06	0	0.0031885	0.000170062	0	0	0	0
d__Bacteria;p__Firmicutes_A;c__Clostridia_258483;o__Tissierellales;f__Peptoniphilaceae;g__W5053	5	0	0	0	89	0	41	0	6564	35	0	0	0	7	602	0	0	0	0	0	127	0	0	0	6	0	0	0	6741	735	7476	3.22987e-06	0	0	0	4.85766e-05	0	2.17397e-05	0	0.00392538	2.3637e-05	0	0	0	3.96812e-06	0.000448409	0	0	0
d__Bacteria;p__Firmicutes_D;c__Bacilli;o__Paenibacillales;f__Paenibacillaceae_367444;g__Paenibacillus_J_366884	5	35	0	0	0	0	0	0	0	6653	0	90	0	0	0	6	9	0	0	0	194	0	0	7	0	248	212	0	6783	676	7459	3.22987e-06	2.60488e-05	0	0	0	0	0	0	0	0.00449306	0	5.98801e-05	0	0	0	5.36564e-06	6.81802e-06	0
d__Bacteria;p__Proteobacteria;c__Gammaproteobacteria;o__Burkholderiales_595422;f__Burkholderiaceae_A_595422;g__Paenalcaligenes	0	0	0	0	0	0	0	0	0	0	0	0	0	5	0	8	37	340	0	9	0	0	0	200	5684	604	211	360	5	7453	7458	0	0	0	0	0	0	0	0	0	0	0	0	0	2.83437e-06	0	7.15418e-06	2.80296e-05	0.000245797
d__Bacteria;p__Actinobacteriota;c__Actinomycetia;o__Mycobacteriales;f__Pseudonocardiaceae;g__Actinomycetospora	0	0	0	0	0	0	0	0	53	0	0	0	0	0	0	0	2818	244	0	0	983	1294	937	0	870	128	0	0	53	7274	7327	0	0	0	0	0	0	0	0	3.16949e-05	0	0	0	0	0	0	0	0.0021348	0.000176395
d__Bacteria;p__Firmicutes_A;c__Clostridia_258483;o__Saccharofermentanales;f__Fastidiosipilaceae;g__JAAVLZ01	21	0	9	0	53	2	34	0	4090	0	0	0	464	20	0	0	23	0	3	0	1399	653	143	0	0	52	357	0	4693	2630	7323	1.35655e-05	0	5.86735e-06	0	2.89276e-05	9.06408e-07	1.8028e-05	0	0.00244589	0	0	0	0.00021051	1.13375e-05	0	0	1.74238e-05	0
d__Bacteria;p__Firmicutes_A;c__Clostridia_258483;o__Lachnospirales;f__Anaerotignaceae;g__Anaerotignum_189125	14	0	9	0	83	0	47	0	6938	0	0	0	0	10	0	0	13	141	0	0	0	25	0	0	6	0	27	0	7101	212	7313	9.04364e-06	0	5.86735e-06	0	4.53017e-05	0	2.49211e-05	0	0.00414904	0	0	0	0	5.66874e-06	0	0	9.84825e-06	0.000101933
d__Bacteria;p__Patescibacteria;c__Saccharimonadia;o__Saccharimonadales;f__Nanosyncoccaceae;g__Nanosyncoccus	0	0	84	4	0	0	0	3122	3	0	0	4	0	0	2	0	0	0	1286	2504	8	0	0	9	16	159	60	0	3217	4044	7261	0	0	5.4762e-05	2.77985e-06	0	0	0	0.00251025	1.79405e-06	0	0	2.66134e-06	0	0	1.48973e-06	0	0	0
d__Bacteria;p__Actinobacteriota;c__Acidimicrobiia_401430;o__Acidimicrobiales;f__Ilumatobacteraceae;__	0	0	0	0	0	0	0	0	0	16	0	0	0	0	0	327	2139	1210	0	0	862	29	592	177	661	1032	147	0	16	7176	7192	0	0	0	0	0	0	0	0	0	1.08055e-05	0	0	0	0	0	0.000292427	0.00162042	0.000874746
d__Bacteria;p__Actinobacteriota;c__Thermoleophilia;o__Solirubrobacterales;__;__	0	2148	0	0	0	0	0	0	0	11	0	223	0	0	0	0	202	2168	147	0	369	38	438	295	24	926	0	0	2382	4607	6989	0	0.00159865	0	0	0	0	0	0	0	7.42877e-06	0	0.00014837	0	0	0	0	0.000153027	0.00156731
d__Bacteria;p__Proteobacteria;c__Gammaproteobacteria;o__Xanthomonadales_613062;f__Rhodanobacteraceae_613062;g__Luteibacter	0	0	7	0	32	0	12	0	2132	0	0	0	0	5	0	0	0	0	11	0	1857	0	2901	0	0	0	0	0	2188	4769	6957	0	0	4.5635e-06	0	1.74657e-05	0	6.36284e-06	0	0.00127497	0	0	0	0	2.83437e-06	0	0	0	0
d__Bacteria;p__Firmicutes_D;c__Bacilli;o__RFN20;f__UBA1709;g__UBA1709	0	0	0	0	0	0	4	0	0	0	5849	0	0	4	0	0	0	6	0	796	57	0	0	14	0	193	0	0	5857	1066	6923	0	0	0	0	0	0	2.12095e-06	0	0	0	0.00379329	0	0	2.2675e-06	0	0	0	4.33759e-06
d__Bacteria;p__Patescibacteria;c__Saccharimonadia;o__Saccharimonadales;f__SDRK01;g__SDRK01	0	43	8	0	936	0	29	0	13	5690	0	132	0	0	0	15	8	0	0	0	0	0	0	0	0	0	0	0	6851	23	6874	0	3.20028e-05	5.21543e-06	0	0.000510873	0	1.53769e-05	0	7.77422e-06	0.0038427	0	8.78242e-05	0	0	0	1.34141e-05	6.06046e-06	0
d__Bacteria;p__Proteobacteria;c__Alphaproteobacteria;o__Rhizobiales_A_502138;f__Devosiaceae;g__Arsenicitalea	33	0	0	0	13	0	6783	0	0	0	0	0	0	0	0	0	0	0	0	0	0	0	0	0	0	0	11	0	6829	11	6840	2.13172e-05	0	0	0	7.09545e-06	0	0.00359659	0	0	0	0	0	0	0	0	0	0	0
d__Bacteria;p__Patescibacteria;c__Saccharimonadia;o__Saccharimonadales;__;__	0	31	0	0	0	0	0	0	0	6684	0	67	0	0	26	0	0	0	0	0	0	0	0	0	0	0	0	0	6782	26	6808	0	2.30718e-05	0	0	0	0	0	0	0	0.00451399	0	4.45774e-05	0	0	1.93665e-05	0	0	0
d__Bacteria;p__Firmicutes_D;c__Bacilli;o__Bacillales_B_310392;f__Bacillaceae_G_310392;g__Bacillus_A	0	0	0	0	0	0	0	0	81	0	0	0	0	0	225	431	77	761	0	1527	0	657	3029	0	9	0	0	0	81	6716	6797	0	0	0	0	0	0	0	0	4.84394e-05	0	0	0	0	0	0.000167595	0.000385432	5.8332e-05	0.00055015
d__Bacteria;p__Actinobacteriota;c__Actinomycetia;o__Actinomycetales;f__Micrococcaceae;g__Nesterenkonia	0	0	0	0	0	0	0	0	0	0	0	0	0	0	0	162	200	2308	156	0	0	1420	1813	442	0	177	61	0	0	6739	6739	0	0	0	0	0	0	0	0	0	0	0	0	0	0	0	0.000144872	0.000151512	0.00166852
d__Bacteria;p__Firmicutes_A;c__Clostridia_258483;o__Oscillospirales;f__Oscillospiraceae_88309;g__Limivicinus	0	0	21	0	0	0	0	625	0	0	0	0	0	0	0	0	138	947	0	684	0	1596	2160	202	0	299	20	5	646	6051	6697	0	0	1.36905e-05	0	0	0	0	0.000502532	0	0	0	0	0	0	0	0	0.000104543	0.000684616
d__Bacteria;p__Proteobacteria;c__Alphaproteobacteria;o__Reyranellales;f__Reyranellaceae;g__Reyranella	14	0	9	3	592	3	48	0	5895	0	0	0	0	8	0	0	0	0	0	0	8	0	0	0	0	87	0	0	6572	95	6667	9.04364e-06	0	5.86735e-06	2.08489e-06	0.000323116	1.35961e-06	2.54514e-05	0	0.00352531	0	0	0	0	4.53499e-06	0	0	0	0
d__Bacteria;p__Bacteroidota;c__Bacteroidia;o__Bacteroidales;f__UBA932;__	0	0	0	0	0	0	0	0	0	0	0	0	0	0	0	1821	553	315	0	2044	0	0	0	0	1787	6	109	0	0	6635	6635	0	0	0	0	0	0	0	0	0	0	0	0	0	0	0	0.00162847	0.00041893	0.000227723
d__Bacteria;p__Firmicutes_D;c__Bacilli;o__Lactobacillales;f__Aerococcaceae;g__Globicatella	0	35	0	0	0	0	0	0	0	6466	0	87	0	0	0	0	0	0	0	0	0	0	0	0	0	0	0	0	6588	0	6588	0	2.60488e-05	0	0	0	0	0	0	0	0.00436677	0	5.78841e-05	0	0	0	0	0	0
d__Bacteria;p__Actinobacteriota;c__Actinomycetia;o__Actinomycetales;f__Dermatophilaceae_390796;g__Ornithinimicrobium_390105	20	0	0	0	83	0	36	0	6386	0	0	0	0	0	0	0	0	0	0	0	0	0	0	0	0	31	0	0	6525	31	6556	1.29195e-05	0	0	0	4.53017e-05	0	1.90885e-05	0	0.00381893	0	0	0	0	0	0	0	0	0
d__Bacteria;p__Firmicutes_A;c__Clostridia_258483;o__Tissierellales;f__Peptoniphilaceae;g__Neofamilia	12	0	5	0	95	0	41	0	5893	37	0	0	0	5	0	4	0	0	0	0	0	0	0	372	4	22	31	0	6088	433	6521	7.75169e-06	0	3.25964e-06	0	5.18514e-05	0	2.17397e-05	0	0.00352411	2.49877e-05	0	0	0	2.83437e-06	0	3.57709e-06	0	0
d__Bacteria;p__Proteobacteria;c__Gammaproteobacteria;o__Burkholderiales_595422;f__Burkholderiaceae_A_595422;g__Eoetvoesia	33	35	0	3	4	0	6	0	5	5923	0	109	0	0	0	0	6	0	0	0	0	0	0	19	0	0	236	0	6118	261	6379	2.13172e-05	2.60488e-05	0	2.08489e-06	2.18322e-06	0	3.18142e-06	0	2.99008e-06	0.00400006	0	7.25215e-05	0	0	0	0	4.54535e-06	0
d__Bacteria;p__Bacteroidota;c__Bacteroidia;o__Bacteroidales;f__WCHB1-69;g__F23-D06	0	148	0	0	0	0	0	0	0	121	0	2125	0	0	0	736	0	0	7	1800	0	0	0	44	6	1120	135	110	2394	3958	6352	0	0.000110149	0	0	0	0	0	0	0	8.17165e-05	0	0.00141384	0	0	0	0.000658185	0	0
d__Bacteria;p__Patescibacteria;c__Saccharimonadia;o__Saccharimonadales;f__UBA10027;g__SDRW01	6	0	0	3	639	3	27	0	1953	460	0	8	2709	78	73	0	0	0	0	0	2	0	287	0	0	0	0	0	5886	362	6248	3.87585e-06	0	0	2.08489e-06	0.000348769	1.35961e-06	1.43164e-05	0	0.00116793	0.000310658	0	5.32268e-06	0.00122903	4.42162e-05	5.43752e-05	0	0	0
d__Bacteria;p__Firmicutes_A;c__Clostridia_258483;o__Oscillospirales;f__Ruminococcaceae;g__Gemmiger_A_73129	0	0	205	0	0	0	0	4	0	0	0	0	2	0	0	6	4110	0	1224	0	24	94	6	277	0	263	24	0	211	6028	6239	0	0	0.000133645	0	0	0	0	3.2162e-06	0	0	0	0	9.07371e-07	0	0	5.36564e-06	0.00311356	0
d__Bacteria;p__Firmicutes_A;c__Clostridia_258483;o__Christensenellales;f__CAG-138;g__PeH17	0	0	0	0	0	0	0	0	0	0	0	0	0	0	0	91	5253	0	0	61	0	73	0	147	0	578	31	0	0	6234	6234	0	0	0	0	0	0	0	0	0	0	0	0	0	0	0	8.13788e-05	0.00397945	0
d__Bacteria;p__Firmicutes_A;c__Clostridia_258483;o__Oscillospirales;f__Acutalibacteraceae;g__UMGS1071	0	0	0	0	0	0	0	0	0	4	0	0	0	0	13	2440	880	0	0	253	0	15	0	342	0	2231	30	0	4	6204	6208	0	0	0	0	0	0	0	0	0	2.70137e-06	0	0	0	0	9.68325e-06	0.00218203	0.000666651	0
d__Bacteria;p__Acidobacteriota;c__Thermoanaerobaculia;o__UBA5704;f__UBA5704;__	0	22	0	0	0	0	0	0	0	12	0	361	0	0	0	1151	2475	1398	0	0	0	47	727	0	0	6	0	0	395	5804	6199	0	1.63735e-05	0	0	0	0	0	0	0	8.10412e-06	0	0.000240186	0	0	0	0.00102931	0.00187496	0.00101066
d__Bacteria;p__Spirochaetota;c__Spirochaetia;o__Sphaerochaetales;f__Sphaerochaetaceae;g__UBA9732	0	1281	0	0	0	0	0	105	0	4	0	0	4	0	0	0	0	0	0	4185	0	0	0	13	7	568	30	0	1394	4803	6197	0	0.000953386	0	0	0	0	0	8.44253e-05	0	2.70137e-06	0	0	1.81474e-06	0	0	0	0	0
d__Bacteria;p__Bacteroidota;c__Bacteroidia;o__Chitinophagales;f__Chitinophagaceae_966727;g__Ferruginibacter	0	0	0	2807	0	0	3	0	0	0	0	0	0	3	0	0	92	1236	6	0	1108	0	0	18	0	296	90	486	2813	3332	6145	0	0	0	0.00195076	0	0	1.59071e-06	0	0	0	0	0	0	1.70062e-06	0	0	6.96953e-05	0.000893543
d__Bacteria;p__Bacteroidota;c__Bacteroidia;o__Bacteroidales;f__Prolixibacteraceae;g__UBA1413	12	3	0	0	60	0	26	0	5246	130	0	0	0	3	0	0	0	0	0	0	105	0	513	0	0	0	0	0	5480	618	6098	7.75169e-06	2.23275e-06	0	0	3.27482e-05	0	1.37861e-05	0	0.0031372	8.77946e-05	0	0	0	1.70062e-06	0	0	0	0
d__Bacteria;p__Bacteroidota;c__Bacteroidia;o__Cytophagales;f__Hymenobacteraceae;g__Pontibacter_909804	0	0	0	6037	0	0	0	0	0	0	0	0	0	0	0	0	0	0	0	0	0	0	0	0	0	0	0	0	6037	0	6037	0	0	0	0.00419548	0	0	0	0	0	0	0	0	0	0	0	0	0	0
d__Bacteria;p__Verrucomicrobiota;c__Lentisphaeria;o__Victivallales;f__Victivallaceae;g__Victivallis	0	0	0	0	0	5737	0	0	0	0	3	0	6	0	0	0	25	250	0	0	0	0	0	0	0	0	0	0	5746	275	6021	0	0	0	0	0	0.00260003	0	0	0	0	1.94561e-06	0	2.72211e-06	0	0	0	1.89389e-05	0.000180733
d__Bacteria;p__Actinobacteriota;c__Actinomycetia;o__Mycobacteriales;f__Mycobacteriaceae;g__Gordonia_B_376796	0	155	0	90	0	0	0	0	0	94	0	1880	238	16	0	0	2681	0	0	0	0	44	0	40	67	711	0	0	2473	3543	6016	0	0.000115359	0	6.25466e-05	0	0	0	0	0	6.34822e-05	0	0.00125083	0.000107977	9.06998e-06	0	0	0.00203101	0
d__Bacteria;p__Proteobacteria;c__Gammaproteobacteria;o__Pseudomonadales_650612;f__Cellvibrionaceae;__	0	0	0	0	0	0	0	0	0	0	0	0	3223	168	0	790	0	0	0	3	0	0	0	70	0	1038	395	23	3391	2319	5710	0	0	0	0	0	0	0	0	0	0	0	0	0.00146223	9.52348e-05	0	0.000706476	0	0
d__Bacteria;p__Actinobacteriota;c__Actinomycetia;o__Actinomycetales;f__Microbacteriaceae;g__Leucobacter	0	138	0	0	0	0	0	0	0	67	0	1826	2389	111	0	0	245	0	0	0	0	0	145	51	0	170	470	25	4531	1106	5637	0	0.000102707	0	0	0	0	0	0	0	4.5248e-05	0	0.0012149	0.00108385	6.2923e-05	0	0	0.000185602	0
d__Bacteria;p__Bacteroidota;c__Bacteroidia;o__Flavobacteriales_877923;f__Crocinitomicaceae;g__Fluviicola	0	0	0	0	0	3	0	0	0	6	0	0	0	0	1310	3913	0	2	0	0	0	2	83	7	0	124	152	32	9	5625	5634	0	0	0	0	0	1.35961e-06	0	0	0	4.05206e-06	0	0	0	0	0.000975773	0.00349929	0	1.44586e-06
d__Bacteria;p__Verrucomicrobiota;c__Verrucomicrobiae;o__Verrucomicrobiales;f__Akkermansiaceae;g__Akkermansia	0	40	0	0	0	0	0	0	0	5272	0	110	130	0	0	0	0	0	0	0	0	0	0	0	0	0	0	0	5552	0	5552	0	2.97701e-05	0	0	0	0	0	0	0	0.00356041	0	7.31868e-05	5.89791e-05	0	0	0	0	0
d__Bacteria;p__Proteobacteria;c__Gammaproteobacteria;o__Enterobacterales_A_737866;f__Vibrionaceae;g__Vibrio_678715	15	0	4	0	67	0	24	0	5388	4	0	0	0	0	0	0	0	0	0	0	8	0	0	0	0	22	0	0	5502	30	5532	9.68962e-06	0	2.60771e-06	0	3.65689e-05	0	1.27257e-05	0	0.00322211	2.70137e-06	0	0	0	0	0	0	0	0
d__Bacteria;p__Firmicutes_A;c__Clostridia_258483;o__Lachnospirales;f__Lachnospiraceae;g__Enterocloster	0	95	0	610	0	0	0	0	0	84	0	1560	0	0	0	153	0	0	0	1534	0	0	0	43	5	1093	29	306	2349	3163	5512	0	7.07039e-05	0	0.000423927	0	0	0	0	0	5.67288e-05	0	0.00103792	0	0	0	0.000136824	0	0
d__Bacteria;p__Firmicutes_D;c__Bacilli;o__RFN20;f__CAG-826;g__UBA2450	0	0	0	0	0	0	0	0	0	0	0	0	0	0	595	879	1336	0	0	0	911	22	196	118	388	600	41	410	0	5496	5496	0	0	0	0	0	0	0	0	0	0	0	0	0	0	0.000443195	0.000786066	0.0010121	0
d__Bacteria;p__Chloroflexota;c__Anaerolineae;o__Caldilineales;f__Caldilineaceae;g__Litorilinea	0	0	0	7	0	8	0	0	0	0	4	0	5121	199	0	0	0	0	5	0	0	0	0	0	0	145	0	0	5339	150	5489	0	0	0	4.86473e-06	0	3.62563e-06	0	0	0	0	2.59414e-06	0	0.00232332	0.000112808	0	0	0	0
d__Bacteria;p__Actinobacteriota;c__Thermoleophilia;o__Solirubrobacterales;f__Solirubrobacteraceae_405341;g__Solirubrobacter	0	0	0	0	0	0	0	0	0	0	0	4	0	0	0	245	757	2668	0	4	42	59	393	238	339	299	103	318	4	5465	5469	0	0	0	0	0	0	0	0	0	0	0	2.66134e-06	0	0	0	0.000219097	0.000573471	0.00192878
d__Bacteria;p__Proteobacteria;c__Alphaproteobacteria;o__Caulobacterales;f__Caulobacteraceae;g__Phenylobacterium	0	0	3	0	0	0	0	0	0	0	0	0	0	0	1779	0	35	301	136	0	0	0	2157	28	0	884	49	57	3	5426	5429	0	0	1.95578e-06	0	0	0	0	0	0	0	0	0	0	0	0.00132511	0	2.65145e-05	0.000217602
d__Bacteria;p__Campylobacterota;c__Campylobacteria;o__Campylobacterales;f__Campylobacteraceae;g__Campylobacter_D	0	0	0	0	8	0	0	0	0	0	0	0	0	0	4478	780	0	0	0	0	0	0	0	4	0	6	0	0	8	5268	5276	0	0	0	0	4.36643e-06	0	0	0	0	0	0	0	0	0	0.00333551	0.000697533	0	0
d__Bacteria;p__Proteobacteria;__;__;__;__	0	0	0	0	0	0	0	0	0	0	0	0	0	0	4	1229	0	0	5	0	2491	0	0	38	0	1140	344	0	0	5251	5251	0	0	0	0	0	0	0	0	0	0	0	0	0	0	2.97946e-06	0.00109906	0	0
d__Bacteria;p__Chloroflexota;c__Anaerolineae;o__Anaerolineales;f__EnvOPS12;__	15	0	0	0	6	0	3283	0	0	0	0	0	1541	59	194	0	0	0	0	0	0	0	0	0	0	0	0	0	4904	194	5098	9.68962e-06	0	0	0	3.27482e-06	0	0.00174077	0	0	0	0	0	0.000699129	3.34456e-05	0.000144504	0	0	0
d__Bacteria;p__Bacteroidota;c__Bacteroidia;o__Chitinophagales;f__Chitinophagaceae_929731;g__Edaphocola	0	0	0	0	0	0	0	0	0	0	0	0	0	0	1851	654	7	52	3	0	1646	38	0	16	0	684	74	65	0	5090	5090	0	0	0	0	0	0	0	0	0	0	0	0	0	0	0.00137875	0.000584854	5.30291e-06	3.75924e-05
d__Bacteria;p__Actinobacteriota;c__Actinomycetia;o__Actinomycetales;f__Microbacteriaceae;g__Pseudoclavibacter_A_383705	0	0	0	0	0	0	0	0	0	0	0	0	0	0	0	0	490	163	0	2709	0	1242	32	36	93	0	233	49	0	5047	5047	0	0	0	0	0	0	0	0	0	0	0	0	0	0	0	0	0.000371203	0.000117838
d__Bacteria;p__Firmicutes_D;c__Bacilli;o__Bacillales_A;f__Planococcaceae;g__Paenisporosarcina_303918	0	0	0	0	0	0	0	0	0	0	0	0	0	0	1279	0	0	0	0	0	0	0	1646	548	0	1474	95	0	0	5042	5042	0	0	0	0	0	0	0	0	0	0	0	0	0	0	0.000952682	0	0	0
d__Bacteria;p__Actinobacteriota;c__Acidimicrobiia_401430;o__Acidimicrobiales;f__Iamiaceae;g__Iamia	0	0	0	0	0	0	0	0	0	0	0	0	0	0	210	0	253	2723	0	0	0	395	366	234	0	759	95	0	0	5035	5035	0	0	0	0	0	0	0	0	0	0	0	0	0	0	0.000156422	0	0.000191662	0.00196854
d__Bacteria;p__Firmicutes_A;c__Clostridia_258483;o__Oscillospirales;f__Oscillospiraceae_88309;g__UBA738	0	0	0	0	0	0	0	0	0	0	0	0	0	0	0	1042	3436	0	0	0	0	47	0	0	0	6	38	456	0	5025	5025	0	0	0	0	0	0	0	0	0	0	0	0	0	0	0	0.000931832	0.00260297	0
d__Bacteria;p__Actinobacteriota;c__Actinomycetia;o__Mycobacteriales;f__Geodermatophilaceae;__	0	0	0	4356	5	0	0	0	0	0	0	0	0	0	0	0	11	0	9	0	0	472	122	0	0	10	20	20	4361	664	5025	0	0	0	0.00302725	2.72902e-06	0	0	0	0	0	0	0	0	0	0	0	8.33314e-06	0
d__Bacteria;p__Actinobacteriota;c__Thermoleophilia;o__Gaiellales;f__Gaiellaceae;g__Gaiella	8	0	6	3	51	0	0	0	4498	0	0	0	0	0	0	0	32	335	0	0	0	0	0	0	0	0	0	0	4566	367	4933	5.1678e-06	0	3.91157e-06	2.08489e-06	2.7836e-05	0	0	0	0.00268988	0	0	0	0	0	0	0	2.42419e-05	0.000242182
d__Bacteria;p__Firmicutes_A;c__Clostridia_258483;o__Lachnospirales;f__Lachnospiraceae;g__Blautia_A_141781	19	0	0	0	41	0	32	0	4480	0	0	0	0	0	0	0	0	0	180	0	0	0	0	121	6	0	0	0	4572	307	4879	1.22735e-05	0	0	0	2.2378e-05	0	1.69676e-05	0	0.00267911	0	0	0	0	0	0	0	0	0
d__Bacteria;p__Acidobacteriota;c__Acidobacteriae;o__Acidobacteriales;f__Acidobacteriaceae;g__Granulicella_D	0	0	0	0	0	0	0	0	0	0	0	0	0	0	0	0	0	0	0	6	5	0	0	0	4863	0	0	0	0	4874	4874	0	0	0	0	0	0	0	0	0	0	0	0	0	0	0	0	0	0
d__Bacteria;p__Proteobacteria;c__Alphaproteobacteria;o__Rhizobiales_A_502138;f__Devosiaceae;g__Devosia_A_501803	0	51	0	0	0	0	0	0	0	53	0	822	0	0	635	510	498	0	0	0	0	8	301	171	75	1559	175	0	926	3932	4858	0	3.79568e-05	0	0	0	0	0	0	0	3.57932e-05	0	0.000546905	0	0	0.000472989	0.000456079	0.000377264	0
d__Bacteria;p__Bacteroidota;c__Bacteroidia;o__Sphingobacteriales;f__Sphingobacteriaceae;g__Parapedobacter	0	78	0	0	0	0	0	0	0	53	0	988	0	0	0	33	17	159	0	0	0	0	0	97	0	3364	0	0	1119	3670	4789	0	5.80516e-05	0	0	0	0	0	0	0	3.57932e-05	0	0.000657351	0	0	0	2.9511e-05	1.28785e-05	0.000114946
d__Bacteria;p__Actinobacteriota;c__Acidimicrobiia_401430;o__Acidimicrobiales;__;__	0	3	0	0	0	0	2341	0	0	0	0	0	0	0	26	0	2023	31	0	0	56	29	0	0	0	62	99	0	2344	2326	4670	0	2.23275e-06	0	0	0	0	0.00124128	0	0	0	0	0	0	0	1.93665e-05	0	0.00153254	2.24109e-05
d__Bacteria;p__Firmicutes_A;c__Clostridia_258483;o__Oscillospirales;f__CAG-382;g__SFLA01	4	0	4	4606	0	0	0	0	0	0	0	0	5	0	0	0	0	0	7	0	0	0	0	0	0	0	32	0	4619	39	4658	2.5839e-06	0	2.60771e-06	0.00320099	0	0	0	0	0	0	0	0	2.26843e-06	0	0	0	0	0
d__Bacteria;p__Actinobacteriota;c__Actinomycetia;o__Actinomycetales;f__Actinomycetaceae;g__Winkia	0	0	0	0	0	0	0	0	0	2	0	0	0	0	487	1687	0	0	0	2358	0	0	0	0	97	19	0	0	2	4648	4650	0	0	0	0	0	0	0	0	0	1.35069e-06	0	0	0	0	0.000362749	0.00150864	0	0
d__Bacteria;p__Firmicutes_D;c__Bacilli;o__Bacillales_A;f__Planococcaceae;g__Caryophanon	0	0	0	0	0	0	0	0	0	0	0	0	0	0	2571	27	0	0	0	465	1368	0	125	0	0	66	0	0	0	4622	4622	0	0	0	0	0	0	0	0	0	0	0	0	0	0	0.00191505	2.41454e-05	0	0
d__Bacteria;p__Actinobacteriota;c__Actinomycetia;o__Mycobacteriales;f__Micromonosporaceae;g__Stackebrandtia_371052	0	0	0	0	0	8	0	0	0	0	0	28	3438	120	0	0	0	0	0	7	0	0	0	23	0	588	383	0	3594	1001	4595	0	0	0	0	0	3.62563e-06	0	0	0	0	0	1.86294e-05	0.00155977	6.80249e-05	0	0	0	0
d__Bacteria;p__Actinobacteriota;c__Coriobacteriia;o__Coriobacteriales;f__Eggerthellaceae;g__CAAEEV01	0	33	0	0	0	0	0	0	0	47	0	599	0	0	0	73	2875	0	0	288	0	106	0	8	0	471	70	0	679	3891	4570	0	2.45603e-05	0	0	0	0	0	0	0	3.17411e-05	0	0.000398535	0	0	0	6.52819e-05	0.00217798	0
d__Bacteria;p__Bacteroidota;c__Bacteroidia;o__Cytophagales;f__Hymenobacteraceae;__	0	0	0	0	0	0	6	0	402	0	0	0	0	0	0	2461	95	1003	0	0	0	0	441	4	0	45	92	0	408	4141	4549	0	0	0	0	0	0	3.18142e-06	0	0.000240403	0	0	0	0	0	0	0.00220081	7.1968e-05	0.0007251
d__Bacteria;p__Fusobacteriota;c__Fusobacteriia;o__Fusobacteriales_993777;f__Leptotrichiaceae;g__Leptotrichia_A_993641	16	0	0	0	6	0	3546	0	0	0	3	0	939	28	0	0	0	0	0	0	0	0	0	0	0	0	0	0	4538	0	4538	1.03356e-05	0	0	0	3.27482e-06	0	0.00188022	0	0	0	1.94561e-06	0	0.000426011	1.58725e-05	0	0	0	0
d__Bacteria;p__Firmicutes_D;c__Bacilli;o__Paenibacillales;f__Paenibacillaceae_367444;g__Paenibacillus_J_366882	0	0	0	0	0	4	0	0	0	12	0	0	0	0	3262	2	82	806	3	0	0	27	0	199	0	83	42	0	16	4506	4522	0	0	0	0	0	1.81282e-06	0	0	0	8.10412e-06	0	0	0	0	0.00242975	1.78855e-06	6.21198e-05	0.000582682
d__Bacteria;p__Spirochaetota;c__Spirochaetia;o__Treponematales;f__Treponemataceae;__	0	0	0	0	0	0	0	0	0	0	0	0	0	0	2134	913	0	0	2	0	0	0	725	36	0	652	0	0	0	4462	4462	0	0	0	0	0	0	0	0	0	0	0	0	0	0	0.00158954	0.000816471	0	0
d__Bacteria;p__Proteobacteria;c__Alphaproteobacteria;o__Rhodobacterales;f__Rhodobacteraceae;g__Rubellimicrobium	0	2508	5	0	0	0	0	0	0	0	0	0	0	0	0	0	0	94	818	0	546	0	87	122	0	96	174	0	2513	1937	4450	0	0.00186658	3.25964e-06	0	0	0	0	0	0	0	0	0	0	0	0	0	0	6.79555e-05
d__Archaea;p__Methanobacteriota_A_1229;c__Methanobacteria;o__Methanobacteriales;f__Methanobacteriaceae;g__Methanosphaera	0	151	0	0	0	0	0	0	0	180	0	4109	0	0	0	0	0	4	0	0	0	0	0	0	0	0	0	0	4440	4	4444	0	0.000112382	0	0	0	0	0	0	0	0.000121562	0	0.00273386	0	0	0	0	0	2.89172e-06
d__Bacteria;p__Bacteroidota;c__Bacteroidia;o__Cytophagales;__;__	0	0	0	0	0	0	0	0	0	0	0	32	3025	116	0	6	42	488	34	0	0	0	0	23	0	377	268	0	3173	1238	4411	0	0	0	0	0	0	0	0	0	0	0	2.12907e-05	0.0013724	6.57574e-05	0	5.36564e-06	3.18174e-05	0.00035279
d__Bacteria;p__Proteobacteria;c__Alphaproteobacteria;o__Acetobacterales;f__Acetobacteraceae;g__Roseomonas_A_507136	0	0	0	0	3	0	0	0	0	0	0	0	0	0	1319	1281	86	971	160	84	7	0	38	311	0	75	39	31	3	4402	4405	0	0	0	0	1.63741e-06	0	0	0	0	0	0	0	0	0	0.000982477	0.00114556	6.515e-05	0.000701966
d__Bacteria;p__Firmicutes_D;c__Bacilli;o__Bacillales_D_310495;f__Amphibacillaceae;g__Oceanobacillus	0	0	0	0	0	0	0	0	0	0	0	0	63	0	0	432	135	1334	0	0	0	0	565	1119	0	696	49	0	63	4330	4393	0	0	0	0	0	0	0	0	0	0	0	0	2.85822e-05	0	0	0.000386326	0.00010227	0.00096439
d__Bacteria;p__Bacteroidota;c__Bacteroidia;o__Cytophagales;f__Cyclobacteriaceae_902095;__	4	112	0	0	0	0	1164	0	0	111	0	1907	0	0	0	5	20	289	0	0	0	0	0	30	0	705	0	0	3298	1049	4347	2.5839e-06	8.33562e-05	0	0	0	0	0.000617195	0	0	7.49631e-05	0	0.00126879	0	0	0	4.47136e-06	1.51512e-05	0.000208927
d__Bacteria;p__Proteobacteria;c__Alphaproteobacteria;o__Acetobacterales;f__Acetobacteraceae;g__Roseomonas_A_507227	0	0	0	0	0	0	0	0	0	0	0	0	0	0	0	0	0	0	0	0	1035	0	0	0	2034	1255	0	0	0	4324	4324	0	0	0	0	0	0	0	0	0	0	0	0	0	0	0	0	0	0
d__Bacteria;p__Bacteroidota;c__Bacteroidia;o__Cytophagales;f__Spirosomaceae;g__Larkinella	0	0	0	0	0	0	0	0	0	0	0	0	0	0	0	0	0	0	88	1971	1307	0	0	652	286	0	0	0	0	4304	4304	0	0	0	0	0	0	0	0	0	0	0	0	0	0	0	0	0	0
d__Bacteria;p__Bacteroidota;c__Bacteroidia;o__Bacteroidales;f__WCHB1-69;g__RUG11690	0	0	0	0	0	0	0	0	0	206	0	0	0	0	0	1995	18	0	0	0	69	1113	0	22	0	805	0	31	206	4053	4259	0	0	0	0	0	0	0	0	0	0.000139121	0	0	0	0	0	0.00178407	1.3636e-05	0
d__Bacteria;p__Bacteroidota;c__Bacteroidia;o__Bacteroidales;f__UBA11471;g__UBA11471	0	0	0	0	3980	0	72	0	22	0	0	0	0	0	0	0	0	0	183	0	0	0	0	0	0	0	0	0	4074	183	4257	0	0	0	0	0.0021723	0	3.8177e-05	0	1.31564e-05	0	0	0	0	0	0	0	0	0
d__Bacteria;p__Proteobacteria;c__Gammaproteobacteria;o__Burkholderiales_597441;f__Methylophilaceae;g__Methylobacillus	4	27	0	0	0	0	2	0	4	4046	0	71	0	0	0	0	6	0	0	0	0	0	0	84	0	0	0	0	4154	90	4244	2.5839e-06	2.00948e-05	0	0	0	0	1.06047e-06	0	2.39207e-06	0.00273244	0	4.72388e-05	0	0	0	0	4.54535e-06	0
d__Bacteria;p__Firmicutes_D;c__Bacilli;o__ML615J-28;f__CAG-313;g__UBA1427	3	0	2	0	58	0	12	0	4163	0	0	0	0	5	0	0	0	0	0	0	0	0	0	0	0	0	0	0	4243	0	4243	1.93792e-06	0	1.30386e-06	0	3.16566e-05	0	6.36284e-06	0	0.00248954	0	0	0	0	2.83437e-06	0	0	0	0
d__Bacteria;p__Acidobacteriota;c__Blastocatellia;o__Pyrinomonadales;__;__	0	0	0	0	0	0	0	0	0	0	0	0	0	0	0	548	120	1345	0	0	476	1411	147	40	0	7	120	0	0	4214	4214	0	0	0	0	0	0	0	0	0	0	0	0	0	0	0	0.000490061	9.0907e-05	0.000972342
d__Bacteria;p__Actinobacteriota;c__Actinomycetia;o__Actinomycetales;f__Cellulomonadaceae;g__Cellulomonas	0	0	0	0	0	0	0	0	0	0	0	0	1023	41	0	1035	71	685	0	512	0	0	0	49	0	131	648	0	1064	3131	4195	0	0	0	0	0	0	0	0	0	0	0	0	0.00046412	2.32418e-05	0	0.000925572	5.37866e-05	0.000495208
d__Bacteria;p__Proteobacteria;c__Gammaproteobacteria;o__Legionellales_A;f__Legionellaceae_A;__	0	0	0	0	0	0	0	0	281	18	3599	0	2	0	0	0	0	0	237	0	0	0	0	4	0	0	0	0	3900	241	4141	0	0	0	0	0	0	0	0	0.000168043	1.21562e-05	0.00233408	0	9.07371e-07	0	0	0	0	0
d__Bacteria;p__Firmicutes_C;c__Negativicutes;o__Selenomonadales;f__Selenomonadaceae_42771;g__Selenomonas_A	0	28	0	0	0	0	0	0	0	24	0	318	0	0	0	10	2327	0	0	0	0	40	0	49	0	1007	12	321	370	3766	4136	0	2.0839e-05	0	0	0	0	0	0	0	1.62082e-05	0	0.000211576	0	0	0	8.94273e-06	0.00176284	0
d__Bacteria;p__Fibrobacterota;c__Chitinivibrionia;o__Chitinivibrionales;f__Chitinispirillaceae;g__FEN-1185	11	0	3	0	43	0	29	0	4030	0	0	0	0	0	0	0	0	0	0	0	5	0	0	0	0	0	0	0	4116	5	4121	7.10572e-06	0	1.95578e-06	0	2.34696e-05	0	1.53769e-05	0	0.00241001	0	0	0	0	0	0	0	0	0
d__Bacteria;p__Actinobacteriota;c__Actinomycetia;o__Actinomycetales;f__Micrococcaceae;g__Paenarthrobacter	0	0	0	0	0	0	696	0	0	0	0	0	3234	137	0	0	0	0	0	0	0	0	0	0	0	0	29	0	4067	29	4096	0	0	0	0	0	0	0.000369045	0	0	0	0	0	0.00146722	7.76617e-05	0	0	0	0
d__Bacteria;p__Proteobacteria;c__Gammaproteobacteria;o__Burkholderiales_597441;f__Neisseriaceae_563222;g__Alysiella	0	0	0	0	0	0	0	0	0	0	0	0	0	0	0	0	24	100	0	2130	0	1497	25	0	0	0	0	317	0	4093	4093	0	0	0	0	0	0	0	0	0	0	0	0	0	0	0	0	1.81814e-05	7.22931e-05
d__Bacteria;p__Firmicutes_D;c__Bacilli;o__Bacillales_D_310495;__;__	0	0	0	0	23	0	10	0	3291	0	0	0	0	0	0	0	0	0	0	0	0	0	0	447	0	45	263	0	3324	755	4079	0	0	0	0	1.25535e-05	0	5.30236e-06	0	0.00196807	0	0	0	0	0	0	0	0	0
d__Bacteria;p__Firmicutes_D;c__Bacilli;o__Acholeplasmatales;f__Acholeplasmataceae;g__Acholeplasma_A_284948	0	27	0	0	0	4	0	0	0	29	0	530	3317	121	0	0	0	0	0	2	0	0	0	0	0	0	49	0	4028	51	4079	0	2.00948e-05	0	0	0	1.81282e-06	0	0	0	1.95849e-05	0	0.000352627	0.00150487	6.85917e-05	0	0	0	0
d__Bacteria;p__Proteobacteria;c__Gammaproteobacteria;o__Burkholderiales_595425;f__Burkholderiaceae_A_595425;g__Lautropia	0	0	0	0	0	0	0	0	0	0	0	0	0	0	0	1194	45	299	0	624	0	1220	0	453	0	231	0	0	0	4066	4066	0	0	0	0	0	0	0	0	0	0	0	0	0	0	0	0.00106776	3.40901e-05	0.000216156
d__Bacteria;p__Cyanobacteria;c__Cyanobacteriia;o__Cyanobacteriales;__;__	0	0	0	0	0	0	0	0	0	0	0	0	0	0	0	0	0	0	0	740	1989	0	682	178	340	93	40	0	0	4062	4062	0	0	0	0	0	0	0	0	0	0	0	0	0	0	0	0	0	0
d__Bacteria;p__Bacteroidota;c__Bacteroidia;o__Flavobacteriales_877923;f__Weeksellaceae;g__Epilithonimonas_794764	0	0	0	0	0	5	0	0	0	0	0	0	1774	66	0	233	334	0	3	0	0	0	1236	0	0	0	370	0	1845	2176	4021	0	0	0	0	0	2.26602e-06	0	0	0	0	0	0	0.000804838	3.74137e-05	0	0.000208366	0.000253024	0
d__Bacteria;p__Firmicutes_A;c__Clostridia_258483;o__Oscillospirales;f__UBA929;g__WRAI01	0	0	0	0	0	0	0	0	0	0	0	0	0	0	0	190	0	0	0	1371	0	0	0	113	1633	503	80	119	0	4009	4009	0	0	0	0	0	0	0	0	0	0	0	0	0	0	0	0.000169912	0	0
d__Bacteria;p__Proteobacteria;c__Gammaproteobacteria;o__Enterobacterales_A_737866;__;__	0	40	0	0	0	0	0	0	0	3175	0	58	0	0	0	673	5	0	0	0	0	0	0	0	0	7	0	0	3273	685	3958	0	2.97701e-05	0	0	0	0	0	0	0	0.00214421	0	3.85894e-05	0	0	0	0.000601846	3.78779e-06	0
d__Bacteria;p__Proteobacteria;c__Alphaproteobacteria;o__Rhizobiales_A_504721;f__Hyphomicrobiaceae;__	0	0	0	0	0	0	0	0	0	3	0	0	0	0	0	0	1727	1759	0	0	0	23	0	12	50	341	37	0	3	3949	3952	0	0	0	0	0	0	0	0	0	2.02603e-06	0	0	0	0	0	0	0.0013083	0.00127164
d__Bacteria;p__Armatimonadota;c__Fimbriimonadia;o__Fimbriimonadales;f__Fimbriimonadaceae;g__55-13	13	0	0	0	44	0	31	0	3736	0	0	0	0	2	0	0	9	94	0	0	0	0	0	0	0	0	0	0	3826	103	3929	8.39767e-06	0	0	0	2.40154e-05	0	1.64373e-05	0	0.00223419	0	0	0	0	1.13375e-06	0	0	6.81802e-06	6.79555e-05
d__Bacteria;p__Actinobacteriota;c__Actinomycetia;o__Actinomycetales;f__Micrococcaceae;g__Citricoccus_384863	0	0	0	0	0	0	0	0	0	0	0	0	0	0	323	2030	0	589	0	0	77	0	840	0	0	0	69	0	0	3928	3928	0	0	0	0	0	0	0	0	0	0	0	0	0	0	0.000240591	0.00181537	0	0.000425806
d__Bacteria;p__Spirochaetota;c__Spirochaetia;o__Treponematales;f__Treponemataceae;g__Treponema_B_986141	8	0	5	0	34	0	25	3	3841	0	0	0	0	0	0	0	0	0	0	0	0	0	0	0	4	0	0	0	3916	4	3920	5.1678e-06	0	3.25964e-06	0	1.85573e-05	0	1.32559e-05	2.41215e-06	0.00229698	0	0	0	0	0	0	0	0	0
d__Bacteria;p__Proteobacteria;c__Alphaproteobacteria;o__Rhodobacterales;f__Rhodobacteraceae;g__Wagnerdoeblera_493755	0	0	0	0	0	0	0	0	0	0	0	0	0	0	727	721	75	710	0	0	0	0	417	0	26	579	647	0	0	3902	3902	0	0	0	0	0	0	0	0	0	0	0	0	0	0	0.000541517	0.000644771	5.68168e-05	0.000513281
d__Bacteria;p__Firmicutes_D;c__Bacilli;o__Erysipelotrichales;f__Erysipelotrichaceae;g__Breznakia	0	0	0	0	30	3	15	0	2235	0	0	0	0	0	1528	0	0	0	0	0	8	0	0	0	0	0	0	0	2283	1536	3819	0	0	0	0	1.63741e-05	1.35961e-06	7.95355e-06	0	0.00133657	0	0	0	0	0	0.00113815	0	0	0
d__Bacteria;p__Proteobacteria;c__Alphaproteobacteria;o__Rhizobiales_A_504721;f__Hyphomicrobiaceae;g__Ga0077555	0	0	0	0	0	0	0	0	0	0	0	0	0	0	0	1178	1280	734	0	0	0	18	0	0	0	569	0	0	0	3779	3779	0	0	0	0	0	0	0	0	0	0	0	0	0	0	0	0.00105345	0.000969674	0.000530631
d__Bacteria;p__Actinobacteriota;c__Actinomycetia;o__Actinomycetales;f__Beutenbergiaceae;__	0	0	0	1023	0	0	0	0	0	0	0	0	0	0	0	7	710	261	0	1163	0	9	334	106	8	78	80	0	1023	2756	3779	0	0	0	0.000710946	0	0	0	0	0	0	0	0	0	0	0	6.25991e-06	0.000537866	0.000188685
d__Bacteria;p__Proteobacteria;c__Gammaproteobacteria;o__Burkholderiales_592524;f__Burkholderiaceae_A_574758;g__Janthinobacterium_571526	0	0	0	73	0	0	0	0	0	0	0	0	0	0	0	0	0	0	123	1057	1882	0	0	134	0	0	405	102	73	3703	3776	0	0	0	5.07322e-05	0	0	0	0	0	0	0	0	0	0	0	0	0	0
d__Bacteria;p__Chloroflexota;c__Limnocylindria;o__QHBO01;f__QHBO01;g__CF-167	0	0	0	0	0	0	0	0	0	0	0	0	0	0	8	1275	77	781	6	0	0	0	1377	0	0	177	58	0	0	3759	3759	0	0	0	0	0	0	0	0	0	0	0	0	0	0	5.95892e-06	0.0011402	5.8332e-05	0.000564609
d__Bacteria;p__Firmicutes_A;c__Clostridia_258483;o__Tissierellales;f__Peptoniphilaceae;g__Kallipyga	0	0	0	0	0	0	0	0	2	0	0	0	1300	28	4	0	0	0	0	263	1346	0	0	453	0	88	0	249	1330	2403	3733	0	0	0	0	0	0	0	0	1.19603e-06	0	0	0	0.000589791	1.58725e-05	2.97946e-06	0	0	0
d__Bacteria;p__Actinobacteriota;c__Acidimicrobiia_401430;o__Acidimicrobiales;f__MedAcidi-G1;g__S20-B6	0	62	0	0	0	0	0	0	0	36	0	719	0	0	0	518	120	1108	0	0	108	0	624	9	0	379	25	0	817	2891	3708	0	4.61436e-05	0	0	0	0	0	0	0	2.43123e-05	0	0.000478376	0	0	0	0.000463233	9.0907e-05	0.000801007
d__Bacteria;p__Firmicutes_A;c__Clostridia_258483;o__Lachnospirales;f__Lachnospiraceae;g__Pseudobutyrivibrio	0	52	0	0	0	0	0	0	0	69	0	1078	0	0	0	1234	209	0	0	0	0	0	0	35	0	980	32	0	1199	2490	3689	0	3.87011e-05	0	0	0	0	0	0	0	4.65987e-05	0	0.000717231	0	0	0	0.00110353	0.00015833	0
d__Bacteria;p__Bacteroidota;c__Bacteroidia;o__Cytophagales;f__Cyclobacteriaceae_902095;g__Algoriphagus	0	0	0	0	0	0	0	0	0	0	0	0	0	0	2018	5	0	2	186	0	5	0	0	41	0	1097	327	0	0	3681	3681	0	0	0	0	0	0	0	0	0	0	0	0	0	0	0.00150314	4.47136e-06	0	1.44586e-06
d__Bacteria;p__Actinobacteriota;c__Actinomycetia;o__Actinomycetales;__;__	0	45	0	0	0	0	0	0	0	36	532	472	0	0	0	8	0	0	0	0	49	0	803	172	435	915	182	0	1085	2564	3649	0	3.34913e-05	0	0	0	0	0	0	0	2.43123e-05	0.000345021	0.000314038	0	0	0	7.15418e-06	0	0
d__Bacteria;p__Actinobacteriota;c__Actinomycetia;o__Actinomycetales;f__Cellulomonadaceae;g__Isoptericola_389305	0	18	0	0	0	0	0	0	0	3190	0	47	0	0	0	5	27	138	0	0	0	0	0	5	0	197	0	0	3255	372	3627	0	1.33965e-05	0	0	0	0	0	0	0	0.00215434	0	3.12707e-05	0	0	0	4.47136e-06	2.04541e-05	9.97645e-05
d__Bacteria;p__Actinobacteriota;c__Actinomycetia;o__Actinomycetales;f__Cellulomonadaceae;g__Myceligenerans	7	0	0	0	49	0	26	0	3542	0	0	0	0	0	0	0	0	0	0	0	0	0	0	0	0	0	0	0	3624	0	3624	4.52182e-06	0	0	0	2.67444e-05	0	1.37861e-05	0	0.00211818	0	0	0	0	0	0	0	0	0
d__Bacteria;p__Proteobacteria;c__Gammaproteobacteria;o__Steroidobacterales;f__Steroidobacteraceae;g__ZC4RG30	0	123	0	0	0	0	0	0	0	75	0	1623	0	0	0	6	0	0	0	0	1156	0	0	28	0	585	10	0	1821	1785	3606	0	9.15429e-05	0	0	0	0	0	0	0	5.06507e-05	0	0.00107984	0	0	0	5.36564e-06	0	0
d__Bacteria;p__Desulfobacterota_I;c__Desulfovibrionia;o__Desulfovibrionales;f__Desulfovibrionaceae;g__Bilophila	7	0	0	0	3477	0	64	0	28	0	0	0	0	0	0	0	0	0	23	0	0	0	0	0	0	0	0	0	3576	23	3599	4.52182e-06	0	0	0	0.00189776	0	3.39351e-05	0	1.67445e-05	0	0	0	0	0	0	0	0	0
d__Bacteria;p__Bacteroidota;c__Bacteroidia;o__Cytophagales;f__Hymenobacteraceae;g__Adhaeribacter	0	0	0	0	0	0	0	0	0	0	0	0	0	0	0	1213	85	824	0	0	850	0	0	13	0	390	168	0	0	3543	3543	0	0	0	0	0	0	0	0	0	0	0	0	0	0	0	0.00108475	6.43924e-05	0.000595695
d__Bacteria;p__Firmicutes_A;c__Clostridia_258483;o__Lachnospirales;f__Cellulosilyticaceae;g__FMMP01	0	0	0	0	5	2	0	0	0	0	0	0	0	0	3310	0	0	0	7	0	0	0	0	104	0	90	0	0	7	3511	3518	0	0	0	0	2.72902e-06	9.06408e-07	0	0	0	0	0	0	0	0	0.0024655	0	0	0
d__Bacteria;p__Proteobacteria;c__Alphaproteobacteria;o__Rickettsiales;__;__	0	0	0	4	0	0	0	0	0	0	0	0	0	0	2	0	823	0	2244	0	43	10	11	0	0	0	4	368	4	3505	3509	0	0	0	2.77985e-06	0	0	0	0	0	0	0	0	0	0	1.48973e-06	0	0.00062347	0
d__Bacteria;p__Firmicutes_A;c__Clostridia_258483;o__Lachnospirales;f__Lachnospiraceae;g__UBA4292	0	61	0	0	0	0	0	0	0	33	0	758	0	0	0	152	0	0	0	376	0	0	0	66	0	1563	49	442	852	2648	3500	0	4.53993e-05	0	0	0	0	0	0	0	2.22863e-05	0	0.000504324	0	0	0	0.000135929	0	0
d__Bacteria;p__Actinobacteriota;c__Acidimicrobiia_401430;o__Acidimicrobiales;f__Microtrichaceae;g__IMCC26207	0	0	0	0	0	0	0	0	0	0	0	4	0	0	0	447	181	2421	2	0	0	0	8	36	0	254	140	0	4	3489	3493	0	0	0	0	0	0	0	0	0	0	0	2.66134e-06	0	0	0	0.00039974	0.000137118	0.00175022
d__Bacteria;p__Planctomycetota;c__Planctomycetia;o__Gemmatales;f__Gemmataceae;g__RGDT01	4	0	0	3481	0	0	0	0	0	0	0	0	0	0	0	0	0	0	0	0	0	0	0	0	0	0	0	0	3485	0	3485	2.5839e-06	0	0	0.00241916	0	0	0	0	0	0	0	0	0	0	0	0	0	0
d__Bacteria;p__Myxococcota_A_473307;c__UBA796;o__UBA796;f__GCA-2862545;g__REDI01	18	0	0	0	0	0	3443	0	0	0	2	0	0	0	0	0	0	0	0	0	0	0	0	0	0	0	0	0	3463	0	3463	1.16275e-05	0	0	0	0	0	0.0018256	0	0	0	1.29707e-06	0	0	0	0	0	0	0
d__Bacteria;p__Firmicutes_D;c__Bacilli;o__Bacillales_H;f__Marinococcaceae;g__Marinococcus	0	0	0	283	12	0	0	0	895	0	0	0	0	0	0	0	73	856	0	0	0	0	1300	0	0	0	0	0	1190	2229	3419	0	0	0	0.000196674	6.54965e-06	0	0	0	0.000535225	0	0	0	0	0	0	0	5.53017e-05	0.000618829
d__Bacteria;p__Proteobacteria;c__Gammaproteobacteria;o__Pseudomonadales_660954;f__HTCC2089_660954;g__UBA4421	0	0	0	0	0	5	0	0	0	0	0	0	144	6	3249	0	0	0	0	0	0	0	0	0	0	0	0	0	155	3249	3404	0	0	0	0	0	2.26602e-06	0	0	0	0	0	0	6.53307e-05	3.40124e-06	0.00242007	0	0	0
d__Bacteria;p__Firmicutes_A;c__Clostridia_258483;o__Peptostreptococcales;f__Anaerovoracaceae;g__BX12	0	52	0	0	0	0	0	0	0	55	0	823	0	0	0	62	737	0	0	0	0	11	0	57	0	1421	182	0	930	2470	3400	0	3.87011e-05	0	0	0	0	0	0	0	3.71439e-05	0	0.00054757	0	0	0	5.54449e-05	0.00055832	0
d__Bacteria;p__Fusobacteriota;c__Fusobacteriia;o__;f__;g__	0	0	0	0	0	0	0	0	0	0	0	0	2655	87	0	334	0	0	4	2	0	3	0	0	0	0	291	0	2742	634	3376	0	0	0	0	0	0	0	0	0	0	0	0	0.00120453	4.9318e-05	0	0.000298687	0	0
d__Bacteria;p__Bacteroidota;c__Bacteroidia;o__Sphingobacteriales;f__Sphingobacteriaceae;g__Daejeonella	0	0	5	3028	0	0	0	0	0	0	0	0	0	0	54	0	0	0	0	0	0	0	0	0	0	20	194	0	3033	268	3301	0	0	3.25964e-06	0.00210434	0	0	0	0	0	0	0	0	0	0	4.02227e-05	0	0	0
d__Bacteria;p__Proteobacteria;c__Gammaproteobacteria;o__Pseudomonadales_650611;f__Pseudomonadaceae;g__Pseudomonas_E_648040	0	0	0	0	0	0	0	0	0	0	0	205	0	0	0	2590	0	0	259	0	0	0	0	86	0	145	0	0	205	3080	3285	0	0	0	0	0	0	0	0	0	0	0	0.000136394	0	0	0	0.00231617	0	0
d__Bacteria;p__Firmicutes_D;c__Bacilli;o__Bacillales_D_310495;f__Amphibacillaceae;g__Cerasibacillus	0	82	0	0	0	0	0	0	0	56	0	983	0	0	0	13	0	0	0	0	0	0	0	798	0	1078	275	0	1121	2164	3285	0	6.10286e-05	0	0	0	0	0	0	0	3.78192e-05	0	0.000654024	0	0	0	1.16255e-05	0	0
d__Bacteria;p__Firmicutes_D;c__Bacilli;o__Acholeplasmatales;f__Anaeroplasmataceae;g__CAG-307	8	92	0	0	0	0	2008	2	0	60	3	1107	0	0	0	0	0	0	0	0	0	0	0	0	0	0	4	0	3280	4	3284	5.1678e-06	6.84711e-05	0	0	0	0	0.00106471	1.6081e-06	0	4.05206e-05	1.94561e-06	0.000736525	0	0	0	0	0	0
d__Bacteria;p__Proteobacteria;c__Gammaproteobacteria;o__Burkholderiales_592524;f__Burkholderiaceae_A_574934;__	0	0	0	0	0	0	0	0	0	0	0	0	0	0	802	768	89	992	0	0	0	0	0	78	0	69	426	0	0	3224	3224	0	0	0	0	0	0	0	0	0	0	0	0	0	0	0.000597382	0.000686802	6.74227e-05	0.000717147
d__Bacteria;p__Proteobacteria;c__Gammaproteobacteria;o__Burkholderiales_595422;f__Burkholderiaceae_A_595422;g__Advenella	0	0	0	0	0	0	0	0	0	0	0	0	0	0	0	0	103	839	1150	0	15	0	137	38	0	706	223	0	0	3211	3211	0	0	0	0	0	0	0	0	0	0	0	0	0	0	0	0	7.80285e-05	0.000606539
d__Bacteria;p__Proteobacteria;c__Alphaproteobacteria;o__Micavibrionales;f__UBA2020;g__UBA2020	0	0	0	0	0	0	0	0	0	0	0	0	0	0	3206	0	0	0	0	0	0	0	2	0	0	0	0	0	0	3208	3208	0	0	0	0	0	0	0	0	0	0	0	0	0	0	0.00238804	0	0	0
d__Bacteria;p__Actinobacteriota;c__Actinomycetia;o__Actinomycetales;f__Cellulomonadaceae;g__Jonesia	0	0	0	0	0	0	0	0	0	0	0	0	965	33	38	0	54	750	0	0	713	0	611	0	0	0	40	0	998	2206	3204	0	0	0	0	0	0	0	0	0	0	0	0	0.000437806	1.87068e-05	2.83049e-05	0	4.09081e-05	0.000542198
d__Bacteria;p__Actinobacteriota;c__Actinomycetia;o__Mycobacteriales;f__Pseudonocardiaceae;g__Pseudonocardia	0	114	10	0	0	0	0	345	0	54	2	1908	0	0	0	0	0	0	0	0	0	0	22	643	0	102	0	0	2433	767	3200	0	8.48447e-05	6.51928e-06	0	0	0	0	0.000277397	0	3.64685e-05	1.29707e-06	0.00126946	0	0	0	0	0	0
d__Bacteria;p__Myxococcota_A_473307;c__Bradymonadia;o__UBA7976;f__UBA1532;__	0	140	0	0	0	0	0	2	0	106	0	1762	0	0	0	8	0	0	0	0	0	0	611	20	0	485	0	0	2010	1124	3134	0	0.000104195	0	0	0	0	0	1.6081e-06	0	7.15864e-05	0	0.00117232	0	0	0	7.15418e-06	0	0
d__Bacteria;p__Firmicutes_D;c__Bacilli;o__Lactobacillales;f__Lactobacillaceae;__	0	0	0	411	0	0	0	0	0	0	0	0	0	0	1531	0	50	562	0	26	0	0	0	0	467	0	0	67	411	2703	3114	0	0	0	0.000285629	0	0	0	0	0	0	0	0	0	0	0.00114039	0	3.78779e-05	0.000406287
d__Bacteria;p__Bdellovibrionota_E;c__Bdellovibrionia_A_473294;o__Bdellovibrionales;f__Bdellovibrionaceae;g__	0	0	0	0	0	4	0	0	0	0	0	0	0	0	2784	0	0	0	0	0	0	0	0	7	0	314	0	0	4	3105	3109	0	0	0	0	0	1.81282e-06	0	0	0	0	0	0	0	0	0.0020737	0	0	0
d__Bacteria;p__Actinobacteriota;c__Actinomycetia;o__Actinomycetales;f__Microbacteriaceae;g__Microbacterium_A_383312	0	9	0	0	0	0	0	0	0	0	0	106	213	14	0	0	0	0	0	0	1994	159	0	11	0	497	106	0	342	2767	3109	0	6.69826e-06	0	0	0	0	0	0	0	0	0	7.05255e-05	9.6635e-05	7.93623e-06	0	0	0	0
d__Bacteria;p__Actinobacteriota;c__Actinomycetia;o__Actinomycetales;f__Cellulomonadaceae;g__Cellulosimicrobium	0	0	0	0	0	0	0	0	0	0	0	0	0	0	0	0	0	0	0	0	2287	0	0	37	0	716	33	0	0	3073	3073	0	0	0	0	0	0	0	0	0	0	0	0	0	0	0	0	0	0
d__Bacteria;p__Actinobacteriota;c__Thermoleophilia;o__Solirubrobacterales;f__Solirubrobacteraceae_405341;g__Conexibacter	0	0	0	0	0	0	0	0	0	0	0	0	0	0	0	0	101	1044	0	0	0	0	400	14	1249	222	0	0	0	3030	3030	0	0	0	0	0	0	0	0	0	0	0	0	0	0	0	0	7.65134e-05	0.00075474
d__Bacteria;p__Actinobacteriota;c__Acidimicrobiia_401430;o__Acidimicrobiales;f__Ilumatobacteraceae;g__Casp-actino8	0	0	0	0	0	4	0	0	0	0	0	0	0	0	567	1651	0	0	0	0	0	0	0	22	0	703	72	0	4	3015	3019	0	0	0	0	0	1.81282e-06	0	0	0	0	0	0	0	0	0.000422339	0.00147644	0	0
d__Bacteria;p__Bacteroidota;c__Bacteroidia;o__Sphingobacteriales;f__Sphingobacteriaceae;g__Albibacterium	0	49	0	0	0	0	0	0	0	46	0	804	0	0	0	0	0	0	0	0	0	0	402	46	0	32	1602	5	899	2087	2986	0	3.64683e-05	0	0	0	0	0	0	0	3.10658e-05	0	0.000534929	0	0	0	0	0	0
d__Bacteria;p__Firmicutes_D;c__Bacilli;o__RFN20;f__CAG-826;g__RUG14515	0	0	0	0	0	0	0	0	0	17	0	0	0	0	0	1963	0	0	0	732	0	0	0	6	6	234	0	0	17	2941	2958	0	0	0	0	0	0	0	0	0	1.14808e-05	0	0	0	0	0	0.00175546	0	0
d__Bacteria;p__Bacteroidota;c__Bacteroidia;o__Cytophagales;f__Cyclobacteriaceae_900466;g__Ohtaekwangia	0	93	0	0	0	0	0	0	0	88	0	1543	0	0	109	0	31	347	0	0	0	0	0	625	0	118	0	0	1724	1230	2954	0	6.92154e-05	0	0	0	0	0	0	0	5.94302e-05	0	0.00102661	0	0	8.11903e-05	0	2.34843e-05	0.000250857
d__Bacteria;p__Bdellovibrionota_E;c__Oligoflexia;o__Silvanigrellales;f__Silvanigrellaceae;g__Silvanigrella	0	0	0	0	0	0	0	0	0	0	0	0	0	0	5	0	0	0	0	0	2931	0	0	0	0	0	0	0	0	2936	2936	0	0	0	0	0	0	0	0	0	0	0	0	0	0	3.72433e-06	0	0	0
d__Bacteria;p__Cyanobacteria;c__Vampirovibrionia;o__Gastranaerophilales;f__Gastranaerophilaceae;g__Limenecus	0	15	0	0	0	0	0	0	0	2865	0	51	0	0	0	4	0	0	0	0	0	0	0	0	0	0	0	0	2931	4	2935	0	1.11638e-05	0	0	0	0	0	0	0	0.00193486	0	3.39321e-05	0	0	0	3.57709e-06	0	0
[truncated: 741 more rows]
[truncated: 14 more columns]

## Sheet: 7-Species
Table S4: Amplicon sequence variants (ASVs) taxonomic assignment level Species. Read counts and relative abundance.
[truncated: 1,734 more rows]
[truncated: 13 more columns]
