# Supplementary material for: Comparison of RNA- and DNA-based 16S amplicon sequencing to find the optimal approach for the analysis of the uterine microbiome
Source: Sci Rep. 2025 May 16;15:17037. doi: 10.1038/s41598-025-00969-5 (PMC12084623; doi:10.1038/s41598-025-00969-5)
Supplement: Supplementary file 14 — Supplementary Material 14 [file 41598_2025_969_MOESM14_ESM.xlsx]

## Sheet: 2-Phylum
Table S5: Differential analysis of microbiome composition between RNA- and DNA-based 16S analysis; level Phylum.
Phylum	d_Bacteria;p_Bacteroidota	d_Bacteria;p_Actinobacteriota	d_Bacteria;p_Firmicutes_A	d_Bacteria;p_Synergistota	d_Bacteria;p_Acidobacteriota	Unassigned
Wilcoxon Rank test p-value	6.23183e-07	1.05929e-05	4.58698e-05	0.00184782	0.00186651	0.000431754
BH-adjusted p-value	2.86664e-05	0.000225055	0.000703132	0.0206791	0.0388625	0.0179349
Mean relative abundance %
All	0.133545	0.132445	0.0980253	0.00149669	0.000842442	0.000379243
DNA	0.201006	0.195739	0.118125	0.00292471	0.000630674	4.6636e-05
RNA	0.0660838	0.0691504	0.0779254	6.86707e-05	0.00105421	0.00071185
log2 FC RNA/DNA
Mean	-1.70557	-1.57695	-0.890644	-3.01801	3.87512	3.59752
E1_ES_02	-2.7839	-1.8321	-0.128698	-12.1276	7.2941	8.37886
E1_ES_09	-1.68316	-0.825394	-0.336873	-0.644251	3.18762	0.163839
E4_E_03	-0.606819	-0.512438	-0.603412	4.63433	8.40844	6.2404
E4_E_05	-1.49888	-1.03988	-0.848653	0.146483	-0.813377	2.06384
E4_E_07	-2.73351	-0.00543718	-1.89303	0.10801	-0.671118	6.80056
E4_E_09	-0.727108	-2.41066	-0.555144	-8.89014	2.38234	4.76636
E4_E_12	-1.92378	-1.60789	-2.02401	-0.481403	5.23051	4.27757
E4_F_01	-0.70802	-1.25681	-0.0446401	-5.64787	8.06298	6.12609
E4_U_01	-2.03877	-1.77357	-2.07987	-3.69788	6.24765	6.09849
E4_U_03	-2.89498	-2.72312	-2.30667	-5.87919	-0.375164	4.29355
E4_U_05	-1.16467	-1.87675	-0.00419176	-9.17723	7.98271	5.33088
E4_U_15	-1.61184	-0.480162	0.583519	-1.3527	-2.22645	-4.75201
E4_U_16	-0.28905	-2.55675	-1.00539	1.07591	4.617	1.29405
E4_U_17	-3.21351	-3.17637	-1.22195	-0.318603	4.9244	-0.717152
relative abundance
E1_ES_02_DNA_S6	0.277392	0.319987	0.0951171	0.00999904	1e-05	1e-05
E1_ES_02_RNA_S15	0.0402771	0.0898702	0.0869995	2.2346e-06	0.00156943	0.0033288
E1_ES_09_DNA_S1	0.324189	0.156405	0.227194	1.56293e-05	0.000171178	9.89854e-05
E1_ES_09_RNA_S23	0.100953	0.0882638	0.179882	1e-05	0.00155961	0.00011089
E4_E_03_DNA_S19	0.135125	0.0992176	0.249463	3.32483e-05	6.51928e-06	1e-05
E4_E_03_RNA_S16	0.088729	0.0695552	0.164195	0.000825738	0.0022151	0.000756043
E4_E_05_DNA_S13	0.0915751	0.254749	0.0560792	9.0345e-06	0.00668623	3.6138e-05
E4_E_05_RNA_S9	0.0324018	0.123902	0.031141	1e-05	0.00380479	0.000151093
E4_E_07_DNA_S7	0.311817	0.12567	0.0855466	9.27867e-06	1e-05	1e-05
E4_E_07_RNA_S5	0.0468848	0.125197	0.0230326	1e-05	6.2802e-06	0.00111474
E4_E_09_DNA_S17	0.148647	0.16084	0.198439	0.00474459	1e-05	6.57146e-05
E4_E_09_RNA_S2	0.0897999	0.0302491	0.135055	1e-05	5.2138e-05	0.00178846
E4_E_12_DNA_S11	0.159689	0.239741	0.082043	3.07537e-05	1e-05	1e-05
E4_E_12_RNA_S14	0.0420879	0.0786535	0.0201722	2.20283e-05	0.000375439	0.000193945
E4_F_01_DNA_S28	0.293569	0.141607	0.103302	0.00124226	3.2162e-06	1e-05
E4_F_01_RNA_S24	0.179711	0.059258	0.100155	2.47761e-05	0.000860086	0.000698451
E4_U_01_DNA_S26	0.127254	0.23621	0.12084	0.00012977	1e-05	1e-05
E4_U_01_RNA_S29	0.03097	0.0690875	0.028583	1e-05	0.000759853	0.000685219
E4_U_03_DNA_S30	0.231125	0.26756	0.15509	0.000836075	0.000104678	2.90398e-05
E4_U_03_RNA_S25	0.0310722	0.040521	0.0313479	1.42047e-05	8.07087e-05	0.000569481
E4_U_05_DNA_S27	0.120248	0.111546	0.0679406	0.0238538	1e-05	1e-05
E4_U_05_RNA_S10	0.0536387	0.0303737	0.0677435	4.12038e-05	0.00252951	0.00040249
E4_U_15_DNA_S3	0.355127	0.132002	0.120495	1.86294e-05	0.00185761	0.000343978
E4_U_15_RNA_S21	0.11619	0.0946322	0.180561	7.2945e-06	0.000396942	1.27654e-05
E4_U_16_DNA_S12	0.0658071	0.232707	0.0368728	1.13421e-05	1e-05	6.26086e-05
E4_U_16_RNA_S18	0.0538592	0.0395505	0.0183677	2.39097e-05	0.000245389	0.000153526
E4_U_17_DNA_S4	0.172517	0.262101	0.0553297	1.24712e-05	1e-05	1.64393e-05
E4_U_17_RNA_S20	0.0185981	0.0289925	0.02372	1e-05	0.000303664	1e-05
relative abundance
E1_ES_02_DNA_S6	0.277392	0.319987	0.0951171	0.00999904	0	0
E1_ES_02_RNA_S15	0.0402771	0.0898702	0.0869995	2.2346e-06	0.00156943	0.0033288
E1_ES_09_DNA_S1	0.324189	0.156405	0.227194	1.56293e-05	0.000171178	9.89854e-05
E1_ES_09_RNA_S23	0.100953	0.0882638	0.179882	0	0.00155961	0.00011089
E4_E_03_DNA_S19	0.135125	0.0992176	0.249463	3.32483e-05	6.51928e-06	0
E4_E_03_RNA_S16	0.088729	0.0695552	0.164195	0.000825738	0.0022151	0.000756043
E4_E_05_DNA_S13	0.0915751	0.254749	0.0560792	9.0345e-06	0.00668623	3.6138e-05
E4_E_05_RNA_S9	0.0324018	0.123902	0.031141	0	0.00380479	0.000151093
E4_E_07_DNA_S7	0.311817	0.12567	0.0855466	9.27867e-06	0	0
E4_E_07_RNA_S5	0.0468848	0.125197	0.0230326	0	6.2802e-06	0.00111474
E4_E_09_DNA_S17	0.148647	0.16084	0.198439	0.00474459	0	6.57146e-05
E4_E_09_RNA_S2	0.0897999	0.0302491	0.135055	0	5.2138e-05	0.00178846
E4_E_12_DNA_S11	0.159689	0.239741	0.082043	3.07537e-05	0	0
E4_E_12_RNA_S14	0.0420879	0.0786535	0.0201722	2.20283e-05	0.000375439	0.000193945
E4_F_01_DNA_S28	0.293569	0.141607	0.103302	0.00124226	3.2162e-06	0
E4_F_01_RNA_S24	0.179711	0.059258	0.100155	2.47761e-05	0.000860086	0.000698451
E4_U_01_DNA_S26	0.127254	0.23621	0.12084	0.00012977	0	0
E4_U_01_RNA_S29	0.03097	0.0690875	0.028583	0	0.000759853	0.000685219
E4_U_03_DNA_S30	0.231125	0.26756	0.15509	0.000836075	0.000104678	2.90398e-05
E4_U_03_RNA_S25	0.0310722	0.040521	0.0313479	1.42047e-05	8.07087e-05	0.000569481
E4_U_05_DNA_S27	0.120248	0.111546	0.0679406	0.0238538	0	0
E4_U_05_RNA_S10	0.0536387	0.0303737	0.0677435	4.12038e-05	0.00252951	0.00040249
E4_U_15_DNA_S3	0.355127	0.132002	0.120495	1.86294e-05	0.00185761	0.000343978
E4_U_15_RNA_S21	0.11619	0.0946322	0.180561	7.2945e-06	0.000396942	1.27654e-05
E4_U_16_DNA_S12	0.0658071	0.232707	0.0368728	1.13421e-05	0	6.26086e-05
E4_U_16_RNA_S18	0.0538592	0.0395505	0.0183677	2.39097e-05	0.000245389	0.000153526
E4_U_17_DNA_S4	0.172517	0.262101	0.0553297	1.24712e-05	0	1.64393e-05
E4_U_17_RNA_S20	0.0185981	0.0289925	0.02372	0	0.000303664	0

## Sheet: 3-Class
Table S5: Differential analysis of microbiome composition between RNA- and DNA-based 16S analysis; level Class.
Class	d_Bacteria;p_Proteobacteria;c_Alphaproteobacteria	d_Bacteria;p_Bacteroidota;c_Bacteroidia	d_Bacteria;p_Actinobacteriota;c_Actinomycetia	d_Bacteria;p_Firmicutes_A;c_Clostridia_258483	d_Bacteria;p_Chloroflexota;c_Chloroflexia	d_Bacteria;p_Patescibacteria;c_Saccharimonadia	d_Bacteria;p_Actinobacteriota;c_Thermoleophilia	d_Bacteria;p_Synergistota;c_Synergistia	d_Bacteria;p_Cyanobacteria;c_Cyanobacteriia	d_Bacteria;p_Cyanobacteria;c_Vampirovibrionia	d_Bacteria;p_Verrucomicrobiota;c_Kiritimatiellae_777934	d_Bacteria;p_Planctomycetota;c_Planctomycetia	Unassigned	d_Bacteria;p_Myxococcota_A_473307;c_Myxococcia
Wilcoxon Rank test p-value	0.000727089	5.45285e-07	9.4646e-07	6.34447e-05	1.76244e-06	0.00529763	0.00248473	0.00146863	4.90835e-06	0.00220395	0.00359558	0.00418814	0.00130528	0.00061306
BH-adjusted p-value	0.0214604	3.484e-05	3.89573e-05	0.00144013	5.65132e-05	0.0470139	0.0440856	0.0199179	0.000444704	0.0248177	0.0361672	0.0358227	0.0289629	0.0154487
Mean relative abundance %
All	0.232567	0.133031	0.122916	0.0979639	0.00463584	0.00316508	0.00198224	0.00149669	0.000971123	0.000789495	0.000568787	0.000487009	0.000379243	0.0002949
DNA	0.0643392	0.200913	0.183299	0.118055	0.00924134	0.00600109	0.0015876	0.00292471	6.71063e-05	0.00151806	0.000969329	0.000970142	4.6636e-05	6.39645e-07
RNA	0.400794	0.0651499	0.0625335	0.0778732	3.03439e-05	0.000329079	0.00237689	6.86707e-05	0.00187514	6.09317e-05	0.000168244	3.87603e-06	0.00071185	0.00058916
log2 FC RNA/DNA
Mean	2.56261	-1.74011	-1.6187	-0.891355	-5.61318	-3.20526	4.76379	-3.01801	4.86355	-3.05693	-2.32042	-1.15796	3.59752	3.93668
E1_ES_02	1.98702	-2.88956	-1.91161	-0.128698	-5.19737	0.901564	8.32055	-12.1276	3.53853	-1.77554	-6.42592	0.782454	8.37886	5.04429
E1_ES_09	1.68944	-1.68972	-0.742131	-0.336499	-3.00682	-2.6226	-0.514674	-0.644251	7.42382	-1.64197	-6.98585	-1.92436	0.163839	2.47106
E4_E_03	2.34556	-0.608372	-1.01217	-0.603792	-2.55595	-12.8027	11.3233	4.63433	7.99646	-4.34626	0.438589	0.35418	6.2404	5.64601
E4_E_05	3.04591	-1.53042	-1.11051	-0.848653	-7.63653	-3.33299	12.2741	0.146483	8.62469	-0.428503	0.910441	-10.3114	2.06384	9.03436
E4_E_07	2.69067	-2.73382	-0.0143139	-1.89303	-3.59054	-2.44582	2.73009	0.10801	-1.40808	0.736041	-6.4672	-0.823121	6.80056	0
E4_E_09	1.7509	-0.72709	-2.44195	-0.55692	0.545298	8.25035	2.39038	-8.89014	5.73743	-1.44869	2.90519	-0.584497	4.76636	4.48745
E4_E_12	3.51811	-2.14847	-1.40259	-2.04166	-10.7015	-5.13507	7.1847	-0.481403	8.41123	-9.44928	-0.570135	1.42987	4.27757	6.21012
E4_F_01	2.4157	-0.709015	-1.18916	-0.0446401	-4.4468	-8.38614	5.71592	-5.64787	5.67152	-9.89164	-1.79827	1.63657	6.12609	3.61621
E4_U_01	3.12246	-2.07266	-1.8376	-2.07987	-10.5514	-2.43252	0.307661	-3.69788	5.89048	-5.39576	0.0636703	0	6.09849	2.01914
E4_U_03	3.74505	-2.90423	-2.83112	-2.30625	0.0595045	-5.10813	6.81782	-5.87919	2.56196	-5.14126	-2.1803	-1.94465	4.29355	4.50637
E4_U_05	3.74693	-1.1648	-1.91647	-0.00419176	-11.0183	-6.45291	8.58318	-9.17723	7.15334	-3.06855	-4.07358	0	5.33088	0
E4_U_15	1.37384	-1.61998	-0.532702	0.591125	-3.20986	-0.348586	3.06397	-1.3527	-0.757808	-1.76265	-1.8478	-4.13031	-4.75201	7.39639
E4_U_16	1.46223	-0.290466	-2.58705	-1.00394	-8.13379	-4.30535	3.50836	1.07591	1.62438	0.817025	-5.46627	1.29224	1.29405	4.6821
E4_U_17	2.98275	-3.27296	-3.13246	-1.22195	-9.14052	-0.652707	-5.01221	-0.318603	5.62172	0	-0.988454	-1.98845	-0.717152	0
relative abundance
E1_ES_02_DNA_S6	0.0724008	0.277391	0.319722	0.0951171	0.000366913	0.000508382	5.1678e-06	0.00999904	1e-05	3.42366e-05	0.000859792	5.81377e-06	1e-05	1e-05
E1_ES_02_RNA_S15	0.28701	0.0374325	0.0849809	0.0869995	1e-05	0.000949703	0.00165211	2.2346e-06	0.000116199	1e-05	1e-05	1e-05	0.0033288	0.000329975
E1_ES_09_DNA_S1	0.0716409	0.324109	0.130729	0.227135	8.03792e-05	0.000110149	0.00161875	1.56293e-05	6.92154e-05	1.11638e-05	0.00793446	3.79568e-05	9.89854e-05	1e-05
E1_ES_09_RNA_S23	0.231065	0.10047	0.0781568	0.179882	1e-05	1.78855e-05	0.00113304	1e-05	0.0118849	3.57709e-06	6.25991e-05	1e-05	0.00011089	5.54449e-05
E4_E_03_DNA_S19	0.0900424	0.135125	0.094808	0.249463	5.34581e-05	0.0433011	3.91157e-06	3.32483e-05	1e-05	0.000203402	0.00120346	7.82314e-06	1e-05	1e-05
E4_E_03_RNA_S16	0.457647	0.0886335	0.0470057	0.164152	9.0907e-06	6.06046e-06	0.0100232	0.000825738	0.00255373	1e-05	0.00163102	1e-05	0.000756043	0.000500746
E4_E_05_DNA_S13	0.0542737	0.0915751	0.216251	0.0560792	0.0300654	0.000100769	2.08489e-06	9.0345e-06	1e-05	9.72947e-06	1e-05	0.0127067	3.6138e-05	1e-05
E4_E_05_RNA_S9	0.44823	0.0317012	0.100152	0.031141	0.000151093	1e-05	0.0103263	1e-05	0.0039472	7.22931e-06	1.87962e-05	1e-05	0.000151093	0.00524342
E4_E_07_DNA_S7	0.0566326	0.311817	0.125408	0.0855466	0.000272356	0.00440027	5.8401e-05	9.27867e-06	1e-05	6.00385e-06	0.000884749	1e-05	1e-05	1e-05
E4_E_07_RNA_S5	0.365628	0.0468748	0.12417	0.0230326	2.26087e-05	0.000807634	0.000387488	1e-05	3.76812e-06	1e-05	1e-05	5.65218e-06	0.00111474	1e-05
E4_E_09_DNA_S17	0.159846	0.148645	0.160796	0.198439	9.97049e-06	4.98524e-06	2.80986e-05	0.00474459	1e-05	0.00209833	1.13301e-05	1e-05	6.57146e-05	1e-05
E4_E_09_RNA_S2	0.537992	0.0897999	0.029592	0.134889	1.45501e-05	0.00151807	0.00014732	1e-05	0.000533505	0.000768733	8.48759e-05	6.66882e-06	0.00178846	0.000224315
E4_E_12_DNA_S11	0.0551064	0.159572	0.194516	0.082043	0.0614035	0.016239	1e-05	3.07537e-05	1e-05	0.00699064	1.48466e-05	3.71166e-06	1e-05	1e-05
E4_E_12_RNA_S14	0.631333	0.0359918	0.0735755	0.019927	3.68735e-05	0.000462115	0.00145483	2.20283e-05	0.00340433	1e-05	1e-05	1e-05	0.000193945	0.000740342
E4_F_01_DNA_S28	0.0699628	0.293569	0.130788	0.103302	6.4324e-05	0.00334565	1e-05	0.00124226	1e-05	0.00949905	5.94997e-05	3.2162e-06	1e-05	5.62835e-06
E4_F_01_RNA_S24	0.373307	0.179587	0.0573579	0.100155	2.94954e-06	1e-05	0.000525608	2.47761e-05	0.00050968	1e-05	1.71073e-05	1e-05	0.000698451	6.90192e-05
E4_U_01_DNA_S26	0.0601419	0.127247	0.222332	0.12084	0.0150066	0.00121218	0.00269586	0.00012977	1e-05	0.000421004	9.56827e-06	1e-05	1e-05	1e-05
E4_U_01_RNA_S29	0.523759	0.0302494	0.0622057	0.028583	1e-05	0.000224546	0.00333666	1e-05	0.000593213	1e-05	1e-05	1e-05	0.000685219	4.05341e-05
E4_U_03_DNA_S30	0.0479973	0.231042	0.267144	0.155046	6.75343e-05	0.0125155	7.42877e-06	0.000836075	4.59233e-05	0.00193688	0.000342399	3.84946e-05	2.90398e-05	1e-05
E4_U_03_RNA_S25	0.643561	0.0308624	0.0375399	0.0313479	7.0378e-05	0.000362866	0.00083808	1.42047e-05	0.000271181	5.48819e-05	7.55434e-05	1e-05	0.000569481	0.000227276
E4_U_05_DNA_S27	0.0463761	0.120248	0.106686	0.0679406	0.0125064	0.00070431	2.59414e-06	0.0238538	1e-05	8.43096e-06	0.00018613	1e-05	1e-05	1e-05
E4_U_05_RNA_S10	0.622634	0.0536337	0.0282613	0.0677435	6.02982e-06	8.03976e-06	0.00099492	4.12038e-05	0.00142354	1.00497e-06	1.10547e-05	1e-05	0.00040249	1e-05
E4_U_15_DNA_S3	0.0351603	0.354121	0.125501	0.119692	0.00102927	0.000194278	0.000156354	1.86294e-05	0.00082435	3.39321e-05	0.00159946	0.000734529	0.000343978	3.32667e-06
E4_U_15_RNA_S21	0.0911211	0.115209	0.0867535	0.180306	0.000111241	0.000152577	0.00130754	7.2945e-06	0.000487516	1e-05	0.000444357	4.19434e-05	1.27654e-05	0.000560461
E4_U_16_DNA_S12	0.0473407	0.0658071	0.228074	0.036793	0.00280877	0.00133111	5.30812e-05	1.13421e-05	1e-05	1e-05	0.000445065	4.08317e-06	6.26086e-05	1e-05
E4_U_16_RNA_S18	0.13044	0.0538063	0.0379573	0.0183463	1e-05	6.73248e-05	0.000604035	2.39097e-05	3.0831e-05	1.76177e-05	1.00673e-05	1e-05	0.000153526	0.000256715
E4_U_17_DNA_S4	0.0338265	0.172508	0.243435	0.0553297	0.0056438	4.76174e-05	0.0175946	1.24712e-05	1e-05	1e-05	1.98406e-05	3.96812e-05	1.64393e-05	1e-05
E4_U_17_RNA_S20	0.267395	0.0178463	0.02776	0.02372	1e-05	3.02887e-05	0.000545197	1e-05	0.000492386	1e-05	1e-05	1e-05	1e-05	1e-05
relative abundance
E1_ES_02_DNA_S6	0.0724008	0.277391	0.319722	0.0951171	0.000366913	0.000508382	5.1678e-06	0.00999904	0	3.42366e-05	0.000859792	5.81377e-06	0	0
E1_ES_02_RNA_S15	0.28701	0.0374325	0.0849809	0.0869995	0	0.000949703	0.00165211	2.2346e-06	0.000116199	0	0	0	0.0033288	0.000329975
E1_ES_09_DNA_S1	0.0716409	0.324109	0.130729	0.227135	8.03792e-05	0.000110149	0.00161875	1.56293e-05	6.92154e-05	1.11638e-05	0.00793446	3.79568e-05	9.89854e-05	0
E1_ES_09_RNA_S23	0.231065	0.10047	0.0781568	0.179882	0	1.78855e-05	0.00113304	0	0.0118849	3.57709e-06	6.25991e-05	0	0.00011089	5.54449e-05
E4_E_03_DNA_S19	0.0900424	0.135125	0.094808	0.249463	5.34581e-05	0.0433011	3.91157e-06	3.32483e-05	0	0.000203402	0.00120346	7.82314e-06	0	0
E4_E_03_RNA_S16	0.457647	0.0886335	0.0470057	0.164152	9.0907e-06	6.06046e-06	0.0100232	0.000825738	0.00255373	0	0.00163102	0	0.000756043	0.000500746
E4_E_05_DNA_S13	0.0542737	0.0915751	0.216251	0.0560792	0.0300654	0.000100769	2.08489e-06	9.0345e-06	0	9.72947e-06	0	0.0127067	3.6138e-05	0
E4_E_05_RNA_S9	0.44823	0.0317012	0.100152	0.031141	0.000151093	0	0.0103263	0	0.0039472	7.22931e-06	1.87962e-05	0	0.000151093	0.00524342
E4_E_07_DNA_S7	0.0566326	0.311817	0.125408	0.0855466	0.000272356	0.00440027	5.8401e-05	9.27867e-06	0	6.00385e-06	0.000884749	0	0	0
E4_E_07_RNA_S5	0.365628	0.0468748	0.12417	0.0230326	2.26087e-05	0.000807634	0.000387488	0	3.76812e-06	0	0	5.65218e-06	0.00111474	0
E4_E_09_DNA_S17	0.159846	0.148645	0.160796	0.198439	9.97049e-06	4.98524e-06	2.80986e-05	0.00474459	0	0.00209833	1.13301e-05	0	6.57146e-05	0
E4_E_09_RNA_S2	0.537992	0.0897999	0.029592	0.134889	1.45501e-05	0.00151807	0.00014732	0	0.000533505	0.000768733	8.48759e-05	6.66882e-06	0.00178846	0.000224315
E4_E_12_DNA_S11	0.0551064	0.159572	0.194516	0.082043	0.0614035	0.016239	0	3.07537e-05	0	0.00699064	1.48466e-05	3.71166e-06	0	0
E4_E_12_RNA_S14	0.631333	0.0359918	0.0735755	0.019927	3.68735e-05	0.000462115	0.00145483	2.20283e-05	0.00340433	0	0	0	0.000193945	0.000740342
E4_F_01_DNA_S28	0.0699628	0.293569	0.130788	0.103302	6.4324e-05	0.00334565	0	0.00124226	0	0.00949905	5.94997e-05	3.2162e-06	0	5.62835e-06
E4_F_01_RNA_S24	0.373307	0.179587	0.0573579	0.100155	2.94954e-06	0	0.000525608	2.47761e-05	0.00050968	0	1.71073e-05	0	0.000698451	6.90192e-05
E4_U_01_DNA_S26	0.0601419	0.127247	0.222332	0.12084	0.0150066	0.00121218	0.00269586	0.00012977	0	0.000421004	9.56827e-06	0	0	0
E4_U_01_RNA_S29	0.523759	0.0302494	0.0622057	0.028583	0	0.000224546	0.00333666	0	0.000593213	0	0	0	0.000685219	4.05341e-05
E4_U_03_DNA_S30	0.0479973	0.231042	0.267144	0.155046	6.75343e-05	0.0125155	7.42877e-06	0.000836075	4.59233e-05	0.00193688	0.000342399	3.84946e-05	2.90398e-05	0
E4_U_03_RNA_S25	0.643561	0.0308624	0.0375399	0.0313479	7.0378e-05	0.000362866	0.00083808	1.42047e-05	0.000271181	5.48819e-05	7.55434e-05	0	0.000569481	0.000227276
E4_U_05_DNA_S27	0.0463761	0.120248	0.106686	0.0679406	0.0125064	0.00070431	2.59414e-06	0.0238538	0	8.43096e-06	0.00018613	0	0	0
E4_U_05_RNA_S10	0.622634	0.0536337	0.0282613	0.0677435	6.02982e-06	8.03976e-06	0.00099492	4.12038e-05	0.00142354	1.00497e-06	1.10547e-05	0	0.00040249	0
E4_U_15_DNA_S3	0.0351603	0.354121	0.125501	0.119692	0.00102927	0.000194278	0.000156354	1.86294e-05	0.00082435	3.39321e-05	0.00159946	0.000734529	0.000343978	3.32667e-06
E4_U_15_RNA_S21	0.0911211	0.115209	0.0867535	0.180306	0.000111241	0.000152577	0.00130754	7.2945e-06	0.000487516	0	0.000444357	4.19434e-05	1.27654e-05	0.000560461
E4_U_16_DNA_S12	0.0473407	0.0658071	0.228074	0.036793	0.00280877	0.00133111	5.30812e-05	1.13421e-05	0	0	0.000445065	4.08317e-06	6.26086e-05	0
E4_U_16_RNA_S18	0.13044	0.0538063	0.0379573	0.0183463	0	6.73248e-05	0.000604035	2.39097e-05	3.0831e-05	1.76177e-05	1.00673e-05	0	0.000153526	0.000256715
E4_U_17_DNA_S4	0.0338265	0.172508	0.243435	0.0553297	0.0056438	4.76174e-05	0.0175946	1.24712e-05	0	0	1.98406e-05	3.96812e-05	1.64393e-05	0
E4_U_17_RNA_S20	0.267395	0.0178463	0.02776	0.02372	0	3.02887e-05	0.000545197	0	0.000492386	0	0	0	0	0

## Sheet: 4-Order
Table S5: Differential analysis of microbiome composition between RNA- and DNA-based 16S analysis; level Order.
Order	d_Bacteria;p_Proteobacteria;c_Alphaproteobacteria;o_Rhizobiales_A_504705	d_Bacteria;p_Bacteroidota;c_Bacteroidia;o_Bacteroidales	d_Bacteria;p_Actinobacteriota;c_Actinomycetia;o_Actinomycetales	d_Bacteria;p_Actinobacteriota;c_Actinomycetia;o_Mycobacteriales	d_Bacteria;p_Bacteroidota;c_Bacteroidia;o_Flavobacteriales_877923	d_Bacteria;p_Firmicutes_A;c_Clostridia_258483;o_Lachnospirales	d_Bacteria	d_Bacteria;p_Actinobacteriota;c_Actinomycetia;o_Propionibacteriales	d_Bacteria;p_Chloroflexota;c_Chloroflexia;o_Thermomicrobiales	d_Bacteria;p_Proteobacteria;c_Alphaproteobacteria	d_Bacteria;p_Actinobacteriota;c_Thermoleophilia;o_Solirubrobacterales	d_Bacteria;p_Synergistota;c_Synergistia;o_Synergistales	d_Bacteria;p_Firmicutes_A;c_Clostridia_258483;o_Eubacteriales_258471	d_Bacteria;p_Cyanobacteria;c_Cyanobacteriia;o_Cyanobacteriales	d_Bacteria;p_Proteobacteria;c_Alphaproteobacteria;o_Azospirillales_507929	d_Bacteria;p_Firmicutes_D;c_Bacilli;o_Mycoplasmatales	d_Bacteria;p_Cyanobacteria;c_Vampirovibrionia;o_Gastranaerophilales	d_Bacteria;p_Firmicutes_A;c_Clostridia_258483;o_Acetivibrionales	d_Bacteria;p_Verrucomicrobiota;c_Kiritimatiellae_777934;o_RFP12	d_Bacteria;p_Proteobacteria;c_Gammaproteobacteria;o_Burkholderiales_597432	d_Bacteria;p_Planctomycetota;c_Planctomycetia;o_Pirellulales	d_Bacteria;p_Chloroflexota	Unassigned	d_Bacteria;p_Myxococcota_A_473307;c_Myxococcia;o_Myxococcales	d_Bacteria;p_Proteobacteria;c_Gammaproteobacteria;o_Cardiobacteriales
Wilcoxon Rank test p-value	2.7836e-05	5.80215e-05	9.28037e-06	5.18021e-08	0.000803102	0.000186738	0.00330448	0.00170243	9.11795e-07	0.00137216	0.000257751	0.00145957	0.000169086	2.77406e-05	0.00257239	0.000106435	0.00328404	0.000407	0.0035309	0.000265965	0.00310619	0.00513813	0.00151554	0.000553293	0.00250097
BH-adjusted p-value	0.00338972	0.00319484	0.000716716	1.23807e-05	0.0208068	0.00757006	0.0446048	0.0311093	0.000108773	0.0300479	0.00914168	0.0278966	0.00787755	0.00338389	0.0462049	0.00599812	0.0427894	0.0119853	0.046042	0.0093393	0.0379436	0.0477736	0.0318026	0.0143292	0.0451374
Mean relative abundance %
All	0.158762	0.0827601	0.0659722	0.0417627	0.0259727	0.0253637	0.022163	0.013808	0.00463584	0.00316103	0.00184641	0.00149669	0.00120581	0.000934809	0.000799572	0.000784828	0.00075214	0.000603484	0.000568787	0.000478089	0.000398384	0.000391645	0.000379243	0.0002949	0.000276513
DNA	0.0120919	0.124732	0.0962403	0.0670547	0.0425956	0.0359897	0.0247203	0.0177539	0.00924134	0.00126369	0.00139049	0.00292471	0.000986485	6.71063e-05	0.000270133	1.9043e-06	0.00144335	1.89529e-05	0.000969329	4.42964e-05	0.000792891	0.000782931	4.6636e-05	6.39645e-07	1.13471e-05
RNA	0.305433	0.0407883	0.035704	0.0164707	0.0093499	0.0147377	0.0196056	0.00986215	3.03439e-05	0.00505838	0.00230232	6.86707e-05	0.00142513	0.00180251	0.00132901	0.00156775	6.09317e-05	0.00118801	0.000168244	0.000911881	3.87603e-06	3.58869e-07	0.00071185	0.00058916	0.000541679
log2 FC RNA/DNA
Mean	4.83415	-1.87978	-1.48627	-1.86103	-1.42011	-1.4566	-0.268049	-0.707246	-5.61318	4.88777	5.17615	-3.01801	4.91416	4.4509	3.81132	3.25245	-2.49656	4.60827	-2.32042	3.8057	-1.05246	-0.406553	3.59752	3.93668	3.31792
E1_ES_02	3.422	-1.29257	-1.33918	-3.17402	-4.97925	-1.46423	1.99233	4.38479	-5.19737	6.93158	7.0661	-12.1276	2.63711	3.53853	10.458	4.50579	-1.77554	8.07091	-6.42592	8.23076	1.63045	1.14502	8.37886	5.04429	8.95508
E1_ES_09	2.10143	-2.21614	-0.512889	-1.22857	1.68634	-1.54612	-1.26425	0.697471	-3.00682	-0.209116	-0.516953	-0.644251	8.13341	7.42382	9.05065	6.44907	-1.64197	7.71469	-6.98585	7.00479	-1.71137	0	0.163839	2.47106	4.86559
E4_E_03	8.27735	-0.182424	0.550616	-1.8621	1.15815	-1.66269	-0.295119	-1.25614	-2.55595	8.61169	9.964	4.63433	11.1935	7.98788	3.17232	5.89405	-4.23078	9.10286	0.438589	3.92136	0.35418	-0.584419	6.2404	5.64601	2.63505
E4_E_05	3.86482	-2.64227	-1.44275	-1.6073	-1.54411	-2.57417	-1.02665	-0.118464	-7.63653	2.44543	9.95473	0.146483	6.80712	8.57878	8.22985	-0.73804	-0.428503	10.5654	0.910441	7.09951	-10.0067	-10.0918	2.06384	9.03436	5.96489
E4_E_07	2.83378	-2.72742	0.887936	-2.64037	-5.95544	-3.78647	1.69218	-2.63614	-3.59054	4.76338	5.27608	0.10801	5.4216	-1.40808	0.872278	5.31984	2.61051	0.399272	-6.4672	-0.823121	-0.823121	-0.993046	6.80056	0	0.202427
E4_E_09	4.41642	-0.733739	-2.29948	-2.94421	-2.56775	-0.436576	-0.870577	-1.45571	0.545298	10.4859	2.39038	-8.89014	7.92222	5.73743	-0.580233	10.9313	-1.44869	9.76776	2.90519	4.17524	-0.584497	0	4.76636	4.48745	3.77625
E4_E_12	5.22833	-2.96805	-1.61084	-1.12654	-1.92525	0.856504	-0.598565	-0.152264	-10.7015	5.85882	7.1847	-0.481403	-9.84686	8.35389	3.82525	3.23051	-9.44928	-2.79924	-0.570135	-1.71698	1.42987	2.23722	4.27757	6.21012	7.18952
E4_F_01	6.08421	-0.574145	-0.19407	-1.18261	0.659867	2.05133	-0.466743	-2.34875	-4.4468	1.26675	5.71592	-5.64787	7.65754	1.23856	5.77461	-0.498404	-9.79545	8.02894	-1.79827	4.11631	1.63657	0.0516076	6.12609	3.61621	0
E4_U_01	6.04616	-2.27336	-2.24544	-1.51834	-2.08278	-0.827579	0.859752	-1.08845	-10.5514	-0.232446	9.124	-3.69788	4.77022	5.89048	5.98144	2.43417	0.363231	4.00764	0.0636703	6.08352	0	1.06367	6.09849	2.01914	0
E4_U_03	5.34819	-1.44177	-2.79269	-3.18247	-5.61686	-3.31606	-0.48474	-1.32357	0.0595045	4.45739	6.81782	-5.87919	3.40911	1.903	5.39461	1.50637	-5.14126	6.48261	-2.1803	2.98636	-1.94465	0.718311	4.29355	4.50637	5.15285
E4_U_05	6.05688	-1.47298	-2.63814	-0.395209	-0.20548	-2.5441	-0.315801	-1.26295	-11.0183	8.24053	8.58318	-9.17723	2.69451	7.15334	0	2.44011	-3.06855	-0.0461781	-4.07358	3.19302	0	0	5.33088	0	-0.729814
E4_U_15	4.30692	-2.15846	-0.728096	-0.536017	-0.992513	0.292899	-0.876529	0.744418	-3.20986	9.65651	2.92244	-1.3527	6.23837	-1.33112	4.52995	2.40286	-1.76265	5.50681	-1.8478	0.783926	-4.01896	0	-4.75201	7.39639	4.56354
E4_U_16	5.09525	-1.85114	-3.06514	-1.97137	0.104696	-2.19785	-1.04865	-1.16039	-8.13379	1.07388	3.46256	1.07591	5.37161	1.62438	-2.76264	0.819758	0.817025	-2.2856	-5.46627	4.20443	1.29224	0.761725	1.29405	4.6821	0.312712
E4_U_17	4.59632	-3.78241	-3.37763	-2.68527	2.37885	-3.23723	-1.04933	-2.9253	-9.14052	5.07854	-5.47886	-0.318603	6.38886	5.62172	-0.587612	0.836942	0	0	-0.988454	4.02074	-1.98845	0	-0.717152	0	3.56273
relative abundance
E1_ES_02_DNA_S6	0.0129654	0.0410711	0.11161	0.207138	0.21221	0.0618042	0.0143271	0.000826847	0.000366913	0.000105294	1e-05	0.00999904	7.6871e-05	1e-05	1e-05	1e-05	3.42366e-05	1e-05	0.000859792	1e-05	3.22987e-06	4.52182e-06	1e-05	1e-05	1e-05
E1_ES_02_RNA_S15	0.138966	0.0167662	0.0441131	0.02295	0.00672762	0.0223996	0.0570045	0.0172734	1e-05	0.0128534	0.00134001	2.2346e-06	0.000478203	0.000116199	0.014066	0.000227184	1e-05	0.00268896	1e-05	0.00300404	1e-05	1e-05	0.0033288	0.000329975	0.00496304
E1_ES_09_DNA_S1	0.0158399	0.278038	0.0758556	0.0416185	0.00773352	0.0594076	0.0493431	0.00432782	8.03792e-05	0.0059555	0.00161875	1.56293e-05	1e-05	6.92154e-05	2.23275e-06	1e-05	1.11638e-05	1e-05	0.00793446	4.39108e-05	3.27471e-05	1e-05	9.89854e-05	1e-05	1e-05
E1_ES_09_RNA_S23	0.0679746	0.0598385	0.0531609	0.0177603	0.0248894	0.0203429	0.0205423	0.00701825	1e-05	0.00515191	0.00113126	1e-05	0.00280802	0.0118849	0.00118402	0.000873705	3.57709e-06	0.00210065	6.25991e-05	0.00563928	1e-05	1e-05	0.00011089	5.54449e-05	0.000291533
E4_E_03_DNA_S19	0.00096681	0.064151	0.0144161	0.0552809	0.00351129	0.0753192	0.0297481	0.0251064	5.34581e-05	2.15136e-05	1e-05	3.32483e-05	3.25964e-06	1e-05	1e-05	1e-05	0.000187755	1e-05	0.00120346	1e-05	7.82314e-06	1.49944e-05	1e-05	1e-05	1e-05
E4_E_03_RNA_S16	0.299966	0.0565312	0.0211154	0.0152065	0.00783618	0.0237896	0.0242449	0.0105111	9.0907e-06	0.00841571	0.00998764	0.000825738	0.00763391	0.00253858	9.01494e-05	0.000594683	1e-05	0.00549836	0.00163102	0.000151512	1e-05	1e-05	0.000756043	0.000500746	6.21198e-05
E4_E_05_DNA_S13	0.024022	0.0529596	0.110706	0.061764	0.0290473	0.021819	0.0407324	0.0405427	0.0300654	0.00099171	1e-05	9.0345e-06	1e-05	1e-05	3.47481e-06	1.66791e-05	9.72947e-06	2.08489e-06	1e-05	1e-05	0.0102875	0.010913	3.6138e-05	1e-05	1e-05
E4_E_05_RNA_S9	0.349975	0.00848287	0.0407249	0.0202717	0.00996054	0.00366381	0.0199934	0.0373466	0.000151093	0.00540174	0.00992367	1e-05	0.00111982	0.00382358	0.00104319	1e-05	7.22931e-06	0.00315921	1.87962e-05	0.0013714	1e-05	1e-05	0.000151093	0.00524342	0.000624612
E4_E_07_DNA_S7	0.0334944	0.270026	0.0612933	0.0406171	0.0360869	0.019143	0.00550116	0.0234641	0.000272356	0.000112981	1e-05	9.27867e-06	1.52825e-05	1e-05	1.20077e-05	1e-05	1.63741e-06	1e-05	0.000884749	1e-05	1e-05	1e-05	1e-05	1e-05	2.18322e-06
E4_E_07_RNA_S5	0.238795	0.0407729	0.113425	0.00651445	0.000581547	0.0013873	0.0177767	0.0037744	2.26087e-05	0.00306851	0.000387488	1e-05	0.000655025	3.76812e-06	2.19807e-05	0.000399421	1e-05	1.31884e-05	1e-05	5.65218e-06	5.65218e-06	5.02416e-06	0.00111474	1e-05	2.51208e-06
E4_E_09_DNA_S17	0.0226684	0.121786	0.0938857	0.0591377	0.00912617	0.0208678	0.0295054	0.00777245	9.97049e-06	3.62563e-06	2.80986e-05	0.00474459	1e-05	1e-05	9.06408e-06	1e-05	0.00209833	1.35961e-06	1.13301e-05	1e-05	1e-05	1e-05	6.57146e-05	1e-05	1e-05
E4_E_09_RNA_S2	0.484057	0.0732351	0.0190716	0.00768369	0.00153928	0.0154189	0.0161373	0.00283364	1.45501e-05	0.00519925	0.00014732	1e-05	0.00242563	0.000533505	6.06256e-06	0.0195275	0.000768733	0.00118523	8.48759e-05	0.000180664	6.66882e-06	1e-05	0.00178846	0.000224315	0.000137014
E4_E_12_DNA_S11	0.0110639	0.0744961	0.123706	0.0422142	0.0480723	0.00208118	0.023665	0.0148031	0.0614035	6.57493e-05	1e-05	3.07537e-05	0.0136706	1e-05	1e-05	1e-05	0.00699064	1e-05	1.48466e-05	3.28747e-05	3.71166e-06	2.12095e-06	1e-05	1e-05	4.24189e-06
E4_E_12_RNA_S14	0.414755	0.00952053	0.0405024	0.0193346	0.0126572	0.00376828	0.0156286	0.0133204	3.68735e-05	0.00381568	0.00145483	2.20283e-05	1.48452e-05	0.00327168	0.000141747	9.38597e-05	1e-05	1.43663e-06	1e-05	1e-05	1e-05	1e-05	0.000193945	0.000740342	0.000619187
E4_F_01_DNA_S28	0.00487657	0.2391	0.031321	0.0427948	0.00756531	0.00206239	0.0162209	0.0566542	6.4324e-05	0.00047439	1e-05	0.00124226	1.20608e-05	1e-05	1e-05	1e-05	0.00888637	1.6081e-06	5.94997e-05	1e-05	3.2162e-06	9.64861e-06	1e-05	5.62835e-06	1e-05
E4_F_01_RNA_S24	0.330859	0.1606	0.0273788	0.0188535	0.0119527	0.00854835	0.0117374	0.0111221	2.94954e-06	0.00114147	0.000525608	2.47761e-05	0.00243514	2.35963e-05	0.000547434	7.07889e-06	1e-05	0.000420014	1.71073e-05	0.000173433	1e-05	1e-05	0.000698451	6.90192e-05	1e-05
E4_U_01_DNA_S26	0.00658596	0.0682971	0.120235	0.0872201	0.0300659	0.0160908	0.0110107	0.012416	0.0150066	0.00794884	5.98017e-06	0.00012977	6.57818e-06	1e-05	1e-05	1e-05	7.77422e-06	1e-05	9.56827e-06	1e-05	1e-05	4.78413e-06	1e-05	1e-05	1e-05
E4_U_01_RNA_S29	0.435206	0.0141271	0.0253563	0.0304475	0.00709733	0.00906677	0.0199814	0.00583884	1e-05	0.00676598	0.00333666	1e-05	0.000179508	0.000593213	0.000631817	5.40455e-05	1e-05	0.00016085	1e-05	0.000678142	1e-05	1e-05	0.000685219	4.05341e-05	1e-05
E4_U_03_DNA_S30	0.0144523	0.0530441	0.109693	0.14274	0.1666	0.0879884	0.0135373	0.014528	6.75343e-05	0.000157355	7.42877e-06	0.000836075	6.07809e-06	4.59233e-05	3.37672e-06	1e-05	0.00193688	1e-05	0.000342399	3.03904e-05	3.84946e-05	6.07809e-06	2.90398e-05	1e-05	1e-05
E4_U_03_RNA_S25	0.588711	0.0195263	0.0158305	0.0157227	0.00339493	0.0088347	0.00967407	0.00580457	7.0378e-05	0.00345692	0.00083808	1.42047e-05	6.4567e-05	0.000171748	0.000142047	2.84095e-05	5.48819e-05	0.000894253	7.55434e-05	0.000240835	1e-05	1e-05	0.000569481	0.000227276	0.000355764
E4_U_05_DNA_S27	0.0086372	0.114112	0.0843868	0.0147406	0.00364153	0.0111191	0.0146148	0.00754766	0.0125064	1e-05	2.59414e-06	0.0238538	2.01046e-05	1e-05	1e-05	1e-05	8.43096e-06	2.59414e-06	0.00018613	1e-05	1e-05	1e-05	1e-05	1e-05	1e-05
E4_U_05_RNA_S10	0.57501	0.0411073	0.0135555	0.0112084	0.00315812	0.00190643	0.0117416	0.00314505	6.02982e-06	0.00302446	0.00099492	4.12038e-05	0.000130144	0.00142354	1e-05	5.42684e-05	1.00497e-06	2.51242e-06	1.10547e-05	9.14522e-05	1e-05	1e-05	0.00040249	1e-05	6.02982e-06
E4_U_15_DNA_S3	0.00167864	0.264347	0.0833545	0.0322468	0.0166034	0.0645148	0.0442428	0.00721156	0.00102927	7.98402e-06	0.000156354	1.86294e-05	1e-05	0.00082435	4.65734e-06	1e-05	3.39321e-05	1e-05	0.00159946	0.000512973	0.000679972	1e-05	0.000343978	3.32667e-06	1e-05
E4_U_15_RNA_S21	0.0332252	0.0592125	0.0503211	0.0222397	0.00834491	0.0790371	0.024098	0.0120815	0.000111241	0.00644348	0.00118536	7.2945e-06	0.000754981	0.000327645	0.000107594	5.28851e-05	1e-05	0.000454691	0.000444357	0.000883242	4.19434e-05	1e-05	1.27654e-05	0.000560461	0.000236463
E4_U_16_DNA_S12	0.00274525	0.0180857	0.165403	0.0512397	0.0249296	0.0145406	0.00629307	0.0114311	0.00280877	0.00177754	5.30812e-05	1.13421e-05	1e-05	1e-05	0.00360816	9.98108e-06	1e-05	0.000257693	0.000445065	1e-05	4.08317e-06	5.89791e-06	6.26086e-05	1e-05	0.000143365
E4_U_16_RNA_S18	0.0938438	0.00501286	0.0197627	0.0130667	0.026806	0.0031693	0.0030422	0.00511417	1e-05	0.00374187	0.000585159	2.39097e-05	0.000414016	3.0831e-05	0.000531677	1.76177e-05	1.76177e-05	5.28531e-05	1.00673e-05	0.000184357	1e-05	1e-05	0.000153526	0.000256715	0.000178065
E4_U_17_DNA_S4	0.00928993	0.0867317	0.161497	0.0600138	0.00114452	0.0470976	0.047343	0.0219227	0.0056438	6.91586e-05	0.0175946	1.24712e-05	1e-05	1e-05	0.000138884	1e-05	1e-05	1e-05	1.98406e-05	1e-05	3.96812e-05	1e-05	1.64393e-05	1e-05	9.06998e-06
E4_U_17_RNA_S20	0.22472	0.00630317	0.0155381	0.00933049	0.0059529	0.00499454	0.0228758	0.00288597	1e-05	0.00233689	0.00039453	1e-05	0.000837989	0.000492386	9.24195e-05	1.78626e-05	1e-05	1e-05	1e-05	0.000162317	1e-05	1e-05	1e-05	1e-05	0.000107176
relative abundance
E1_ES_02_DNA_S6	0.0129654	0.0410711	0.11161	0.207138	0.21221	0.0618042	0.0143271	0.000826847	0.000366913	0.000105294	0	0.00999904	7.6871e-05	0	0	0	3.42366e-05	0	0.000859792	0	3.22987e-06	4.52182e-06	0	0	0
E1_ES_02_RNA_S15	0.138966	0.0167662	0.0441131	0.02295	0.00672762	0.0223996	0.0570045	0.0172734	0	0.0128534	0.00134001	2.2346e-06	0.000478203	0.000116199	0.014066	0.000227184	0	0.00268896	0	0.00300404	0	0	0.0033288	0.000329975	0.00496304
E1_ES_09_DNA_S1	0.0158399	0.278038	0.0758556	0.0416185	0.00773352	0.0594076	0.0493431	0.00432782	8.03792e-05	0.0059555	0.00161875	1.56293e-05	0	6.92154e-05	2.23275e-06	0	1.11638e-05	0	0.00793446	4.39108e-05	3.27471e-05	0	9.89854e-05	0	0
E1_ES_09_RNA_S23	0.0679746	0.0598385	0.0531609	0.0177603	0.0248894	0.0203429	0.0205423	0.00701825	0	0.00515191	0.00113126	0	0.00280802	0.0118849	0.00118402	0.000873705	3.57709e-06	0.00210065	6.25991e-05	0.00563928	0	0	0.00011089	5.54449e-05	0.000291533
E4_E_03_DNA_S19	0.00096681	0.064151	0.0144161	0.0552809	0.00351129	0.0753192	0.0297481	0.0251064	5.34581e-05	2.15136e-05	0	3.32483e-05	3.25964e-06	0	0	0	0.000187755	0	0.00120346	0	7.82314e-06	1.49944e-05	0	0	0
E4_E_03_RNA_S16	0.299966	0.0565312	0.0211154	0.0152065	0.00783618	0.0237896	0.0242449	0.0105111	9.0907e-06	0.00841571	0.00998764	0.000825738	0.00763391	0.00253858	9.01494e-05	0.000594683	0	0.00549836	0.00163102	0.000151512	0	0	0.000756043	0.000500746	6.21198e-05
E4_E_05_DNA_S13	0.024022	0.0529596	0.110706	0.061764	0.0290473	0.021819	0.0407324	0.0405427	0.0300654	0.00099171	0	9.0345e-06	0	0	3.47481e-06	1.66791e-05	9.72947e-06	2.08489e-06	0	0	0.0102875	0.010913	3.6138e-05	0	0
E4_E_05_RNA_S9	0.349975	0.00848287	0.0407249	0.0202717	0.00996054	0.00366381	0.0199934	0.0373466	0.000151093	0.00540174	0.00992367	0	0.00111982	0.00382358	0.00104319	0	7.22931e-06	0.00315921	1.87962e-05	0.0013714	0	0	0.000151093	0.00524342	0.000624612
E4_E_07_DNA_S7	0.0334944	0.270026	0.0612933	0.0406171	0.0360869	0.019143	0.00550116	0.0234641	0.000272356	0.000112981	0	9.27867e-06	1.52825e-05	0	1.20077e-05	0	1.63741e-06	0	0.000884749	0	0	0	0	0	2.18322e-06
E4_E_07_RNA_S5	0.238795	0.0407729	0.113425	0.00651445	0.000581547	0.0013873	0.0177767	0.0037744	2.26087e-05	0.00306851	0.000387488	0	0.000655025	3.76812e-06	2.19807e-05	0.000399421	0	1.31884e-05	0	5.65218e-06	5.65218e-06	5.02416e-06	0.00111474	0	2.51208e-06
E4_E_09_DNA_S17	0.0226684	0.121786	0.0938857	0.0591377	0.00912617	0.0208678	0.0295054	0.00777245	9.97049e-06	3.62563e-06	2.80986e-05	0.00474459	0	0	9.06408e-06	0	0.00209833	1.35961e-06	1.13301e-05	0	0	0	6.57146e-05	0	0
E4_E_09_RNA_S2	0.484057	0.0732351	0.0190716	0.00768369	0.00153928	0.0154189	0.0161373	0.00283364	1.45501e-05	0.00519925	0.00014732	0	0.00242563	0.000533505	6.06256e-06	0.0195275	0.000768733	0.00118523	8.48759e-05	0.000180664	6.66882e-06	0	0.00178846	0.000224315	0.000137014
E4_E_12_DNA_S11	0.0110639	0.0744961	0.123706	0.0422142	0.0480723	0.00208118	0.023665	0.0148031	0.0614035	6.57493e-05	0	3.07537e-05	0.0136706	0	0	0	0.00699064	0	1.48466e-05	3.28747e-05	3.71166e-06	2.12095e-06	0	0	4.24189e-06
E4_E_12_RNA_S14	0.414755	0.00952053	0.0405024	0.0193346	0.0126572	0.00376828	0.0156286	0.0133204	3.68735e-05	0.00381568	0.00145483	2.20283e-05	1.48452e-05	0.00327168	0.000141747	9.38597e-05	0	1.43663e-06	0	0	0	0	0.000193945	0.000740342	0.000619187
E4_F_01_DNA_S28	0.00487657	0.2391	0.031321	0.0427948	0.00756531	0.00206239	0.0162209	0.0566542	6.4324e-05	0.00047439	0	0.00124226	1.20608e-05	0	0	0	0.00888637	1.6081e-06	5.94997e-05	0	3.2162e-06	9.64861e-06	0	5.62835e-06	0
E4_F_01_RNA_S24	0.330859	0.1606	0.0273788	0.0188535	0.0119527	0.00854835	0.0117374	0.0111221	2.94954e-06	0.00114147	0.000525608	2.47761e-05	0.00243514	2.35963e-05	0.000547434	7.07889e-06	0	0.000420014	1.71073e-05	0.000173433	0	0	0.000698451	6.90192e-05	0
E4_U_01_DNA_S26	0.00658596	0.0682971	0.120235	0.0872201	0.0300659	0.0160908	0.0110107	0.012416	0.0150066	0.00794884	5.98017e-06	0.00012977	6.57818e-06	0	0	0	7.77422e-06	0	9.56827e-06	0	0	4.78413e-06	0	0	0
E4_U_01_RNA_S29	0.435206	0.0141271	0.0253563	0.0304475	0.00709733	0.00906677	0.0199814	0.00583884	0	0.00676598	0.00333666	0	0.000179508	0.000593213	0.000631817	5.40455e-05	0	0.00016085	0	0.000678142	0	0	0.000685219	4.05341e-05	0
E4_U_03_DNA_S30	0.0144523	0.0530441	0.109693	0.14274	0.1666	0.0879884	0.0135373	0.014528	6.75343e-05	0.000157355	7.42877e-06	0.000836075	6.07809e-06	4.59233e-05	3.37672e-06	0	0.00193688	0	0.000342399	3.03904e-05	3.84946e-05	6.07809e-06	2.90398e-05	0	0
E4_U_03_RNA_S25	0.588711	0.0195263	0.0158305	0.0157227	0.00339493	0.0088347	0.00967407	0.00580457	7.0378e-05	0.00345692	0.00083808	1.42047e-05	6.4567e-05	0.000171748	0.000142047	2.84095e-05	5.48819e-05	0.000894253	7.55434e-05	0.000240835	0	0	0.000569481	0.000227276	0.000355764
E4_U_05_DNA_S27	0.0086372	0.114112	0.0843868	0.0147406	0.00364153	0.0111191	0.0146148	0.00754766	0.0125064	0	2.59414e-06	0.0238538	2.01046e-05	0	0	0	8.43096e-06	2.59414e-06	0.00018613	0	0	0	0	0	0
E4_U_05_RNA_S10	0.57501	0.0411073	0.0135555	0.0112084	0.00315812	0.00190643	0.0117416	0.00314505	6.02982e-06	0.00302446	0.00099492	4.12038e-05	0.000130144	0.00142354	0	5.42684e-05	1.00497e-06	2.51242e-06	1.10547e-05	9.14522e-05	0	0	0.00040249	0	6.02982e-06
E4_U_15_DNA_S3	0.00167864	0.264347	0.0833545	0.0322468	0.0166034	0.0645148	0.0442428	0.00721156	0.00102927	7.98402e-06	0.000156354	1.86294e-05	0	0.00082435	4.65734e-06	0	3.39321e-05	0	0.00159946	0.000512973	0.000679972	0	0.000343978	3.32667e-06	0
E4_U_15_RNA_S21	0.0332252	0.0592125	0.0503211	0.0222397	0.00834491	0.0790371	0.024098	0.0120815	0.000111241	0.00644348	0.00118536	7.2945e-06	0.000754981	0.000327645	0.000107594	5.28851e-05	0	0.000454691	0.000444357	0.000883242	4.19434e-05	0	1.27654e-05	0.000560461	0.000236463
E4_U_16_DNA_S12	0.00274525	0.0180857	0.165403	0.0512397	0.0249296	0.0145406	0.00629307	0.0114311	0.00280877	0.00177754	5.30812e-05	1.13421e-05	0	0	0.00360816	9.98108e-06	0	0.000257693	0.000445065	0	4.08317e-06	5.89791e-06	6.26086e-05	0	0.000143365
E4_U_16_RNA_S18	0.0938438	0.00501286	0.0197627	0.0130667	0.026806	0.0031693	0.0030422	0.00511417	0	0.00374187	0.000585159	2.39097e-05	0.000414016	3.0831e-05	0.000531677	1.76177e-05	1.76177e-05	5.28531e-05	1.00673e-05	0.000184357	0	0	0.000153526	0.000256715	0.000178065
E4_U_17_DNA_S4	0.00928993	0.0867317	0.161497	0.0600138	0.00114452	0.0470976	0.047343	0.0219227	0.0056438	6.91586e-05	0.0175946	1.24712e-05	0	0	0.000138884	0	0	0	1.98406e-05	0	3.96812e-05	0	1.64393e-05	0	9.06998e-06
E4_U_17_RNA_S20	0.22472	0.00630317	0.0155381	0.00933049	0.0059529	0.00499454	0.0228758	0.00288597	0	0.00233689	0.00039453	0	0.000837989	0.000492386	9.24195e-05	1.78626e-05	0	0	0	0.000162317	0	0	0	0	0.000107176

## Sheet: 5-Family
Table S5: Differential analysis of microbiome composition between RNA- and DNA-based 16S analysis; level Family.
Family	d_Bacteria;p_Proteobacteria;c_Alphaproteobacteria;o_Rhizobiales_A_504705;f_Xanthobacteraceae_503485	d_Bacteria;p_Actinobacteriota;c_Actinomycetia;o_Mycobacteriales;f_Mycobacteriaceae	d_Bacteria;p_Firmicutes_A;c_Clostridia_258483;o_Lachnospirales;f_Lachnospiraceae	d_Bacteria;p_Bacteroidota;c_Bacteroidia;o_Flavobacteriales_877923;f_Weeksellaceae	d_Bacteria;p_Bacteroidota;c_Bacteroidia;o_Bacteroidales;f_Marinilabiliaceae	d_Bacteria;p_Chloroflexota;c_Chloroflexia;o_Thermomicrobiales	d_Bacteria;p_Proteobacteria;c_Gammaproteobacteria;o_Burkholderiales_592524;f_Burkholderiaceae_A_580492	d_Bacteria;p_Patescibacteria;c_Saccharimonadia;o_Saccharimonadales;f_UBA4665	d_Bacteria;p_Actinobacteriota;c_Acidimicrobiia_401430;o_Acidimicrobiales;f_JACDCH01	d_Bacteria;p_Synergistota;c_Synergistia;o_Synergistales;f_Dethiosulfovibrionaceae	d_Bacteria;p_Firmicutes_A;c_Clostridia_258483;o_Eubacteriales_258471;f_Eubacteriaceae_258449	d_Bacteria;p_Actinobacteriota;c_Acidimicrobiia_401430;o_Acidimicrobiales;f_Ilumatobacteraceae	d_Bacteria;p_Firmicutes_D;c_Bacilli;o_Mycoplasmatales;f_Mycoplasmoidaceae	d_Bacteria;p_Actinobacteriota;c_Thermoleophilia;o_Solirubrobacterales;f_Solirubrobacteraceae_405308	d_Bacteria;p_Proteobacteria;c_Gammaproteobacteria;o_Enterobacterales_A_737866;f_Aeromonadaceae	d_Bacteria;p_Proteobacteria;c_Gammaproteobacteria;o_Burkholderiales_597432;f_Rhodocyclaceae	Unassigned	d_Bacteria;p_Patescibacteria;c_Saccharimonadia;o_Saccharimonadales;f_UBA1547	d_Bacteria;p_Actinobacteriota;c_Thermoleophilia;o_Solirubrobacterales;f_Solirubrobacteraceae_405341	d_Bacteria;p_Bacteroidota;c_Bacteroidia;o_Chitinophagales;f_Chitinophagaceae_929731	d_Bacteria;p_Firmicutes_A;c_Clostridia_258483;o_Oscillospirales
Wilcoxon Rank test p-value	4.39189e-06	1.43332e-07	0.00051146	0.00119415	0.00161409	1.28259e-06	0.0010831	0.00238116	8.15054e-05	5.8735e-06	0.000151227	6.7444e-06	9.53362e-05	7.64159e-05	0.000278579	0.000251384	0.00141034	0.0014344	0.000178571	0.000731392	0.00017257
BH-adjusted p-value	0.00145304	6.76318e-05	0.0269246	0.03876	0.044221	0.000287604	0.0371807	0.0484958	0.00739276	0.000897044	0.00990682	0.00147613	0.00771088	0.00648149	0.0141168	0.0129699	0.0461613	0.0343697	0.00980302	0.0263742	0.0105901
Mean relative abundance %
All	0.131906	0.0399833	0.0245818	0.0213543	0.016868	0.00463584	0.00404034	0.00221434	0.00163001	0.00146474	0.00117309	0.000866436	0.000784828	0.000708023	0.000521374	0.000478089	0.000379243	0.000260963	0.000221838	0.000205801	3.66981e-05
DNA	0.00383878	0.0646013	0.0347289	0.0381796	0.030725	0.00924134	0.00780263	0.00441828	0.0032417	0.00292471	0.000986485	6.30633e-05	1.9043e-06	2.02455e-07	0.000104422	4.42964e-05	4.6636e-05	0.000519335	1.90096e-07	1.46452e-05	0
RNA	0.259973	0.0153653	0.0144348	0.00452904	0.00301101	3.03439e-05	0.000278049	1.03964e-05	1.83118e-05	4.77321e-06	0.0013597	0.00166981	0.00156775	0.00141584	0.000938327	0.000911881	0.00071185	2.59132e-06	0.000443487	0.000396957	7.33961e-05
log2 FC RNA/DNA
Mean	6.82553	-1.88706	-1.40161	-1.87492	-2.05491	-5.61318	-4.33982	-2.74755	-3.18962	-3.83161	4.76146	6.18193	3.25245	5.20212	3.65614	3.8057	3.59752	-1.93631	3.55996	2.93004	0.642301
E1_ES_02	4.75613	-3.19428	-1.63227	-5.81575	1.89542	-5.19737	1.92147	-3.18717	-4.37405	-12.1276	2.63711	5.40033	4.50579	7.0661	6.63358	8.23076	8.37886	-7.53146	0	7.10721	0
E1_ES_09	3.58446	-1.32261	-1.54596	-0.380668	-4.69201	-3.00682	-0.983003	-1.7755	-2.92436	-0.644251	8.13341	9.88637	6.44907	6.51121	1.26492	7.00479	0.163839	-2.2205	4.4535	5.87001	-1.16121
E4_E_03	8.37403	-2.0895	-1.4672	0.547041	1.04704	-2.55595	-3.91852	-12.0782	0.046718	-2.87082	11.1879	7.89909	5.89405	9.80815	2.40678	3.92136	6.2404	0	6.08968	6.22441	6.41705
E4_E_05	8.5172	-1.63885	-2.61414	-2.21706	-4.77365	-7.63653	-3.71918	-3.15308	-3.49879	0.146483	6.28949	8.28949	-0.73804	8.37365	5.88948	7.09951	2.06384	0.524994	8.30011	1.91044	0
E4_E_07	4.03315	-2.63922	-3.8417	-6.03161	-2.64966	-3.59054	-9.31912	-6.12871	-2.41924	0.10801	5.1076	5.47456	5.31984	4.88347	-0.408083	-0.823121	6.80056	-8.15021	0	-2.40808	0
E4_E_09	4.3158	-3.26433	-0.436967	-2.83657	-1.35154	0.545298	-9.87281	2.4637	-2.45897	-8.89014	7.92222	6.76258	10.9313	3.85694	7.08986	4.17524	4.76636	2.4637	-2.04393	0	0
E4_E_12	8.73744	-1.15604	0.884738	-1.79474	-2.80457	-10.7015	-7.26614	-10.6555	-10.4649	-0.481403	-9.99371	6.83436	3.23051	6.92925	9.62046	-1.71698	4.27757	-2.9916	1.00811	7.26685	0
E4_F_01	9.45903	-0.681218	2.17698	1.38623	-2.83262	-4.4468	-5.66956	-6.37605	-1.00729	-6.23283	7.65754	4.62399	-0.498404	5.54963	6.32708	4.11631	6.12609	1.05161	1.79928	-2.85619	0.0865584
E4_U_01	8.0057	-1.56376	-0.0839265	-2.45139	-3.65327	-10.5514	-9.36809	1.25237	-1.06561	-3.69788	4.77022	6.6423	2.43417	7.99132	0.105526	6.08352	6.09849	-0.84322	5.67303	5.06976	0
E4_U_03	11.4799	-3.21304	-3.32829	-6.16215	-1.33597	0.0595045	-5.63919	0.350214	-0.596837	-5.87919	3.40911	6.90024	1.50637	0	-1.25986	2.98636	4.29355	-8.58191	4.02422	1.60153	-0.25262
E4_U_05	8.89188	-0.455589	-2.54639	-0.961178	1.63452	-11.0183	2.72774	-6.13814	-2.09772	-11.22	2.69451	6.77996	2.44011	1.59211	2.74737	3.19302	5.33088	0	6.31822	0	0
E4_U_15	4.25081	-0.467786	0.286773	-1.19396	-4.23747	-3.20986	-2.26276	5.36155	-5.16005	-1.3527	6.23837	8.04866	2.40286	-0.870156	1.51669	0.783926	-4.75201	-2.394	6.89483	6.24532	3.90243
E4_U_16	6.66481	-1.94846	-2.23499	-0.0916052	-3.85331	-8.13379	-0.964101	0	-6.66583	-0.181692	4.82985	5.23849	0.819758	5.43594	4.57191	4.20443	1.29405	1.56426	2.69617	2.65353	0
E4_U_17	4.48709	-2.78414	-3.23918	1.75456	-1.16169	-9.14052	-6.42428	1.59878	-1.9677	-0.318603	5.7769	-2.23341	0.836942	5.70214	4.68028	4.02074	-0.717152	0	4.62626	2.33575	0
relative abundance
E1_ES_02_DNA_S6	0.000406318	0.207108	0.0617842	0.212087	0.000396628	0.000366913	0.000666	9.10824e-05	0.000207358	0.00999904	7.6871e-05	1e-05	1e-05	1e-05	1e-05	1e-05	1e-05	0.000413424	1e-05	1e-05	1e-05
E1_ES_02_RNA_S15	0.0109801	0.0226268	0.0199304	0.00376529	0.00147558	1e-05	0.00252286	1e-05	1e-05	2.2346e-06	0.000478203	0.000422339	0.000227184	0.00134001	0.000992905	0.00300404	0.0033288	2.2346e-06	1e-05	0.00137875	1e-05
E1_ES_09_DNA_S1	0.00107693	0.0413283	0.0594009	0.00715226	0.0502303	8.03792e-05	5.65631e-05	3.42356e-05	7.59136e-05	1.56293e-05	1e-05	6.69826e-06	1e-05	1e-05	1.4885e-05	4.39108e-05	9.89854e-05	2.0839e-05	1e-05	1e-05	1e-05
E1_ES_09_RNA_S23	0.0129187	0.0165235	0.0203429	0.00549352	0.00194325	1e-05	2.86167e-05	1e-05	1e-05	1e-05	0.00280802	0.0063395	0.000873705	0.000912158	3.57709e-05	0.00563928	0.00011089	4.47136e-06	0.000219097	0.000584854	4.47136e-06
E4_E_03_DNA_S19	0.000603686	0.0549269	0.0656029	0.00334374	0.0012843	5.34581e-05	0.000240562	0.0432411	1.17347e-05	3.32483e-05	3.25964e-06	1e-05	1e-05	1e-05	1e-05	1e-05	1e-05	1e-05	1e-05	1e-05	1e-05
E4_E_03_RNA_S16	0.200284	0.0129058	0.0237275	0.00488549	0.00265373	9.0907e-06	1.59087e-05	1e-05	1.21209e-05	4.54535e-06	0.00760437	0.00238707	0.000594683	0.00896494	5.30291e-05	0.000151512	0.000756043	1e-05	0.000681045	0.00074771	0.000854525
E4_E_05_DNA_S13	0.000784612	0.0579133	0.0218079	0.0165978	0.0497926	0.0300654	9.52098e-05	8.89551e-05	0.00156088	9.0345e-06	1e-05	1e-05	1.66791e-05	1e-05	1e-05	1e-05	3.6138e-05	6.94962e-06	1e-05	1e-05	1e-05
E4_E_05_RNA_S9	0.287467	0.0185967	0.00356188	0.00356983	0.00182034	0.000151093	7.22931e-06	1e-05	0.00013808	1e-05	0.000782211	0.00312885	1e-05	0.00331681	0.000592803	0.0013714	0.000151093	1e-05	0.00315198	3.75924e-05	1e-05
E4_E_07_DNA_S7	0.0130573	0.0405494	0.0190437	0.0359892	0.00396854	0.000272356	0.00638755	0.000699721	5.34888e-05	9.27867e-06	1.52825e-05	1e-05	1e-05	1e-05	1e-05	1e-05	1e-05	0.00284091	1e-05	1e-05	1e-05
E4_E_07_RNA_S5	0.213772	0.0065088	0.00132826	0.000550146	0.000632416	2.26087e-05	1e-05	1e-05	1e-05	1e-05	0.000526909	0.000444638	0.000399421	0.000295169	7.53624e-06	5.65218e-06	0.00111474	1e-05	1e-05	1.88406e-06	1e-05
E4_E_09_DNA_S17	0.0225356	0.0591327	0.0208669	0.00912028	0.00131656	9.97049e-06	0.00937588	1.81282e-06	1e-05	0.00474459	1e-05	2.71922e-06	1e-05	1e-05	1e-05	1e-05	6.57146e-05	1.81282e-06	1e-05	1e-05	1e-05
E4_E_09_RNA_S2	0.448802	0.00615411	0.0154141	0.00127678	0.000515924	1.45501e-05	1e-05	1e-05	1.81877e-06	1e-05	0.00242563	0.000295247	0.0195275	0.000144895	0.00136226	0.000180664	0.00178846	1e-05	2.42502e-06	1e-05	1e-05
E4_E_12_DNA_S11	0.000883374	0.0404804	0.00203929	0.0298152	0.0304022	0.0614035	0.0564649	0.0161298	0.0412858	3.07537e-05	0.0136706	1e-05	1e-05	1e-05	1e-05	3.28747e-05	1e-05	7.95355e-05	1e-05	1e-05	1e-05
E4_E_12_RNA_S14	0.37703	0.0181652	0.0037654	0.00859343	0.00435155	3.68735e-05	0.000366819	1e-05	2.92114e-05	2.20283e-05	1.34085e-05	0.00114116	9.38597e-05	0.00121874	0.00787129	1e-05	0.000193945	1e-05	2.01128e-05	0.00154007	1e-05
E4_F_01_DNA_S28	0.000447052	0.0284039	0.00188711	0.000441424	0.000890888	6.4324e-05	0.0104189	0.000830584	2.01013e-05	0.00124226	1.20608e-05	1e-05	1e-05	1e-05	1e-05	1e-05	1e-05	4.8243e-06	1e-05	0.000205033	1e-05
E4_F_01_RNA_S24	0.314637	0.0177138	0.00853361	0.00115386	0.00012506	2.94954e-06	0.000204698	1e-05	1e-05	1.65174e-05	0.00243514	0.000246581	7.07889e-06	0.000468387	0.000802865	0.000173433	0.000698451	1e-05	3.48046e-05	2.83156e-05	1.06183e-05
E4_U_01_DNA_S26	0.00141012	0.0823469	0.00852353	0.0229967	0.0543508	0.0150066	0.00660808	1.67445e-05	2.09306e-05	0.00012977	6.57818e-06	2.33227e-05	1e-05	1e-05	8.97025e-06	1e-05	1e-05	1.79405e-05	1e-05	1e-05	1e-05
E4_U_01_RNA_S29	0.362422	0.0278553	0.00804184	0.00420461	0.00431978	1e-05	1e-05	3.98907e-05	1e-05	1e-05	0.000179508	0.00232975	5.40455e-05	0.00254464	9.65098e-06	0.000678142	0.000685219	1e-05	0.000510215	0.000335854	1e-05
E4_U_03_DNA_S30	0.000198551	0.139672	0.087985	0.163406	0.0271616	6.75343e-05	0.00421549	1.62082e-05	7.22617e-05	0.000836075	6.07809e-06	1.08055e-05	1e-05	1e-05	0.0012818	3.03904e-05	2.90398e-05	0.0038319	1e-05	1e-05	1e-05
E4_U_03_RNA_S25	0.5671	0.0150622	0.0087598	0.0022818	0.0107594	7.0378e-05	8.45828e-05	2.06614e-05	4.77796e-05	1.42047e-05	6.4567e-05	0.00129069	2.84095e-05	1e-05	0.00053526	0.000240835	0.000569481	1e-05	0.000162709	3.03465e-05	8.39371e-06
E4_U_05_DNA_S27	0.00111289	0.0147373	0.0111191	0.00347096	0.000444247	0.0125064	7.19875e-05	0.00070431	4.28034e-05	0.0238538	2.01046e-05	1e-05	1e-05	1e-05	1.94561e-06	1e-05	1e-05	1e-05	1e-05	1e-05	1e-05
E4_U_05_RNA_S10	0.528657	0.0107466	0.00190341	0.00178282	0.00137932	6.02982e-06	0.000476858	1e-05	1e-05	1e-05	0.000130144	0.00109893	5.42684e-05	3.01491e-05	1.30646e-05	9.14522e-05	0.00040249	1e-05	0.000797946	1e-05	1e-05
E4_U_15_DNA_S3	0.00133533	0.0288236	0.0645148	0.00918694	0.204317	0.00102927	7.58482e-05	1.33067e-06	0.000978042	1.86294e-05	1e-05	1.3972e-05	1e-05	1e-05	0.000146374	0.000512973	0.000343978	5.25614e-05	2.66134e-06	1e-05	1e-05
E4_U_15_RNA_S21	0.0254219	0.0208416	0.0787022	0.00401562	0.0108317	0.000111241	1.58048e-05	5.47088e-05	2.73544e-05	7.2945e-06	0.000754981	0.00369953	5.28851e-05	5.47088e-06	0.000418826	0.000883242	1.27654e-05	1e-05	0.000316703	0.000758628	0.000149537
E4_U_16_DNA_S12	0.000864271	0.0490797	0.0145406	0.0199975	0.00305557	0.00280877	1.95085e-05	1e-05	0.00101535	1.13421e-05	1e-05	1e-05	9.98108e-06	1e-05	1e-05	1e-05	6.26086e-05	1e-05	1e-05	1e-05	1e-05
E4_U_16_RNA_S18	0.0876915	0.0127162	0.00308876	0.0187673	0.000211412	1e-05	1e-05	1e-05	1e-05	1e-05	0.0002844	0.000377522	1.76177e-05	0.000432892	0.000237839	0.000184357	0.000153526	2.95726e-05	6.4808e-05	6.29203e-05	1e-05
E4_U_17_DNA_S4	0.0090269	0.0599163	0.0470879	0.000908699	0.00253846	0.0056438	0.0145403	1e-05	3.91143e-05	1.24712e-05	1e-05	0.000825368	1e-05	2.83437e-06	7.93623e-06	1e-05	1.64393e-05	1e-05	1e-05	1e-05	1e-05
E4_U_17_RNA_S20	0.202436	0.00869831	0.00498677	0.00306615	0.00113466	1e-05	0.000169306	3.02887e-05	1e-05	1e-05	0.000548304	0.000175519	1.78626e-05	0.000147561	0.000203478	0.000162317	1e-05	1e-05	0.00024697	5.04812e-05	1e-05
relative abundance
E1_ES_02_DNA_S6	0.000406318	0.207108	0.0617842	0.212087	0.000396628	0.000366913	0.000666	9.10824e-05	0.000207358	0.00999904	7.6871e-05	0	0	0	0	0	0	0.000413424	0	0	0
E1_ES_02_RNA_S15	0.0109801	0.0226268	0.0199304	0.00376529	0.00147558	0	0.00252286	0	0	2.2346e-06	0.000478203	0.000422339	0.000227184	0.00134001	0.000992905	0.00300404	0.0033288	2.2346e-06	0	0.00137875	0
E1_ES_09_DNA_S1	0.00107693	0.0413283	0.0594009	0.00715226	0.0502303	8.03792e-05	5.65631e-05	3.42356e-05	7.59136e-05	1.56293e-05	0	6.69826e-06	0	0	1.4885e-05	4.39108e-05	9.89854e-05	2.0839e-05	0	0	0
E1_ES_09_RNA_S23	0.0129187	0.0165235	0.0203429	0.00549352	0.00194325	0	2.86167e-05	0	0	0	0.00280802	0.0063395	0.000873705	0.000912158	3.57709e-05	0.00563928	0.00011089	4.47136e-06	0.000219097	0.000584854	4.47136e-06
E4_E_03_DNA_S19	0.000603686	0.0549269	0.0656029	0.00334374	0.0012843	5.34581e-05	0.000240562	0.0432411	1.17347e-05	3.32483e-05	3.25964e-06	0	0	0	0	0	0	0	0	0	0
E4_E_03_RNA_S16	0.200284	0.0129058	0.0237275	0.00488549	0.00265373	9.0907e-06	1.59087e-05	0	1.21209e-05	4.54535e-06	0.00760437	0.00238707	0.000594683	0.00896494	5.30291e-05	0.000151512	0.000756043	0	0.000681045	0.00074771	0.000854525
E4_E_05_DNA_S13	0.000784612	0.0579133	0.0218079	0.0165978	0.0497926	0.0300654	9.52098e-05	8.89551e-05	0.00156088	9.0345e-06	0	0	1.66791e-05	0	0	0	3.6138e-05	6.94962e-06	0	0	0
E4_E_05_RNA_S9	0.287467	0.0185967	0.00356188	0.00356983	0.00182034	0.000151093	7.22931e-06	0	0.00013808	0	0.000782211	0.00312885	0	0.00331681	0.000592803	0.0013714	0.000151093	0	0.00315198	3.75924e-05	0
E4_E_07_DNA_S7	0.0130573	0.0405494	0.0190437	0.0359892	0.00396854	0.000272356	0.00638755	0.000699721	5.34888e-05	9.27867e-06	1.52825e-05	0	0	0	0	0	0	0.00284091	0	0	0
E4_E_07_RNA_S5	0.213772	0.0065088	0.00132826	0.000550146	0.000632416	2.26087e-05	0	0	0	0	0.000526909	0.000444638	0.000399421	0.000295169	7.53624e-06	5.65218e-06	0.00111474	0	0	1.88406e-06	0
E4_E_09_DNA_S17	0.0225356	0.0591327	0.0208669	0.00912028	0.00131656	9.97049e-06	0.00937588	1.81282e-06	0	0.00474459	0	2.71922e-06	0	0	0	0	6.57146e-05	1.81282e-06	0	0	0
E4_E_09_RNA_S2	0.448802	0.00615411	0.0154141	0.00127678	0.000515924	1.45501e-05	0	0	1.81877e-06	0	0.00242563	0.000295247	0.0195275	0.000144895	0.00136226	0.000180664	0.00178846	0	2.42502e-06	0	0
E4_E_12_DNA_S11	0.000883374	0.0404804	0.00203929	0.0298152	0.0304022	0.0614035	0.0564649	0.0161298	0.0412858	3.07537e-05	0.0136706	0	0	0	0	3.28747e-05	0	7.95355e-05	0	0	0
E4_E_12_RNA_S14	0.37703	0.0181652	0.0037654	0.00859343	0.00435155	3.68735e-05	0.000366819	0	2.92114e-05	2.20283e-05	1.34085e-05	0.00114116	9.38597e-05	0.00121874	0.00787129	0	0.000193945	0	2.01128e-05	0.00154007	0
E4_F_01_DNA_S28	0.000447052	0.0284039	0.00188711	0.000441424	0.000890888	6.4324e-05	0.0104189	0.000830584	2.01013e-05	0.00124226	1.20608e-05	0	0	0	0	0	0	4.8243e-06	0	0.000205033	0
E4_F_01_RNA_S24	0.314637	0.0177138	0.00853361	0.00115386	0.00012506	2.94954e-06	0.000204698	0	0	1.65174e-05	0.00243514	0.000246581	7.07889e-06	0.000468387	0.000802865	0.000173433	0.000698451	0	3.48046e-05	2.83156e-05	1.06183e-05
E4_U_01_DNA_S26	0.00141012	0.0823469	0.00852353	0.0229967	0.0543508	0.0150066	0.00660808	1.67445e-05	2.09306e-05	0.00012977	6.57818e-06	2.33227e-05	0	0	8.97025e-06	0	0	1.79405e-05	0	0	0
E4_U_01_RNA_S29	0.362422	0.0278553	0.00804184	0.00420461	0.00431978	0	0	3.98907e-05	0	0	0.000179508	0.00232975	5.40455e-05	0.00254464	9.65098e-06	0.000678142	0.000685219	0	0.000510215	0.000335854	0
E4_U_03_DNA_S30	0.000198551	0.139672	0.087985	0.163406	0.0271616	6.75343e-05	0.00421549	1.62082e-05	7.22617e-05	0.000836075	6.07809e-06	1.08055e-05	0	0	0.0012818	3.03904e-05	2.90398e-05	0.0038319	0	0	0
E4_U_03_RNA_S25	0.5671	0.0150622	0.0087598	0.0022818	0.0107594	7.0378e-05	8.45828e-05	2.06614e-05	4.77796e-05	1.42047e-05	6.4567e-05	0.00129069	2.84095e-05	0	0.00053526	0.000240835	0.000569481	0	0.000162709	3.03465e-05	8.39371e-06
E4_U_05_DNA_S27	0.00111289	0.0147373	0.0111191	0.00347096	0.000444247	0.0125064	7.19875e-05	0.00070431	4.28034e-05	0.0238538	2.01046e-05	0	0	0	1.94561e-06	0	0	0	0	0	0
E4_U_05_RNA_S10	0.528657	0.0107466	0.00190341	0.00178282	0.00137932	6.02982e-06	0.000476858	0	0	0	0.000130144	0.00109893	5.42684e-05	3.01491e-05	1.30646e-05	9.14522e-05	0.00040249	0	0.000797946	0	0
E4_U_15_DNA_S3	0.00133533	0.0288236	0.0645148	0.00918694	0.204317	0.00102927	7.58482e-05	1.33067e-06	0.000978042	1.86294e-05	0	1.3972e-05	0	0	0.000146374	0.000512973	0.000343978	5.25614e-05	2.66134e-06	0	0
E4_U_15_RNA_S21	0.0254219	0.0208416	0.0787022	0.00401562	0.0108317	0.000111241	1.58048e-05	5.47088e-05	2.73544e-05	7.2945e-06	0.000754981	0.00369953	5.28851e-05	5.47088e-06	0.000418826	0.000883242	1.27654e-05	0	0.000316703	0.000758628	0.000149537
E4_U_16_DNA_S12	0.000864271	0.0490797	0.0145406	0.0199975	0.00305557	0.00280877	1.95085e-05	0	0.00101535	1.13421e-05	0	0	9.98108e-06	0	0	0	6.26086e-05	0	0	0	0
E4_U_16_RNA_S18	0.0876915	0.0127162	0.00308876	0.0187673	0.000211412	0	0	0	0	0	0.0002844	0.000377522	1.76177e-05	0.000432892	0.000237839	0.000184357	0.000153526	2.95726e-05	6.4808e-05	6.29203e-05	0
E4_U_17_DNA_S4	0.0090269	0.0599163	0.0470879	0.000908699	0.00253846	0.0056438	0.0145403	0	3.91143e-05	1.24712e-05	0	0.000825368	0	2.83437e-06	7.93623e-06	0	1.64393e-05	0	0	0	0
E4_U_17_RNA_S20	0.202436	0.00869831	0.00498677	0.00306615	0.00113466	0	0.000169306	3.02887e-05	0	0	0.000548304	0.000175519	1.78626e-05	0.000147561	0.000203478	0.000162317	0	0	0.00024697	5.04812e-05	0

## Sheet: 6-Genus
Table S5: Differential analysis of microbiome composition between RNA- and DNA-based 16S analysis; level Genus.
Genus	d_Bacteria;p_Proteobacteria;c_Alphaproteobacteria;o_Rhizobiales_A_504705;f_Xanthobacteraceae_503485;g_Bradyrhizobium	d_Bacteria;p_Actinobacteriota;c_Actinomycetia;o_Mycobacteriales;f_Mycobacteriaceae;g_Corynebacterium	d_Bacteria;p_Bacteroidota;c_Bacteroidia;o_Flavobacteriales_877923;f_Weeksellaceae;g_Cloacibacterium	d_Bacteria;p_Chloroflexota;c_Chloroflexia;o_Thermomicrobiales	d_Bacteria;p_Proteobacteria;c_Gammaproteobacteria;o_Burkholderiales_592524;f_Burkholderiaceae_A_580492;g_Paraburkholderia_580243	d_Bacteria;p_Firmicutes_A;c_Clostridia_258483;o_Oscillospirales;f_Ethanoligenenaceae;g_Ethanoligenens	d_Bacteria;p_Actinobacteriota;c_Acidimicrobiia_401430;o_Acidimicrobiales;f_JACDCH01;g_VFJN01	d_Bacteria;p_Synergistota;c_Synergistia;o_Synergistales;f_Dethiosulfovibrionaceae;g_Pyramidobacter	d_Bacteria;p_Proteobacteria;c_Alphaproteobacteria;o_Acetobacterales;f_Acetobacteraceae;g_Acidocella	d_Bacteria;p_Firmicutes_A;c_Clostridia_258483;o_Clostridiales;f_Clostridiaceae_222000;g_Clostridium_P	d_Bacteria;p_Firmicutes_A;c_Clostridia_258483;o_Eubacteriales_258471;f_Eubacteriaceae_258449;g_Eubacterium_O_258270	d_Bacteria;p_Proteobacteria;c_Alphaproteobacteria;o_Sphingomonadales;f_Sphingomonadaceae;g_Novosphingobium_485351	d_Bacteria;p_Firmicutes_A;c_Clostridia_258483;o_Christensenellales;f_CAG_138;g_SFEL01	d_Bacteria;p_Proteobacteria;c_Alphaproteobacteria;o_Acetobacterales;f_Acetobacteraceae;g_Roseomonas_A_507181	d_Bacteria;p_Firmicutes_D;c_Bacilli;o_Mycoplasmatales;f_Mycoplasmoidaceae;g_RUG11194	d_Bacteria;p_Firmicutes_A;c_Clostridia_258483;o_Tissierellales;f_Peptoniphilaceae;g_Anaerococcus	d_Bacteria;p_Proteobacteria;c_Gammaproteobacteria;o_Burkholderiales_595422;f_Burkholderiaceae_A_595422;g_Oligella	d_Bacteria;p_Actinobacteriota;c_Thermoleophilia;o_Solirubrobacterales;f_Solirubrobacteraceae_405308;g_Baekduia	d_Bacteria;p_Proteobacteria;c_Alphaproteobacteria;o_Azospirillales_507929;f_Azospirillaceae_507917;g_Skermanella	d_Bacteria;p_Actinobacteriota;c_Actinomycetia;o_Actinomycetales;f_Actinomycetaceae;g_Actinomyces	d_Bacteria;p_Bacteroidota;c_Bacteroidia;o_Bacteroidales;f_Bacteroidaceae;g_Alloprevotella	d_Bacteria;p_Firmicutes_D;c_Bacilli;o_Bacillales_A;f_Planococcaceae;g_Lysinibacillus_305274	d_Bacteria;p_Actinobacteriota;c_Acidimicrobiia_401430;o_Acidimicrobiales;f_Ilumatobacteraceae;g_Ilumatobacter_A	d_Bacteria;p_Actinobacteriota;c_Actinomycetia;o_Streptosporangiales;f_Streptosporangiaceae;_	d_Bacteria;p_Firmicutes_A;c_Clostridia_258483;o_Oscillospirales;f_Ruminococcaceae;_	d_Bacteria;p_Proteobacteria;c_Alphaproteobacteria;o_Sphingomonadales;f_Sphingomonadaceae;g_Croceibacterium_484881	d_Bacteria;p_Proteobacteria;c_Gammaproteobacteria;o_Enterobacterales_A_737866;f_Aeromonadaceae;g_Aeromonas	d_Bacteria;p_Proteobacteria;c_Alphaproteobacteria;o_Rhizobiales_A_504705;f_Beijerinckiaceae;_	d_Bacteria;p_Actinobacteriota;c_Actinomycetia;o_Propionibacteriales;f_Propionibacteriaceae;g_Arachnia	d_Bacteria;p_Proteobacteria;c_Alphaproteobacteria;o_Rhizobiales_A_504705;f_Beijerinckiaceae;g_Bosea	d_Bacteria;p_Firmicutes_A;c_Clostridia_258483;o_Peptostreptococcales;f_Anaerovoracaceae;g_CAG_238	d_Bacteria;p_Bacteroidota;c_Bacteroidia;o_Sphingobacteriales;f_Sphingobacteriaceae;g_Mucilaginibacter_A	d_Bacteria;p_Firmicutes_D;c_Bacilli;o_Lactobacillales;f_Aerococcaceae;g_Eremococcus	d_Bacteria;p_Proteobacteria;c_Gammaproteobacteria;o_Burkholderiales_592522;f_Burkholderiaceae_A_592522;g_Polaromonas	d_Bacteria;p_Actinobacteriota;c_Actinomycetia;o_Mycobacteriales;f_Geodermatophilaceae;g_Blastococcus	d_Bacteria;p_Bacteroidota;c_Bacteroidia;o_Cytophagales;f_Spirosomaceae	d_Bacteria;p_Proteobacteria;c_Alphaproteobacteria;o_Rhizobiales_A_504705;f_Xanthobacteraceae_503485	d_Bacteria;p_Patescibacteria;c_Saccharimonadia;o_Saccharimonadales;f_UBA1547;g_UBA6175	d_Bacteria;p_Firmicutes_A;c_Clostridia_258483;o_Christensenellales;f_CAG_74;g_SFMI01	d_Bacteria;p_Actinobacteriota;c_Thermoleophilia;o_Solirubrobacterales;f_Solirubrobacteraceae_405341;g_Solirubrobacter	d_Bacteria;p_Firmicutes_D;c_Bacilli;o_RFN20;f_CAG_826;g_UBA2450	d_Bacteria;p_Proteobacteria;c_Alphaproteobacteria;o_Acetobacterales;f_Acetobacteraceae;g_Roseomonas_A_507136	d_Bacteria;p_Firmicutes_A;c_Clostridia_258483;o_Oscillospirales
Wilcoxon Rank test p-value	4.8359e-06	2.28864e-06	0.00114081	1.5825e-06	1.65144e-07	0.00121861	8.98997e-05	5.6476e-07	3.68952e-05	5.98653e-05	0.000848585	2.19088e-06	0.00010138	9.44606e-05	0.000234156	8.68017e-06	0.000543343	9.6255e-05	8.05219e-05	0.000527231	0.000434813	0.000875119	0.000175597	0.00131077	0.000957699	6.48017e-05	0.000322141	0.000470278	0.000315409	0.000582857	0.000152262	1.24306e-05	0.00137237	0.000149494	0.00104072	0.000103225	0.000118528	0.00174515	0.000192583	0.000197107	0.000910284	0.000134613	0.000229777
BH-adjusted p-value	0.00203566	0.000691521	0.048116	0.000547645	0.000164507	0.0450754	0.00961293	0.000301131	0.00547282	0.00711879	0.0341755	0.00175841	0.0097241	0.00850014	0.0136062	0.00248854	0.0248881	0.00795236	0.0068979	0.0273631	0.0207873	0.034076	0.0114249	0.0358838	0.0377932	0.00724135	0.0168048	0.0211291	0.0163423	0.0253027	0.00964076	0.00270294	0.0464544	0.0103406	0.0299202	0.00879887	0.00929901	0.0465865	0.0116898	0.0113025	0.0331448	0.00937205	0.0136321
Mean relative abundance %
All	0.131569	0.0319778	0.0102715	0.00463584	0.00271825	0.00218346	0.00163001	0.00146395	0.00134738	0.00118021	0.00114497	0.00100696	0.000890938	0.000867305	0.000781613	0.000717087	0.000715841	0.000708023	0.000651821	0.000637662	0.00061362	0.000609996	0.000596888	0.000593672	0.000585095	0.000557406	0.000519655	0.000517345	0.000477112	0.000406958	0.000379631	0.000373649	0.000338746	0.00032292	0.000303023	0.000293388	0.000286946	0.000260963	0.00024932	0.000137563	0.0001356	0.000120393	3.66981e-05
DNA	0.00381734	0.0512192	0.0204021	0.00924134	0.00543076	0.00435718	0.0032417	0.00292471	0.0026905	0.000218842	0.000986485	4.33492e-05	0.00177987	0.000279708	1.9043e-06	6.84013e-05	0.000277477	2.02455e-07	1.51972e-06	0.00127019	6.92373e-05	3.66514e-05	6.2162e-05	0.00118642	0.000311286	5.43592e-06	0.000104422	8.06225e-07	1.04019e-05	3.54195e-05	2.97841e-07	9.71151e-08	8.5854e-07	3.4131e-05	0.000605737	0.00018916	2.14322e-05	0.000519335	0	1.90096e-07	0	1.16958e-07	0
RNA	0.259321	0.0127363	0.00014085	3.03439e-05	5.73712e-06	9.74499e-06	1.83118e-05	3.19976e-06	4.26063e-06	0.00214159	0.00130346	0.00197056	2.00494e-06	0.0014549	0.00156132	0.00136577	0.0011542	0.00141584	0.00130212	5.13302e-06	0.001158	0.00118334	0.00113161	9.22386e-07	0.000858903	0.00110938	0.000934887	0.00103388	0.000943822	0.000778497	0.000758965	0.000747202	0.000676633	0.000611709	3.09828e-07	0.000397615	0.000552459	2.59132e-06	0.00049864	0.000274935	0.0002712	0.00024067	7.33961e-05
log2 FC RNA/DNA
Mean	6.83696	-1.65455	-4.55554	-5.61318	-5.12669	-3.94066	-3.18962	-3.913	-5.7084	3.76877	4.65999	5.49796	-2.50284	5.66876	2.92283	6.15144	4.61088	5.20212	4.08343	-2.61229	4.92267	4.13938	5.50359	-1.97687	3.86468	5.31545	3.62832	4.1231	5.13061	4.8898	3.81108	4.1621	4.57598	4.18747	-1.82057	3.10163	4.273	-1.93631	3.96298	3.19705	3.33364	2.81251	0.642301
E1_ES_02	4.63704	-3.68063	-10.7658	-5.19737	-5.07397	-11.7665	-4.37405	-12.1276	-2.89311	7.6024	2.63711	1.00801	-2.09201	6.89998	4.50579	1.30898	8.84045	7.0661	10.4562	-1.70139	7.89427	6.81346	0	-3.28603	5.25875	8.66437	6.63358	9.44926	5.93436	0	1.29752	5.70845	0	2.67939	0	6.91133	6.44295	-7.53146	3.47229	0	5.46987	6.61835	0
E1_ES_09	3.58446	-0.516243	-2.63502	-3.00682	-2.18267	-2.30355	-2.92436	-0.644251	-2.24409	11.2071	8.13341	1.98113	-10.4079	3.56722	6.44907	9.44566	4.94312	6.51121	6.88755	-1.10991	7.41319	1.63416	9.41439	-0.421859	3.69875	3.3995	1.26492	8.62047	8.42857	7.63385	7.00971	-0.483141	6.37795	0	-0.0592888	6.82178	0	-2.2205	7.21383	4.4535	6.29658	6.83991	-1.16121
E4_E_03	8.35981	-2.7956	0.128587	-2.55595	-2.30692	0.801605	0.046718	-2.87082	-8.79738	3.8669	11.1879	10.2128	-1.36832	10.0953	5.89405	4.59038	4.43904	9.80815	3.17232	-10.3573	9.36761	4.24904	6.22733	0	7.63999	7.15478	2.40678	7.50331	4.09128	7.72407	4.10405	5.71629	6.39384	6.34493	-4.00922	-7.09878	7.61791	0	7.38929	5.84165	6.6612	2.70376	6.41705
E4_E_05	8.58085	-1.24851	-8.75686	-7.63653	-2.96043	-9.61992	-3.49879	0.146483	-9.88556	-3.05065	6.28949	7.94767	0	3.29365	-0.73804	6.15622	6.98643	8.37365	6.70486	-1.57934	6.00928	7.60446	7.72077	0.846923	5.30011	6.7751	5.88948	0.53193	7.55541	-0.507775	7.35613	4.77606	7.49829	4.85386	0.0569241	5.17	4.09358	0.524994	0	7.59154	0	6.13333	0
E4_E_07	4.03269	-3.00882	-9.99539	-3.59054	-9.31591	-8.75564	-2.41924	0.10801	-6.05496	0.399272	5.1076	4.19678	-1.68717	4.5806	5.31984	7.61659	-1.47134	4.88347	0.872278	-7.66678	-0.962708	8.01012	5.47456	-1.75872	5.19678	1.643	-0.408083	0.687854	5.54999	5.31984	-1.40808	5.3601	0	5.65261	0	5.85558	5.20992	-8.15021	4.19183	0	0	5.93939	0
E4_E_09	4.31579	-1.336	5.62673	0.545298	-9.86869	-2.45897	-2.45897	-8.89014	-3.54371	6.89344	7.51306	7.98225	1.87873	7.67632	10.9313	10.3043	6.9652	3.85694	-2.28067	0.642159	6.55784	-0.343489	8.34754	0	0.0267897	9.30394	7.08986	1.14177	0	0	9.21802	2.64216	0	5.0541	2.87873	7.03021	-1.23657	2.4637	7.35695	-2.04393	0	2.34839	0
E4_E_12	8.73714	-0.0771432	-7.65261	-10.7015	-13.822	-3.35524	-10.4649	-1.62076	-11.8589	-0.799241	-10.4169	8.44691	-9.78999	8.03839	-1.3842	2.80562	5.98616	6.92925	3.82525	-1.76278	-2.05387	7.1374	6.08849	-10.4297	3.35051	6.8258	9.62046	3.17038	8.31385	6.40125	0	4.51364	7.66278	6.74701	0	-0.384204	2.93772	-2.9916	5.40696	1.00811	5.4471	-1.57685	0
E4_F_01	9.45638	-0.729295	-1.93464	-4.4468	-2.76872	-0.709831	-1.00729	-6.23283	-7.36484	6.79928	7.65754	5.33026	0	3.83243	-0.498404	8.82709	5.62054	5.54963	5.77461	-4.79388	5.61707	0	4.52026	0	5.45773	4.32602	6.32708	5.27419	3.05618	5.87519	7.14425	-0.623935	-0.382927	0.308951	-9.38736	-1.14724	5.7511	1.05161	5.89248	1.79928	0.376065	0	0.0865584
E4_U_01	8.29513	-1.54544	-9.30743	-10.5514	-9.3639	-1.91361	-1.06561	-3.69788	-8.99059	4.85564	4.77022	6.25618	-8.05706	9.21951	2.43417	5.41254	-0.371171	7.99132	5.98144	-0.660008	0.363231	0	6.38475	-7.94301	2.58101	5.90112	0.105526	3.65657	6.14366	4.89048	5.00186	6.82976	5.447	6.5781	0	2.93667	1.06026	-0.84322	0	4.66024	3.65657	1.28978	0
E4_U_03	11.4792	-3.18119	-13.3231	0.0595045	-6.56409	-11.2713	-0.596837	-5.87919	-8.27482	1.63919	3.40911	3.57438	-3.32786	-1.7938	1.50637	4.16068	8.22938	0	5.39461	0	7.1916	5.45335	6.85268	-0.386752	3.72067	4.65427	-1.25986	-0.631131	7.8262	4.67265	5.26126	3.34156	8.19573	6.00549	-6.58344	5.10493	4.77486	-8.58191	5.31373	3.94176	2.92958	4.32771	-0.25262
E4_U_05	8.88831	-0.50387	-8.72538	-11.0183	-4.30671	0	-2.09772	-11.22	-9.5804	-1.72981	2.69451	7.8129	-0.75377	8.49814	2.44011	8.12775	1.18853	1.59211	0	0	7.27334	1.95201	6.17407	-0.140793	-0.227313	1.53878	2.74737	2.94667	3.66822	6.6011	0.814507	9.29186	8.11087	6.55018	0	1.81451	6.96483	0	-1.50742	4.09037	4.28514	0	0
E4_U_15	4.20835	-0.290185	-4.83075	-3.20986	-2.61379	-4.2784	-5.16005	-1.3527	-2.98504	6.37143	6.23837	0.736285	-2.19875	3.03962	2.40286	5.47955	7.24359	-0.870156	2.87878	1.58785	6.30754	3.89758	7.49558	-4.15631	1.28975	0	1.51669	5.06321	3.55643	5.87729	4.90243	5.66728	4.31747	4.04207	-1.26015	1.68784	5.76082	-2.394	4.97115	6.0937	5.18874	2.18874	3.90243
E4_U_16	6.66065	-1.97449	3.45166	-8.13379	-0.444726	0.462164	-6.66583	-0.181692	0	3.81703	4.71357	5.69267	2.14024	5.62665	0.819758	4.62158	1.08198	5.43594	4.47319	-5.69067	2.90449	4.77454	4.58332	0	5.59768	8.94757	4.57191	4.59463	7.14858	5.06224	2.65353	5.52931	3.53323	2.58199	-5.90743	4.96387	4.19455	1.56426	2.50152	2.69617	1.36722	1.29507	0
E4_U_17	4.48166	-2.27627	4.94249	-9.14052	-0.1811	0	-1.9677	-0.318603	2.55587	4.89081	5.3049	5.79316	0.624133	6.78857	0.836942	7.26321	4.87037	5.70214	3.02763	-3.4799	5.03448	6.76871	-2.23341	0	5.21425	5.28203	4.29071	5.71426	0.555866	8.90696	0	0	6.90954	1.22594	-1.21672	3.75632	6.25002	0	3.27916	4.62626	4.99286	1.26758	0
relative abundance
E1_ES_02_DNA_S6	0.000406318	0.193727	0.129692	0.000366913	0.000627241	0.0259507	0.000207358	0.00999904	7.42871e-05	1e-05	7.6871e-05	1e-05	4.26343e-05	4.52182e-06	1e-05	0.000929557	8.39767e-06	1e-05	1e-05	9.68962e-06	1e-05	1e-05	1e-05	9.75421e-05	1e-05	1e-05	1e-05	1e-05	1e-05	1e-05	1e-05	1e-05	1e-05	1e-05	1e-05	1e-05	1e-05	0.000413424	1e-05	1e-05	1e-05	1e-05	1e-05
E1_ES_02_RNA_S15	0.0101101	0.0151081	7.44865e-05	1e-05	1.86216e-05	7.44865e-06	1e-05	2.2346e-06	1e-05	0.00194335	0.000478203	2.01114e-05	1e-05	0.000540027	0.000227184	0.00230312	0.00384946	0.00134001	0.0140489	2.97946e-06	0.0023791	0.00112475	1e-05	1e-05	0.000382861	0.00405728	0.000992905	0.00699056	0.000611534	1e-05	2.45805e-05	0.000522895	1e-05	6.40584e-05	1e-05	0.0012037	0.000870002	2.2346e-06	0.000110985	1e-05	0.000443195	0.000982477	1e-05
E1_ES_09_DNA_S1	0.00107693	0.0176849	0.000694387	8.03792e-05	4.53993e-05	0.00019425	7.59136e-05	1.56293e-05	5.50746e-05	1e-05	1e-05	3.12586e-05	0.0135856	2.75373e-05	1e-05	4.46551e-06	1e-05	1e-05	1e-05	2.15833e-05	1e-05	3.57241e-05	6.69826e-06	1.33965e-05	6.92154e-05	1e-05	1.4885e-05	1e-05	5.95401e-06	1e-05	1e-05	1e-05	1e-05	1e-05	1.04195e-05	1e-05	1e-05	2.0839e-05	1e-05	1e-05	1e-05	1e-05	1e-05
E1_ES_09_RNA_S23	0.0129187	0.0123651	0.000111784	1e-05	1e-05	3.9348e-05	1e-05	1e-05	1.16255e-05	0.0236419	0.00280802	0.00012341	1e-05	0.00032641	0.000873705	0.00311386	0.00030763	0.000912158	0.00118402	1e-05	0.00170448	0.00011089	0.00457063	1e-05	0.000898744	0.000105524	3.57709e-05	0.00393569	0.00205146	0.00198618	0.00128865	7.15418e-06	0.000831674	1e-05	1e-05	0.00113126	1e-05	4.47136e-06	0.00148449	0.000219097	0.000786066	0.00114556	4.47136e-06
E4_E_03_DNA_S19	0.000603686	0.0545657	9.90931e-05	5.34581e-05	2.99887e-05	2.34694e-05	1.17347e-05	3.32483e-05	0.00370752	5.86735e-06	3.25964e-06	1e-05	7.82314e-06	3.25964e-06	1e-05	1e-05	5.86735e-06	1e-05	1e-05	0.0131181	1e-05	1e-05	1e-05	1e-05	1e-05	1e-05	1e-05	1e-05	1e-05	1e-05	1e-05	1e-05	1e-05	1e-05	0.000161026	0.00259598	1e-05	1e-05	1e-05	1e-05	1e-05	1e-05	1e-05
E4_E_03_RNA_S16	0.19832	0.00785891	0.000108331	9.0907e-06	6.06046e-06	4.09081e-05	1.21209e-05	4.54535e-06	8.33314e-06	8.56041e-05	0.00760437	0.0118679	3.03023e-06	0.00356583	0.000594683	0.000240903	0.00012727	0.00896494	9.01494e-05	1e-05	0.00660591	0.000190147	0.000749225	1e-05	0.00199465	0.00142497	5.30291e-05	0.00181435	0.000170451	0.00211434	0.000171966	0.000525745	0.000840889	0.00081286	1e-05	1.89389e-05	0.00196435	1e-05	0.00167648	0.000573471	0.0010121	6.515e-05	0.000854525
E4_E_05_DNA_S13	0.000749169	0.0323949	0.00531646	0.0300654	7.78357e-05	0.00786836	0.00156088	9.0345e-06	0.00945913	0.00303698	1e-05	1e-05	1e-05	0.000387789	1.66791e-05	1.7374e-05	1e-05	1e-05	1e-05	2.98834e-05	1e-05	1e-05	1e-05	5.55969e-06	1e-05	1e-05	1e-05	1e-05	1e-05	0.000491338	4.16977e-06	1e-05	1e-05	1e-05	4.16977e-06	1e-05	3.54431e-05	6.94962e-06	1e-05	1e-05	1e-05	1e-05	1e-05
E4_E_05_RNA_S9	0.286862	0.0136345	1.22898e-05	0.000151093	1e-05	1e-05	0.00013808	1e-05	1e-05	0.000366526	0.000782211	0.00246881	1e-05	0.00380262	1e-05	0.0012391	0.00126802	0.00331681	0.00104319	1e-05	0.000644131	0.00194613	0.00210951	1e-05	0.000393997	0.00109524	0.000592803	1.44586e-05	0.00188107	0.000345561	0.00068317	0.000273991	0.00180805	0.000289172	4.33759e-06	0.00036002	0.000605093	1e-05	1e-05	0.00192878	1e-05	0.000701966	1e-05
E4_E_07_DNA_S7	0.013054	0.0403437	0.0211543	0.000272356	0.00637336	0.00162868	5.34888e-05	9.27867e-06	0.000918588	1e-05	1.52825e-05	1e-05	3.22024e-05	1e-05	1e-05	1e-05	3.65689e-05	1e-05	1.20077e-05	0.00203203	0.000943695	1e-05	1e-05	3.38399e-05	1e-05	3.82063e-06	1e-05	5.45804e-06	1e-05	1e-05	1e-05	1e-05	1e-05	1e-05	1e-05	1e-05	3.27482e-06	0.00284091	1e-05	1e-05	1e-05	1.63741e-06	1e-05
E4_E_07_RNA_S5	0.213651	0.00501223	2.07247e-05	2.26087e-05	1e-05	3.76812e-06	1e-05	1e-05	1.38164e-05	1.31884e-05	0.000526909	0.000183382	1e-05	0.000239276	0.000399421	0.00196256	1.31884e-05	0.000295169	2.19807e-05	1e-05	0.000484203	0.00257802	0.000444638	1e-05	0.000366764	1.19324e-05	7.53624e-06	8.79228e-06	0.000468503	0.000399421	3.76812e-06	0.000410725	1e-05	0.000503044	1e-05	0.000579034	0.000121208	1e-05	0.000182754	1e-05	1e-05	0.000100483	1e-05
E4_E_09_DNA_S17	0.0225356	0.0155055	2.13006e-05	9.97049e-06	0.00934914	1e-05	1e-05	0.00474459	3.53499e-05	1e-05	1e-05	1e-05	2.71922e-06	1e-05	1e-05	1.81282e-06	1e-05	1e-05	5.89165e-06	2.71922e-06	1e-05	1e-05	9.06408e-07	1e-05	0.0030981	1.81282e-06	1e-05	4.53204e-06	1e-05	1e-05	1e-05	1.35961e-06	1e-05	1e-05	1.35961e-06	1e-05	1e-05	1.81282e-06	1e-05	1e-05	1e-05	1e-05	1e-05
E4_E_09_RNA_S2	0.448797	0.00614198	0.00105246	1.45501e-05	1e-05	1.81877e-06	1.81877e-06	1e-05	3.03128e-06	0.00118887	0.00182665	0.00252869	1e-05	0.00204551	0.0195275	0.00229225	0.00124949	0.000144895	1.21251e-06	4.24379e-06	0.000942122	7.88133e-06	0.000295247	1e-05	0.00315617	0.00114582	0.00136226	1e-05	1e-05	1e-05	0.00595525	8.48759e-06	1e-05	0.000332228	1e-05	0.00130709	4.24379e-06	1e-05	0.00163932	2.42502e-06	1e-05	5.09255e-05	1e-05
E4_E_12_DNA_S11	0.000883374	0.0171897	0.0102139	0.0614035	0.0485453	0.000102336	0.0412858	3.07537e-05	0.00889366	1e-05	0.0136706	1e-05	0.00885283	1e-05	1e-05	1e-05	1.69676e-05	1e-05	1e-05	3.39351e-05	1.59071e-05	1e-05	1e-05	0.0137925	1e-05	5.14329e-05	1e-05	1e-05	1e-05	1e-05	1e-05	1e-05	4.24189e-06	1e-05	1e-05	1e-05	1e-05	7.95355e-05	1e-05	1e-05	1e-05	1e-05	1e-05
E4_E_12_RNA_S14	0.376953	0.0162947	5.07609e-05	3.68735e-05	3.35213e-06	1e-05	2.92114e-05	1e-05	2.39438e-06	5.74651e-06	1e-05	0.00348957	1e-05	0.00262903	3.83101e-06	6.99159e-05	0.00107556	0.00121874	0.000141747	1e-05	3.83101e-06	0.0014079	0.000680483	1e-05	0.000102001	0.00583463	0.00787129	9.00287e-05	0.00318213	0.000845216	1e-05	0.000228424	0.000859583	0.00107412	1e-05	7.66202e-06	7.66202e-05	1e-05	0.000424284	2.01128e-05	0.000436256	3.35213e-06	1e-05
E4_F_01_DNA_S28	0.000447052	0.0283444	0.000288654	6.4324e-05	3.2162e-05	3.37701e-05	2.01013e-05	0.00124226	0.0016483	1e-05	1.20608e-05	1e-05	1e-05	9.64861e-06	1e-05	1e-05	1e-05	1e-05	1e-05	0.000277397	1e-05	1e-05	1e-05	1e-05	1e-05	1e-05	1e-05	1e-05	1e-05	1e-05	1e-05	1e-05	1e-05	1e-05	0.00669694	5.22633e-05	1e-05	4.8243e-06	1e-05	1e-05	1e-05	1e-05	1e-05
E4_F_01_RNA_S24	0.314059	0.0170973	7.55082e-05	2.94954e-06	4.71926e-06	2.06468e-05	1e-05	1.65174e-05	1e-05	0.00111375	0.00243514	0.000402317	1e-05	0.000137449	7.07889e-06	0.0045417	0.000491983	0.000468387	0.000547434	1e-05	0.000490803	1e-05	0.000229474	1e-05	0.000439481	0.000200569	0.000802865	0.00038698	8.3177e-05	0.000586958	0.0014146	6.48899e-06	7.6688e-06	1.23881e-05	1e-05	2.35963e-05	0.000538586	1e-05	0.000594037	3.48046e-05	1.2978e-05	1e-05	1.06183e-05
E4_U_01_DNA_S26	0.00114879	0.0717034	0.00633599	0.0150066	0.00658895	3.76751e-05	2.09306e-05	0.00012977	0.00508673	1e-05	6.57818e-06	1e-05	0.00222761	6.57818e-06	1e-05	1e-05	0.0034685	1e-05	1e-05	2.03326e-05	7.77422e-06	1e-05	2.33227e-05	0.00246084	1e-05	6.57818e-06	8.97025e-06	1e-05	8.37223e-06	1e-05	1e-05	1e-05	1e-05	1e-05	1e-05	1e-05	0.000261333	1.79405e-05	1e-05	1e-05	1e-05	1e-05	1e-05
E4_U_01_RNA_S29	0.360847	0.024565	1e-05	1e-05	1e-05	1e-05	1e-05	1e-05	1e-05	0.000289529	0.000179508	0.000764357	8.36418e-06	0.00392151	5.40455e-05	0.00042593	0.00268168	0.00254464	0.000631817	1.2868e-05	1e-05	1e-05	0.00194885	1e-05	5.9836e-05	0.000393116	9.65098e-06	0.000126106	0.000591927	0.000296607	0.000320412	0.00113753	0.000436224	0.000955447	1e-05	7.65644e-05	0.000544958	1e-05	1e-05	0.000252856	0.000126106	2.44491e-05	1e-05
E4_U_03_DNA_S30	0.000198551	0.129706	0.105871	6.75343e-05	0.00421549	0.0247176	7.22617e-05	0.000836075	0.00539937	2.09356e-05	6.07809e-06	0.000142497	9.72494e-05	0.00340508	1e-05	1e-05	7.42877e-06	1e-05	3.37672e-06	1e-05	1e-05	2.3637e-05	1e-05	1.68836e-05	6.41576e-05	1e-05	0.0012818	1e-05	5.40274e-06	1e-05	1e-05	1e-05	1e-05	1e-05	0.000958987	1e-05	1e-05	0.0038319	1e-05	1e-05	1e-05	1e-05	1e-05
E4_U_03_RNA_S25	0.566826	0.0142997	1.03307e-05	7.0378e-05	4.45512e-05	1e-05	4.77796e-05	1.42047e-05	1.74331e-05	6.52127e-05	6.4567e-05	0.00169747	9.68505e-06	0.000982064	2.84095e-05	0.000178851	0.0022295	1e-05	0.000142047	1e-05	0.0014618	0.00103565	0.00115575	1.29134e-05	0.000845828	0.000251811	0.00053526	6.4567e-06	0.00122613	0.00025504	0.000383528	0.00010137	0.00293199	0.000642442	1e-05	0.000344142	0.000273764	1e-05	0.000397733	0.000153669	7.6189e-05	0.000200803	8.39371e-06
E4_U_05_DNA_S27	0.00111289	0.014247	0.00340287	0.0125064	5.96653e-05	1e-05	4.28034e-05	0.0238538	0.00230814	1e-05	2.01046e-05	1e-05	1.68619e-05	1.94561e-06	1e-05	2.59414e-06	7.78243e-05	1e-05	1e-05	1e-05	1.94561e-06	1e-05	1e-05	1.10251e-05	1e-05	2.59414e-06	1.94561e-06	1.29707e-06	1e-05	1e-05	1e-05	1e-05	3.24268e-06	1e-05	1e-05	1e-05	1e-05	1e-05	1e-05	1e-05	1e-05	1e-05	1e-05
E4_U_05_RNA_S10	0.527349	0.0100472	8.03976e-06	6.02982e-06	3.01491e-06	1e-05	1e-05	1e-05	3.01491e-06	3.01491e-06	0.000130144	0.00224862	1e-05	0.000703479	5.42684e-05	0.000725588	0.000177377	3.01491e-05	1e-05	1e-05	0.000300988	3.86913e-05	0.000722071	1e-05	8.54224e-06	7.53727e-06	1.30646e-05	1e-05	0.000127129	0.000970801	1.7587e-05	0.006268	0.000896433	0.000937134	1e-05	3.51739e-05	0.00124918	1e-05	3.51739e-06	0.000170342	0.000194964	1e-05	1e-05
E4_U_15_DNA_S3	0.00133533	0.0206513	0.00252561	0.00102927	6.12108e-05	0.00043646	0.000978042	1.86294e-05	7.91748e-05	1e-05	1e-05	0.000433133	4.59081e-05	5.85495e-05	1e-05	1e-05	1e-05	1e-05	1e-05	3.32667e-06	1e-05	0.000453758	1.3972e-05	0.00017831	0.00112109	1e-05	0.000146374	1e-05	0.000119095	1e-05	1e-05	1e-05	1e-05	1e-05	2.3952e-05	1e-05	1e-05	5.25614e-05	1e-05	2.66134e-06	1e-05	1e-05	1e-05
E4_U_15_RNA_S21	0.0246846	0.0168886	8.87498e-05	0.000111241	1e-05	2.24914e-05	2.73544e-05	7.2945e-06	1e-05	0.000827926	0.000754981	0.000721548	1e-05	0.000481437	5.28851e-05	0.00044618	0.00151543	5.47088e-06	7.35529e-05	1e-05	0.000792061	0.00676261	0.00252147	1e-05	0.00274091	1e-05	0.000418826	0.000334331	0.00140115	0.000587815	0.000299075	0.000508184	0.000199383	0.000164734	1e-05	3.22174e-05	0.000542225	1e-05	0.000313664	0.000181755	0.000364725	4.55906e-05	0.000149537
E4_U_16_DNA_S12	0.000864271	0.0473226	4.08317e-06	0.00280877	1.36106e-05	7.25896e-06	0.00101535	1.13421e-05	1e-05	1e-05	1e-05	1e-05	2.26843e-06	3.62948e-06	9.98108e-06	1.81474e-06	0.000240453	1e-05	1e-05	0.00211236	1e-05	1e-05	1e-05	1e-05	5.44422e-06	1.36106e-06	1e-05	1e-05	1e-05	1e-05	1e-05	1e-05	1e-05	0.000454593	0.000600226	1e-05	1e-05	1e-05	1e-05	1e-05	1e-05	1e-05	1e-05
E4_U_16_RNA_S18	0.0874391	0.0120417	4.46734e-05	1e-05	1e-05	1e-05	1e-05	1e-05	1e-05	0.000140942	0.000262378	0.000517205	1e-05	0.000179323	1.76177e-05	4.46734e-05	0.000509026	0.000432892	0.000222109	4.08982e-05	7.48752e-05	0.000273704	0.000239727	1e-05	0.000263636	0.000671989	0.000237839	0.000241614	0.00141885	0.000334107	6.29203e-05	0.000461835	0.000115773	0.00272193	1e-05	0.000312085	0.000183098	2.95726e-05	5.66283e-05	6.4808e-05	2.57973e-05	2.45389e-05	1e-05
E4_U_17_DNA_S4	0.0090269	0.0336831	1.02037e-05	0.0056438	1.13375e-05	1e-05	3.91143e-05	1.24712e-05	1.70062e-06	1e-05	1e-05	1e-05	4.53499e-06	7.36936e-06	1e-05	1e-05	2.2675e-05	2.83437e-06	1e-05	0.000121311	1e-05	1e-05	0.000825368	1e-05	1e-05	8.50311e-06	7.93623e-06	1e-05	6.80249e-06	4.53499e-06	1e-05	1e-05	4.53499e-06	2.32418e-05	2.32418e-05	1e-05	1e-05	1e-05	1e-05	1e-05	1e-05	1e-05	1e-05
E4_U_17_RNA_S20	0.201675	0.00695321	0.00031376	1e-05	1e-05	1e-05	1e-05	1e-05	1e-05	0.000296674	0.000395307	0.000554517	6.98971e-06	0.00081469	1.78626e-05	0.00153618	0.000663246	0.000147561	8.15466e-05	1.08729e-05	0.00032774	0.00109039	0.000175519	1e-05	0.000371231	0.000330846	0.000155327	0.000525005	1e-05	0.00217691	1e-05	1e-05	0.000545197	5.43644e-05	1e-05	0.000135134	0.000761102	1e-05	9.70793e-05	0.00024697	0.00031842	2.40757e-05	1e-05
relative abundance
E1_ES_02_DNA_S6	0.000406318	0.193727	0.129692	0.000366913	0.000627241	0.0259507	0.000207358	0.00999904	7.42871e-05	0	7.6871e-05	0	4.26343e-05	4.52182e-06	0	0.000929557	8.39767e-06	0	0	9.68962e-06	0	0	0	9.75421e-05	0	0	0	0	0	0	0	0	0	0	0	0	0	0.000413424	0	0	0	0	0
E1_ES_02_RNA_S15	0.0101101	0.0151081	7.44865e-05	0	1.86216e-05	7.44865e-06	0	2.2346e-06	0	0.00194335	0.000478203	2.01114e-05	0	0.000540027	0.000227184	0.00230312	0.00384946	0.00134001	0.0140489	2.97946e-06	0.0023791	0.00112475	0	0	0.000382861	0.00405728	0.000992905	0.00699056	0.000611534	0	2.45805e-05	0.000522895	0	6.40584e-05	0	0.0012037	0.000870002	2.2346e-06	0.000110985	0	0.000443195	0.000982477	0
E1_ES_09_DNA_S1	0.00107693	0.0176849	0.000694387	8.03792e-05	4.53993e-05	0.00019425	7.59136e-05	1.56293e-05	5.50746e-05	0	0	3.12586e-05	0.0135856	2.75373e-05	0	4.46551e-06	0	0	0	2.15833e-05	0	3.57241e-05	6.69826e-06	1.33965e-05	6.92154e-05	0	1.4885e-05	0	5.95401e-06	0	0	0	0	0	1.04195e-05	0	0	2.0839e-05	0	0	0	0	0
E1_ES_09_RNA_S23	0.0129187	0.0123651	0.000111784	0	0	3.9348e-05	0	0	1.16255e-05	0.0236419	0.00280802	0.00012341	0	0.00032641	0.000873705	0.00311386	0.00030763	0.000912158	0.00118402	0	0.00170448	0.00011089	0.00457063	0	0.000898744	0.000105524	3.57709e-05	0.00393569	0.00205146	0.00198618	0.00128865	7.15418e-06	0.000831674	0	0	0.00113126	0	4.47136e-06	0.00148449	0.000219097	0.000786066	0.00114556	4.47136e-06
E4_E_03_DNA_S19	0.000603686	0.0545657	9.90931e-05	5.34581e-05	2.99887e-05	2.34694e-05	1.17347e-05	3.32483e-05	0.00370752	5.86735e-06	3.25964e-06	0	7.82314e-06	3.25964e-06	0	0	5.86735e-06	0	0	0.0131181	0	0	0	0	0	0	0	0	0	0	0	0	0	0	0.000161026	0.00259598	0	0	0	0	0	0	0
E4_E_03_RNA_S16	0.19832	0.00785891	0.000108331	9.0907e-06	6.06046e-06	4.09081e-05	1.21209e-05	4.54535e-06	8.33314e-06	8.56041e-05	0.00760437	0.0118679	3.03023e-06	0.00356583	0.000594683	0.000240903	0.00012727	0.00896494	9.01494e-05	0	0.00660591	0.000190147	0.000749225	0	0.00199465	0.00142497	5.30291e-05	0.00181435	0.000170451	0.00211434	0.000171966	0.000525745	0.000840889	0.00081286	0	1.89389e-05	0.00196435	0	0.00167648	0.000573471	0.0010121	6.515e-05	0.000854525
E4_E_05_DNA_S13	0.000749169	0.0323949	0.00531646	0.0300654	7.78357e-05	0.00786836	0.00156088	9.0345e-06	0.00945913	0.00303698	0	0	0	0.000387789	1.66791e-05	1.7374e-05	0	0	0	2.98834e-05	0	0	0	5.55969e-06	0	0	0	0	0	0.000491338	4.16977e-06	0	0	0	4.16977e-06	0	3.54431e-05	6.94962e-06	0	0	0	0	0
E4_E_05_RNA_S9	0.286862	0.0136345	1.22898e-05	0.000151093	0	0	0.00013808	0	0	0.000366526	0.000782211	0.00246881	0	0.00380262	0	0.0012391	0.00126802	0.00331681	0.00104319	0	0.000644131	0.00194613	0.00210951	0	0.000393997	0.00109524	0.000592803	1.44586e-05	0.00188107	0.000345561	0.00068317	0.000273991	0.00180805	0.000289172	4.33759e-06	0.00036002	0.000605093	0	0	0.00192878	0	0.000701966	0
E4_E_07_DNA_S7	0.013054	0.0403437	0.0211543	0.000272356	0.00637336	0.00162868	5.34888e-05	9.27867e-06	0.000918588	0	1.52825e-05	0	3.22024e-05	0	0	0	3.65689e-05	0	1.20077e-05	0.00203203	0.000943695	0	0	3.38399e-05	0	3.82063e-06	0	5.45804e-06	0	0	0	0	0	0	0	0	3.27482e-06	0.00284091	0	0	0	1.63741e-06	0
E4_E_07_RNA_S5	0.213651	0.00501223	2.07247e-05	2.26087e-05	0	3.76812e-06	0	0	1.38164e-05	1.31884e-05	0.000526909	0.000183382	0	0.000239276	0.000399421	0.00196256	1.31884e-05	0.000295169	2.19807e-05	0	0.000484203	0.00257802	0.000444638	0	0.000366764	1.19324e-05	7.53624e-06	8.79228e-06	0.000468503	0.000399421	3.76812e-06	0.000410725	0	0.000503044	0	0.000579034	0.000121208	0	0.000182754	0	0	0.000100483	0
E4_E_09_DNA_S17	0.0225356	0.0155055	2.13006e-05	9.97049e-06	0.00934914	0	0	0.00474459	3.53499e-05	0	0	0	2.71922e-06	0	0	1.81282e-06	0	0	5.89165e-06	2.71922e-06	0	0	9.06408e-07	0	0.0030981	1.81282e-06	0	4.53204e-06	0	0	0	1.35961e-06	0	0	1.35961e-06	0	0	1.81282e-06	0	0	0	0	0
E4_E_09_RNA_S2	0.448797	0.00614198	0.00105246	1.45501e-05	0	1.81877e-06	1.81877e-06	0	3.03128e-06	0.00118887	0.00182665	0.00252869	0	0.00204551	0.0195275	0.00229225	0.00124949	0.000144895	1.21251e-06	4.24379e-06	0.000942122	7.88133e-06	0.000295247	0	0.00315617	0.00114582	0.00136226	0	0	0	0.00595525	8.48759e-06	0	0.000332228	0	0.00130709	4.24379e-06	0	0.00163932	2.42502e-06	0	5.09255e-05	0
E4_E_12_DNA_S11	0.000883374	0.0171897	0.0102139	0.0614035	0.0485453	0.000102336	0.0412858	3.07537e-05	0.00889366	0	0.0136706	0	0.00885283	0	0	0	1.69676e-05	0	0	3.39351e-05	1.59071e-05	0	0	0.0137925	0	5.14329e-05	0	0	0	0	0	0	4.24189e-06	0	0	0	0	7.95355e-05	0	0	0	0	0
E4_E_12_RNA_S14	0.376953	0.0162947	5.07609e-05	3.68735e-05	3.35213e-06	0	2.92114e-05	0	2.39438e-06	5.74651e-06	0	0.00348957	0	0.00262903	3.83101e-06	6.99159e-05	0.00107556	0.00121874	0.000141747	0	3.83101e-06	0.0014079	0.000680483	0	0.000102001	0.00583463	0.00787129	9.00287e-05	0.00318213	0.000845216	0	0.000228424	0.000859583	0.00107412	0	7.66202e-06	7.66202e-05	0	0.000424284	2.01128e-05	0.000436256	3.35213e-06	0
E4_F_01_DNA_S28	0.000447052	0.0283444	0.000288654	6.4324e-05	3.2162e-05	3.37701e-05	2.01013e-05	0.00124226	0.0016483	0	1.20608e-05	0	0	9.64861e-06	0	0	0	0	0	0.000277397	0	0	0	0	0	0	0	0	0	0	0	0	0	0	0.00669694	5.22633e-05	0	4.8243e-06	0	0	0	0	0
E4_F_01_RNA_S24	0.314059	0.0170973	7.55082e-05	2.94954e-06	4.71926e-06	2.06468e-05	0	1.65174e-05	0	0.00111375	0.00243514	0.000402317	0	0.000137449	7.07889e-06	0.0045417	0.000491983	0.000468387	0.000547434	0	0.000490803	0	0.000229474	0	0.000439481	0.000200569	0.000802865	0.00038698	8.3177e-05	0.000586958	0.0014146	6.48899e-06	7.6688e-06	1.23881e-05	0	2.35963e-05	0.000538586	0	0.000594037	3.48046e-05	1.2978e-05	0	1.06183e-05
E4_U_01_DNA_S26	0.00114879	0.0717034	0.00633599	0.0150066	0.00658895	3.76751e-05	2.09306e-05	0.00012977	0.00508673	0	6.57818e-06	0	0.00222761	6.57818e-06	0	0	0.0034685	0	0	2.03326e-05	7.77422e-06	0	2.33227e-05	0.00246084	0	6.57818e-06	8.97025e-06	0	8.37223e-06	0	0	0	0	0	0	0	0.000261333	1.79405e-05	0	0	0	0	0
E4_U_01_RNA_S29	0.360847	0.024565	0	0	0	0	0	0	0	0.000289529	0.000179508	0.000764357	8.36418e-06	0.00392151	5.40455e-05	0.00042593	0.00268168	0.00254464	0.000631817	1.2868e-05	0	0	0.00194885	0	5.9836e-05	0.000393116	9.65098e-06	0.000126106	0.000591927	0.000296607	0.000320412	0.00113753	0.000436224	0.000955447	0	7.65644e-05	0.000544958	0	0	0.000252856	0.000126106	2.44491e-05	0
E4_U_03_DNA_S30	0.000198551	0.129706	0.105871	6.75343e-05	0.00421549	0.0247176	7.22617e-05	0.000836075	0.00539937	2.09356e-05	6.07809e-06	0.000142497	9.72494e-05	0.00340508	0	0	7.42877e-06	0	3.37672e-06	0	0	2.3637e-05	0	1.68836e-05	6.41576e-05	0	0.0012818	0	5.40274e-06	0	0	0	0	0	0.000958987	0	0	0.0038319	0	0	0	0	0
E4_U_03_RNA_S25	0.566826	0.0142997	1.03307e-05	7.0378e-05	4.45512e-05	0	4.77796e-05	1.42047e-05	1.74331e-05	6.52127e-05	6.4567e-05	0.00169747	9.68505e-06	0.000982064	2.84095e-05	0.000178851	0.0022295	0	0.000142047	0	0.0014618	0.00103565	0.00115575	1.29134e-05	0.000845828	0.000251811	0.00053526	6.4567e-06	0.00122613	0.00025504	0.000383528	0.00010137	0.00293199	0.000642442	0	0.000344142	0.000273764	0	0.000397733	0.000153669	7.6189e-05	0.000200803	8.39371e-06
E4_U_05_DNA_S27	0.00111289	0.014247	0.00340287	0.0125064	5.96653e-05	0	4.28034e-05	0.0238538	0.00230814	0	2.01046e-05	0	1.68619e-05	1.94561e-06	0	2.59414e-06	7.78243e-05	0	0	0	1.94561e-06	0	0	1.10251e-05	0	2.59414e-06	1.94561e-06	1.29707e-06	0	0	0	0	3.24268e-06	0	0	0	0	0	0	0	0	0	0
E4_U_05_RNA_S10	0.527349	0.0100472	8.03976e-06	6.02982e-06	3.01491e-06	0	0	0	3.01491e-06	3.01491e-06	0.000130144	0.00224862	0	0.000703479	5.42684e-05	0.000725588	0.000177377	3.01491e-05	0	0	0.000300988	3.86913e-05	0.000722071	0	8.54224e-06	7.53727e-06	1.30646e-05	0	0.000127129	0.000970801	1.7587e-05	0.006268	0.000896433	0.000937134	0	3.51739e-05	0.00124918	0	3.51739e-06	0.000170342	0.000194964	0	0
E4_U_15_DNA_S3	0.00133533	0.0206513	0.00252561	0.00102927	6.12108e-05	0.00043646	0.000978042	1.86294e-05	7.91748e-05	0	0	0.000433133	4.59081e-05	5.85495e-05	0	0	0	0	0	3.32667e-06	0	0.000453758	1.3972e-05	0.00017831	0.00112109	0	0.000146374	0	0.000119095	0	0	0	0	0	2.3952e-05	0	0	5.25614e-05	0	2.66134e-06	0	0	0
E4_U_15_RNA_S21	0.0246846	0.0168886	8.87498e-05	0.000111241	0	2.24914e-05	2.73544e-05	7.2945e-06	0	0.000827926	0.000754981	0.000721548	0	0.000481437	5.28851e-05	0.00044618	0.00151543	5.47088e-06	7.35529e-05	0	0.000792061	0.00676261	0.00252147	0	0.00274091	0	0.000418826	0.000334331	0.00140115	0.000587815	0.000299075	0.000508184	0.000199383	0.000164734	0	3.22174e-05	0.000542225	0	0.000313664	0.000181755	0.000364725	4.55906e-05	0.000149537
E4_U_16_DNA_S12	0.000864271	0.0473226	4.08317e-06	0.00280877	1.36106e-05	7.25896e-06	0.00101535	1.13421e-05	0	0	0	0	2.26843e-06	3.62948e-06	9.98108e-06	1.81474e-06	0.000240453	0	0	0.00211236	0	0	0	0	5.44422e-06	1.36106e-06	0	0	0	0	0	0	0	0.000454593	0.000600226	0	0	0	0	0	0	0	0
E4_U_16_RNA_S18	0.0874391	0.0120417	4.46734e-05	0	0	0	0	0	0	0.000140942	0.000262378	0.000517205	0	0.000179323	1.76177e-05	4.46734e-05	0.000509026	0.000432892	0.000222109	4.08982e-05	7.48752e-05	0.000273704	0.000239727	0	0.000263636	0.000671989	0.000237839	0.000241614	0.00141885	0.000334107	6.29203e-05	0.000461835	0.000115773	0.00272193	0	0.000312085	0.000183098	2.95726e-05	5.66283e-05	6.4808e-05	2.57973e-05	2.45389e-05	0
E4_U_17_DNA_S4	0.0090269	0.0336831	1.02037e-05	0.0056438	1.13375e-05	0	3.91143e-05	1.24712e-05	1.70062e-06	0	0	0	4.53499e-06	7.36936e-06	0	0	2.2675e-05	2.83437e-06	0	0.000121311	0	0	0.000825368	0	0	8.50311e-06	7.93623e-06	0	6.80249e-06	4.53499e-06	0	0	4.53499e-06	2.32418e-05	2.32418e-05	0	0	0	0	0	0	0	0
E4_U_17_RNA_S20	0.201675	0.00695321	0.00031376	0	0	0	0	0	0	0.000296674	0.000395307	0.000554517	6.98971e-06	0.00081469	1.78626e-05	0.00153618	0.000663246	0.000147561	8.15466e-05	1.08729e-05	0.00032774	0.00109039	0.000175519	0	0.000371231	0.000330846	0.000155327	0.000525005	0	0.00217691	0	0	0.000545197	5.43644e-05	0	0.000135134	0.000761102	0	9.70793e-05	0.00024697	0.00031842	2.40757e-05	0
